# Supplementary material for: Characterization of Linkage Disequilibrium and Population Structure in a Mungbean Diversity Panel
Source: Front Plant Sci. 2018 Jan 12;8:2102. doi: 10.3389/fpls.2017.02102 (PMC5770403; doi:10.3389/fpls.2017.02102)
Supplement: Supplementary file 1 [file Table_1.CSV]

Table S1. SNP markers (22, 230) for 482 cultivated and wild mungbean genotypes
			AGG 324985 MUNG	AGG 324851 MUNG	AGG 325324	324187 (2B)	MAUS12-053	CPI62745	AGG 324917 MUNG	AGG 324912 MUNG	AGG 324976 MUNG	AGG 325325	AusTRC 324277	Green Diamond (2A)	Oaem 58-62	AGG 324861 MUNG	AGG 324887 MUNG	AGG 324921 MUNG	AGG 325326	M 773	Putland	AGG 324955 MUNG	AGG 324945 MUNG	AGG 324848 MUNG	AGG 325327	Berken	M08019	Satin	AGG 324812 MUNG	AGG 325000 MUNG	AGG 324966 MUNG	AGG 325320	AGG 325328	Crystal 8A	Black Berken	M10403	AGG 324832 MUNG	AGG 325004 MUNG	AGG 324977 MUNG	AGG 325321	AGG 325329	AusTRC 30757	Celera	K 117	AGG 325005 MUNG	AGG 324954 MUNG	AGG 325322	AusTRC 321818	Celera II-AU
			904314261001_A_10	904314261001_A_11	904314261001_A_12	904314261001_A_4	904314261001_A_6	904314261001_A_8	904314261001_A_9	904314261001_B_10	904314261001_B_11	904314261001_B_12	904314261001_B_4	904314261001_B_5	904314261001_B_6	904314261001_B_9	904314261001_C_10	904314261001_C_11	904314261001_C_12	904314261001_C_5	904314261001_C_6	904314261001_C_9	904314261001_D_10	904314261001_D_11	904314261001_D_12	904314261001_D_4	904314261001_D_5	904314261001_D_6	904314261001_D_8	904314261001_D_9	904314261001_E_10	904314261001_E_11	904314261001_E_12	904314261001_E_2	904314261001_E_4	904314261001_E_5	904314261001_E_8	904314261001_E_9	904314261001_F_10	904314261001_F_11	904314261001_F_12	904314261001_F_3	904314261001_F_4	904314261001_F_8	904314261001_F_9	904314261001_G_10	904314261001_G_11	904314261001_G_3	904314261001_G_4
Marker	Chr	bp Position	Vigna Radiata Radiata	Vigna Radiata Radiata	Vigna Radiata Radiata	Vigna Radiata Radiata	Vigna Radiata Radiata	Vigna Radiata Radiata	Vigna Radiata Radiata	Vigna Radiata Radiata	Vigna Radiata Radiata	Vigna Radiata Radiata	Vigna Radiata Radiata	Vigna Radiata Radiata	Vigna Radiata Radiata	Vigna Radiata Radiata	Vigna Radiata Radiata	Vigna Radiata Radiata	Vigna Radiata Radiata	Vigna Radiata Radiata	Vigna Radiata Radiata	Vigna Radiata Radiata	Vigna Radiata Radiata	Vigna Radiata Radiata	Vigna Radiata Radiata	Vigna Radiata Radiata	Vigna Radiata Radiata	Vigna Radiata Radiata	Vigna Radiata Radiata	Vigna Radiata Radiata	Vigna Radiata Radiata	Vigna Radiata Radiata	Vigna Radiata Radiata	Vigna Radiata Radiata	Vigna Radiata Radiata	Vigna Radiata Radiata	Vigna Radiata Radiata	Vigna Radiata Radiata	Vigna Radiata Radiata	Vigna Radiata Radiata	Vigna Radiata Radiata	Vigna Radiata Radiata	Vigna Radiata Radiata	Vigna Radiata Radiata	Vigna Radiata Radiata	Vigna Radiata Radiata	Vigna Radiata Radiata	Vigna Radiata Radiata	Vigna Radiata Radiata
6185376|F|0-17:G>A-17:G>A	1	14914	0	0	0	0	0	0	0	0	0	0	0	-	0	0	0	0	0	0	0	0	0	0	0	0	0	0	0	0	0	0	0	0	0	0	0	0	0	0	0	0	0	0	0	0	0	0	0
15689266|F|0-39:G>A-39:G>A	1	14961	1	-	1	1	1	1	1	1	1	1	1	1	1	1	1	1	1	1	1	1	1	1	1	1	1	1	1	1	1	1	1	1	1	1	1	1	1	1	1	1	1	1	1	1	1	1	1
15684335|F|0-40:C>T-40:C>T	1	26290	1	1	1	1	1	1	1	1	1	1	1	1	1	1	1	-	1	1	1	1	1	1	1	1	1	1	1	1	1	1	1	1	1	1	1	1	1	1	1	1	1	1	-	1	1	1	1
15688900|F|0-19:T>A-19:T>A	1	46048	0	0	0	0	0	0	0	0	0	0	0	0	0	0	0	0	0	0	0	0	0	0	0	0	0	0	0	0	0	0	0	0	0	0	0	0	0	0	0	0	0	0	0	0	0	0	0
6163706|F|0-49:G>A-49:G>A	1	46114	0	0	0	0	0	0	0	0	0	0	0	0	0	0	0	0	0	0	0	0	0	0	0	0	0	0	0	0	0	0	0	0	0	0	0	0	0	0	0	0	0	0	0	0	0	0	0
15679392|F|0-59:T>C-59:T>C	1	57312	0	0	0	0	0	0	0	0	0	0	0	0	-	0	0	0	0	0	0	0	0	0	0	0	0	0	0	0	0	0	0	0	-	0	0	0	-	0	0	0	0	0	0	0	0	0	0
6167222|F|0-38:C>T-38:C>T	1	73335	1	1	1	1	1	1	1	1	1	1	1	1	1	1	1	-	1	1	1	1	1	1	1	1	1	1	1	1	1	1	1	1	1	1	1	1	1	1	1	1	1	1	1	1	1	1	1
6153734|F|0-57:G>A-57:G>A	1	76530	0	0	0	0	0	0	0	0	0	0	0	0	0	0	0	0	0	0	0	0	0	0	0	0	0	0	0	0	0	0	0	0	0	0	0	0	0	0	0	0	0	0	0	0	0	0	0
15676486|F|0-44:G>A-44:G>A	1	227241	0	0	0	0	0	0	0	0	0	-	0	0	-	0	0	0	0	0	0	0	0	0	0	0	0	0	0	0	0	0	0	0	0	0	0	0	0	0	0	0	0	0	0	0	0	0	0
6199274|F|0-17:A>C-17:A>C	1	274425	0	0	0	0	0	0	0	0	0	0	0	0	0	0	0	0	0	0	0	0	0	0	0	0	0	0	0	0	0	0	0	0	0	0	0	0	0	0	0	0	0	0	0	0	0	0	0
6182391|F|0-30:A>G-30:A>G	1	292319	0	0	0	0	0	0	0	0	0	-	0	0	-	0	0	0	0	0	0	0	0	0	0	0	0	0	0	0	0	0	0	0	-	0	0	0	-	0	0	0	0	0	0	0	0	0	0
6182391|F|0-59:A>G-59:A>G	1	292319	0	0	0	0	0	0	0	0	0	-	0	0	-	0	0	0	0	0	0	0	0	0	0	0	0	0	0	0	0	0	0	0	-	0	0	0	-	0	0	0	0	0	0	0	0	0	0
15682235|F|0-34:G>A-34:G>A	1	330877	-	-	0	-	-	0	0	0	0	-	-	-	-	-	-	-	-	0	-	-	-	0	-	0	0	-	-	0	0	-	-	-	0	-	-	0	-	-	0	-	-	0	0	0	-	-	-
6190755|F|0-40:T>G-40:T>G	1	354344	1	1	1	1	1	1	1	1	1	1	1	1	1	1	1	1	1	1	1	1	1	1	1	1	1	1	1	1	1	1	1	1	1	1	1	1	1	1	1	1	1	1	1	1	1	1	1
15681049|F|0-21:C>G-21:C>G	1	354410	0	0	0	0	0	0	0	0	0	0	0	0	0	0	0	0	-	0	0	0	0	0	0	0	0	0	0	0	0	0	0	0	0	0	0	0	0	0	0	0	0	-	0	0	0	0	0
6208889|F|0-6:T>G-6:T>G	1	359586	0	1	1	-	0	0	0	0	0	0	0	0	0	0	0	1	1	0	0	0	1	0	1	0	0	0	0	0	0	-	1	0	0	0	0	0	1	1	0	1	0	0	0	0	1	0	0
6208889|F|0-31:C>G-31:C>G	1	359586	0	-	-	0	0	0	0	0	0	0	0	0	0	0	0	-	-	0	0	0	-	0	-	0	0	0	0	0	0	0	-	0	0	0	0	0	-	-	0	-	0	0	0	0	-	0	0
6200955|F|0-41:G>C-41:G>C	1	361379	0	0	0	0	0	0	0	0	0	0	0	0	0	0	0	0	0	0	0	0	0	0	0	0	0	0	0	0	0	0	0	0	0	0	0	0	0	0	0	0	0	0	0	0	0	0	0
6182639|F|0-9:G>C-9:G>C	1	361429	0	0	0	0	0	0	0	0	0	0	0	0	0	0	0	0	0	0	0	0	0	0	0	0	0	0	0	0	0	0	0	0	0	0	0	0	0	0	0	0	0	0	0	0	0	0	0
6182639|F|0-13:C>A-13:C>A	1	361429	0	0	0	0	0	0	0	0	0	0	0	0	0	0	0	0	0	0	0	0	0	0	0	0	0	0	0	0	0	0	0	0	0	0	0	0	0	0	0	0	0	0	0	0	0	0	0
6203989|F|0-10:G>C-10:G>C	1	362963	1	1	1	1	1	-	1	1	1	1	1	1	-	1	1	1	1	1	1	1	1	1	1	1	1	1	1	1	1	1	1	1	1	1	1	1	1	1	1	1	1	1	1	1	1	1	1
6203992|F|0-62:G>A-62:G>A	1	362963	1	0	0	-	1	1	1	1	1	1	1	1	1	1	1	0	0	1	1	1	0	1	0	1	1	1	1	1	1	-	0	1	1	1	1	1	0	0	1	0	1	1	1	1	0	1	1
6203198|F|0-29:G>C-29:G>C	1	363029	1	0	0	-	1	1	1	1	1	1	1	1	1	1	1	-	0	1	1	1	0	1	0	1	1	1	1	1	1	-	0	1	1	1	1	1	0	0	1	0	1	1	1	1	0	1	1
15688217|F|0-31:A>G-31:A>G	1	363329	0	0	0	0	0	0	0	0	0	0	0	0	0	0	0	0	0	0	0	0	0	0	-	0	0	0	0	0	0	0	0	0	0	0	-	0	0	0	0	0	0	0	0	0	0	0	0
6208887|F|0-8:G>A-8:G>A	1	363395	0	0	0	0	0	0	0	0	0	0	0	0	0	0	0	0	0	0	0	0	-	0	0	0	0	0	0	0	0	0	0	0	0	0	0	0	0	0	0	0	0	0	0	0	0	0	0
6208887|F|0-45:T>G-45:T>G	1	363395	0	0	0	0	0	0	0	0	0	0	0	0	0	0	0	0	0	0	0	0	-	0	0	0	0	0	0	0	0	0	0	0	0	0	0	0	0	0	0	0	0	0	0	0	0	0	0
6208887|F|0-50:G>A-50:G>A	1	363395	0	0	0	0	0	0	0	0	0	0	0	0	0	0	0	0	0	0	0	0	-	0	0	0	0	0	0	0	0	0	0	0	0	0	0	0	0	0	0	0	0	0	0	0	0	0	0
6202069|F|0-13:G>C-13:G>C	1	408725	-	-	0	0	0	-	-	-	0	-	0	0	-	-	0	-	-	-	0	-	-	0	-	0	0	0	0	0	-	-	0	0	0	-	0	0	-	-	0	-	-	0	0	-	-	0	-
6202069|F|0-47:A>G-47:A>G	1	408725	1	1	-	-	0	1	1	1	0	1	0	0	1	1	0	1	1	1	0	1	1	0	1	0	0	0	0	0	1	1	1	0	0	1	0	0	1	1	0	1	1	0	0	1	1	-	-
6202069|F|0-56:C>T-56:C>T	1	408725	-	-	0	0	0	-	-	-	0	-	0	0	-	-	0	-	-	-	0	-	-	0	-	0	0	0	0	0	-	-	0	0	0	-	0	0	-	-	0	-	-	0	0	-	-	0	0
6205699|F|0-52:G>C-52:G>C	1	414671	1	1	-	-	0	1	1	1	0	1	0	0	1	1	0	1	1	1	0	1	1	0	1	-	0	0	0	0	1	1	1	0	0	1	0	0	1	1	0	1	1	0	0	1	1	1	-
6164595|F|0-60:C>A-60:C>A	1	500912	1	-	1	-	0	1	1	1	0	1	0	0	1	1	0	1	1	1	0	1	1	0	1	0	0	0	0	1	1	1	1	1	0	1	1	1	1	1	1	1	1	0	0	1	1	1	1
6189472|F|0-12:C>G-12:C>G	1	500978	0	0	0	0	-	0	0	0	-	0	-	-	0	0	-	-	0	0	-	0	0	-	0	-	-	-	-	0	0	0	0	0	0	0	0	0	0	0	0	0	0	-	-	0	0	0	0
6189472|F|0-61:G>T-61:G>T	1	500978	0	0	0	-	1	0	0	0	1	0	1	1	0	0	1	-	0	0	1	0	0	1	0	1	1	1	1	0	0	0	0	0	1	0	0	0	0	0	0	0	0	1	1	0	0	0	0
6204003|F|0-39:T>A-39:T>A	1	659551	0	0	0	0	0	0	0	0	0	0	0	0	0	0	0	0	0	0	0	0	0	0	0	0	0	0	0	0	0	0	0	0	0	0	1	0	0	0	0	0	0	0	0	0	0	0	0
6194759|F|0-10:G>A-10:G>A	1	665131	0	0	0	0	0	0	0	0	0	0	0	0	0	0	0	0	0	0	0	0	0	0	0	0	0	0	0	0	0	0	0	0	0	0	1	0	0	0	0	0	0	0	0	0	0	0	0
6156570|F|0-60:A>C-60:A>C	1	665286	0	-	0	0	0	0	0	0	0	0	0	0	0	0	0	0	0	0	0	0	0	0	0	0	0	0	0	0	0	0	0	0	0	0	1	0	0	0	0	0	0	0	0	0	0	0	0
6189823|F|0-24:T>C-24:T>C	1	665352	0	0	0	0	0	0	0	0	0	0	0	0	0	0	0	0	0	0	0	0	0	0	0	0	-	0	-	0	0	0	0	0	0	0	1	0	0	0	0	0	0	0	0	0	0	0	0
6206523|F|0-59:G>A-59:G>A	1	685996	0	0	0	0	0	0	0	0	0	0	0	0	0	0	0	0	0	0	0	0	0	0	0	0	0	0	0	0	0	0	0	0	0	0	0	0	0	0	0	0	0	0	0	0	0	0	0
6189842|F|0-58:C>A-58:C>A	1	686458	0	0	0	0	0	0	0	0	0	0	0	0	0	0	0	0	0	0	0	0	0	0	0	0	0	0	0	0	0	0	0	0	0	0	1	0	0	0	0	0	0	0	0	0	0	0	0
6157374|F|0-12:G>A-12:G>A	1	687549	0	1	0	0	0	0	0	0	0	0	0	0	0	0	0	0	0	0	0	0	0	0	0	0	0	0	0	0	0	0	0	0	0	0	1	0	0	0	0	0	0	0	0	0	0	0	0
15680515|F|0-68:A>G-68:A>G	1	694598	1	1	1	1	1	1	1	-	1	1	1	-	1	1	1	1	1	1	1	1	1	1	1	1	1	1	1	1	1	1	1	1	1	1	1	1	1	1	1	1	1	1	1	1	-	1	1
6178190|F|0-67:A>C-67:A>C	1	696381	0	1	0	0	0	0	0	0	0	0	0	0	0	0	0	0	0	0	0	0	0	0	0	0	0	0	0	0	0	0	0	0	0	0	0	0	0	0	0	0	0	0	0	0	0	0	0
6162583|F|0-67:C>G-67:C>G	1	700390	0	0	0	0	0	0	0	0	0	0	0	0	0	0	0	0	0	0	0	0	0	0	0	0	0	0	0	0	0	0	0	0	0	0	1	0	0	0	0	0	0	0	0	0	0	0	0
6126898|F|0-17:A>G-17:A>G	1	701511	1	-	1	1	1	1	1	1	1	1	1	1	1	1	1	1	1	1	1	1	1	1	1	1	1	1	1	1	1	1	1	1	1	1	0	1	1	1	1	1	1	1	1	1	1	1	1
6199404|F|0-16:T>A-16:T>A	1	763522	-	1	1	1	1	-	-	-	1	-	1	1	-	-	-	-	1	1	1	1	1	1	-	1	1	1	-	1	-	1	-	1	1	-	-	1	-	1	1	1	-	-	-	-	-	-	-
6199403|F|0-61:C>A-61:C>A	1	763522	1	0	0	-	0	1	1	1	0	1	0	0	1	1	1	1	0	-	0	0	0	0	1	0	0	0	1	0	1	-	1	0	0	1	-	0	1	0	0	0	1	1	1	1	1	1	1
6153926|F|0-65:T>A-65:T>A	1	822497	1	0	0	-	1	0	1	1	0	1	0	1	1	1	1	1	0	1	1	1	0	0	0	1	0	0	0	0	1	-	0	0	-	1	0	0	0	0	0	0	0	1	0	0	0	1	1
6206049|F|0-37:G>A-37:G>A	1	844573	0	0	0	0	0	0	0	0	0	0	0	0	0	0	0	0	0	0	0	0	0	0	0	0	0	0	0	0	0	0	0	0	0	0	0	0	0	0	0	0	0	0	0	0	0	0	0
6206049|F|0-43:C>A-43:C>A	1	844573	0	0	0	0	0	0	0	0	0	0	0	0	0	0	0	0	0	0	0	0	0	0	0	0	0	0	0	0	0	0	0	0	0	0	0	0	0	0	0	0	0	0	0	0	0	0	0
6196557|F|0-49:A>C-49:A>C	1	849681	0	-	0	0	0	0	0	0	0	0	0	0	0	0	0	0	0	0	0	0	0	0	0	0	0	0	0	0	0	0	0	0	0	0	0	0	0	0	0	0	0	0	0	0	0	0	0
6180242|F|0-44:C>A-44:C>A	1	849747	0	0	0	0	0	0	0	0	0	0	0	0	0	0	0	0	0	0	0	0	0	0	0	0	0	0	0	0	0	0	0	0	0	0	0	0	0	0	0	0	0	0	0	0	0	0	0
6180242|F|0-66:T>C-66:T>C	1	849747	0	0	0	0	0	0	0	0	0	0	0	0	0	0	0	0	0	0	0	0	0	0	0	0	0	0	0	0	0	0	0	0	0	0	0	0	0	0	0	0	0	0	0	0	0	0	0
15677231|F|0-12:A>G-12:A>G	1	858499	0	-	0	0	0	0	0	0	0	0	0	0	0	0	0	0	0	0	0	0	0	0	0	0	0	0	0	0	0	0	-	0	0	0	0	0	0	0	0	0	0	0	0	0	0	0	0
15677231|F|0-59:G>A-59:G>A	1	858499	0	1	0	0	0	0	0	0	0	0	0	0	0	0	0	0	0	0	0	0	0	0	0	0	0	0	0	0	0	0	-	0	0	0	0	0	0	0	0	0	0	0	0	0	0	0	0
6199741|F|0-18:T>C-18:T>C	1	924718	0	0	0	0	0	0	0	0	0	0	0	0	0	0	0	0	0	0	0	0	0	0	0	0	0	0	1	0	0	0	0	0	0	0	0	0	0	0	0	0	0	0	0	0	0	0	0
6163059|F|0-46:G>A-46:G>A	1	958801	0	0	0	-	0	1	0	0	0	0	0	0	0	0	1	0	0	0	0	0	1	0	0	0	0	0	1	0	0	-	1	0	0	0	1	1	1	0	0	1	1	1	0	1	1	0	0
6186807|F|0-64:A>C-64:A>C	1	983481	0	0	0	0	0	0	0	0	0	0	0	0	0	0	0	0	0	0	0	0	0	0	0	0	0	0	0	0	0	0	0	0	0	0	0	0	0	0	0	0	0	0	0	0	0	0	0
6178895|F|0-68:G>A-68:G>A	1	983481	1	1	1	1	1	1	1	1	1	1	1	1	1	1	1	1	1	1	1	1	1	1	1	1	1	1	1	1	1	1	1	1	1	1	1	1	1	1	1	1	1	1	1	1	1	1	1
6166489|F|0-35:G>A-35:G>A	1	984171	0	0	0	0	0	0	0	0	0	0	0	0	0	0	0	0	0	0	0	0	0	0	0	0	0	0	-	0	0	0	0	0	0	0	0	0	0	0	0	0	0	0	0	0	0	0	0
6186112|F|0-16:G>C-16:G>C	1	1070166	0	-	0	-	1	0	-	0	0	-	0	1	0	0	1	0	-	0	1	-	1	0	1	1	0	-	0	-	1	1	0	0	1	0	0	0	0	-	-	1	0	1	-	0	0	0	0
6164272|F|0-48:G>C-48:G>C	1	1088852	0	0	1	0	0	0	1	0	0	1	0	0	0	0	0	0	1	0	0	1	0	0	0	0	0	1	0	1	0	1	0	0	0	0	0	0	0	1	1	0	0	0	1	0	0	0	0
6189874|F|0-22:C>A-22:C>A	1	1093711	0	-	0	-	1	0	0	0	0	0	0	1	0	0	1	0	-	0	1	-	1	0	1	1	0	-	0	-	1	1	0	0	1	0	0	0	0	-	-	1	0	1	-	0	0	0	0
6198348|F|0-36:G>A-36:G>A	1	1096686	0	0	-	0	-	0	0	0	0	0	0	-	0	0	-	0	-	0	0	-	-	0	-	-	0	-	0	-	-	0	0	0	0	0	0	0	0	-	-	-	0	-	-	0	0	0	0
6198348|F|0-49:C>T-49:C>T	1	1096686	0	-	1	-	1	0	1	0	0	1	0	1	0	0	1	0	1	0	-	1	1	0	1	1	0	1	0	1	1	1	0	0	1	0	0	0	0	1	1	1	0	1	1	0	0	0	0
6187012|F|0-34:G>C-34:G>C	1	1126152	-	-	0	0	0	-	0	-	0	0	-	0	-	-	0	0	0	-	0	0	-	-	-	0	-	0	-	0	0	0	-	-	0	-	-	-	-	0	0	-	-	0	0	0	-	-	0
6179265|F|0-15:G>C-15:G>C	1	1127716	0	0	0	0	0	0	0	0	1	0	1	0	0	0	0	0	0	0	0	0	0	1	1	0	1	0	0	0	0	0	0	1	0	0	0	0	1	0	0	1	1	0	0	0	0	0	0
6162007|F|0-18:T>C-18:T>C	1	1130285	0	1	0	-	0	0	0	0	1	0	1	0	0	0	0	1	0	0	0	0	0	1	1	0	1	0	0	0	0	-	1	1	0	0	0	0	1	0	0	0	1	0	0	0	1	0	0
6200305|F|0-62:T>C-62:T>C	1	1130285	-	1	-	1	-	-	-	-	1	-	1	-	-	-	-	1	-	-	-	-	-	1	1	-	1	1	-	-	-	1	1	1	-	-	-	-	1	-	-	-	1	-	-	-	1	-	-
6175417|F|0-28:A>G-28:A>G	1	1131989	-	0	0	0	-	-	-	-	0	-	0	-	-	-	-	0	-	-	-	-	-	0	0	-	0	-	-	-	-	0	0	0	-	-	-	-	0	-	-	-	0	-	-	-	0	-	-
6202241|F|0-31:T>A-31:T>A	1	1132037	1	0	1	0	-	1	1	1	0	1	0	-	1	1	-	0	1	1	-	1	1	0	0	-	0	1	1	1	-	-	0	0	-	1	1	1	0	1	1	1	0	-	1	-	0	1	1
6202239|F|0-33:C>T-33:C>T	1	1132037	0	0	1	0	0	0	0	0	-	0	-	0	0	0	0	0	1	0	0	0	0	-	-	0	-	0	0	0	0	0	0	-	0	0	0	0	-	1	0	0	-	0	0	0	0	0	0
6202239|F|0-41:C>T-41:C>T	1	1132037	0	0	-	0	0	0	0	0	1	0	-	0	0	0	0	0	-	0	0	0	0	-	-	0	-	0	0	0	0	0	0	-	0	0	0	0	-	-	0	0	-	0	0	0	0	0	0
6202239|F|0-52:G>A-52:G>A	1	1132037	0	0	-	0	0	0	0	0	-	0	-	0	0	0	0	0	-	0	0	0	0	-	-	0	-	0	0	0	0	0	0	-	0	0	0	0	-	-	0	0	-	0	0	0	0	0	0
6202241|F|0-60:T>A-60:T>A	1	1132037	1	0	-	-	1	1	1	1	0	1	0	1	1	1	1	-	-	1	1	1	1	0	0	1	0	1	1	1	1	-	-	0	1	1	1	1	0	-	1	1	0	1	1	1	-	1	-
6163260|F|0-67:T>A-67:T>A	1	1132037	1	1	-	1	1	1	1	1	-	1	-	1	1	1	1	1	-	1	1	1	1	-	-	1	-	1	1	1	1	1	1	-	1	1	1	1	-	-	1	1	-	1	1	1	1	1	1
6153802|F|0-66:C>A-66:C>A	1	1140726	-	0	0	0	-	-	0	-	0	0	0	-	0	-	-	0	0	-	0	0	0	0	0	-	0	0	0	0	-	0	0	0	0	-	0	0	0	0	0	0	0	-	0	-	0	-	-
15680695|F|0-36:A>C-36:A>C	1	1165650	-	0	0	0	-	-	0	-	0	0	0	-	-	-	-	0	-	-	-	0	0	0	0	-	0	0	0	0	-	0	0	0	-	-	0	0	0	-	0	0	0	-	0	-	0	-	-
6206118|F|0-22:T>A-22:T>A	1	1182658	1	-	1	-	1	1	-	-	-	0	-	1	1	1	1	-	1	1	1	0	0	-	-	1	-	0	-	0	-	-	-	-	1	1	0	0	-	1	0	0	-	1	0	-	-	1	1
6178490|F|0-14:T>A-14:T>A	1	1184677	-	1	0	1	-	-	1	-	1	1	1	-	-	-	-	1	0	-	-	1	1	1	1	-	1	1	1	1	-	1	1	1	-	-	1	1	1	0	1	1	1	-	1	-	1	-	1
6202240|F|0-49:A>G-49:A>G	1	1184743	-	0	-	-	1	-	0	-	0	0	0	1	-	-	1	0	-	-	1	0	0	0	0	1	0	0	0	0	1	0	0	0	1	0	0	0	0	-	0	0	0	1	0	1	0	-	-
6178086|F|0-8:T>C-8:T>C	1	1208937	1	1	0	1	1	1	1	1	1	1	1	1	1	1	1	-	0	1	1	1	1	1	-	1	1	1	1	1	1	1	-	1	1	1	1	1	1	0	1	1	1	1	1	1	1	1	1
6193985|F|0-29:A>T-29:A>T	1	1225344	-	-	-	1	-	-	0	-	1	0	-	-	-	-	0	0	-	1	1	0	0	1	1	-	1	-	0	0	-	-	-	1	1	-	-	0	1	-	0	0	1	0	0	-	-	-	0
6192721|F|0-10:A>C-10:A>C	1	1231385	-	0	-	0	-	-	0	-	0	0	0	-	-	-	0	0	-	-	-	0	0	0	0	-	0	-	0	0	-	0	-	0	-	-	-	0	0	-	0	0	0	0	0	-	-	-	-
6192721|F|0-39:C>T-39:C>T	1	1231385	1	0	1	-	1	1	0	1	0	0	0	1	1	1	-	0	-	1	1	0	0	0	0	1	0	1	0	0	1	0	1	0	1	1	1	0	0	1	0	0	0	0	0	1	1	1	1
6190098|F|0-16:T>C-16:T>C	1	1259838	-	0	1	-	-	-	0	-	0	0	0	1	-	-	0	1	1	-	1	0	1	0	1	1	0	-	0	0	-	-	1	0	1	-	1	0	0	1	-	1	0	0	0	-	1	-	-
6190098|F|0-44:T>C-44:T>C	1	1259838	1	0	-	0	-	1	0	1	0	0	0	-	1	1	0	-	-	1	-	0	-	0	-	-	0	-	0	0	-	-	-	0	-	1	-	0	0	-	-	-	0	0	0	-	-	1	1
6190754|F|0-53:A>T-53:A>T	1	1259904	1	0	0	0	0	1	0	1	0	0	0	0	1	1	0	0	0	1	0	0	0	0	0	0	0	0	0	0	0	0	0	0	0	1	0	0	0	0	0	0	0	0	0	0	0	1	1
6202396|F|0-18:A>G-18:A>G	1	1299220	0	1	1	0	-	0	1	0	1	1	1	-	0	0	1	-	-	0	-	1	-	1	-	-	1	1	-	1	-	1	-	1	-	0	-	1	1	-	1	-	1	1	-	-	-	0	0
6214136|F|0-52:C>A-52:C>A	1	1299220	-	1	-	0	0	-	1	-	1	1	1	0	-	-	1	0	0	-	0	-	0	1	0	0	1	1	0	1	0	-	0	1	0	-	0	1	1	0	1	0	1	1	0	0	0	-	-
6202396|F|0-57:T>A-57:T>A	1	1299220	-	0	0	-	-	-	0	-	0	0	0	-	-	-	0	-	-	-	-	0	-	0	-	-	0	0	-	0	-	0	-	0	-	-	-	0	0	-	0	-	0	0	-	-	-	-	-
6206824|F|0-39:G>A-39:G>A	1	1299286	0	0	0	0	-	0	0	0	0	0	0	0	0	0	0	0	0	0	0	0	0	0	0	0	0	0	0	0	0	0	0	0	0	0	0	0	0	0	0	0	0	0	0	0	0	0	0
6206824|F|0-52:C>G-52:C>G	1	1299286	0	0	0	0	-	0	0	0	0	0	0	0	0	0	0	0	0	0	0	0	0	0	0	0	0	0	0	0	0	0	0	0	0	0	0	0	0	0	0	0	0	0	0	0	0	0	0
6162414|F|0-66:A>C-66:A>C	1	1302016	1	1	0	-	0	1	1	1	1	1	1	0	1	1	1	0	0	1	-	1	0	1	0	0	1	1	0	1	-	-	0	1	0	1	0	1	1	0	1	0	1	1	0	0	0	1	1
6161214|F|0-6:T>G-6:T>G	1	1303283	0	1	0	0	0	0	1	0	1	1	1	0	0	0	1	0	0	0	0	1	0	1	0	0	1	1	0	1	0	-	0	1	0	0	0	1	1	0	1	0	1	1	0	0	0	0	0
6164286|F|0-63:T>A-63:T>A	1	1305925	0	1	0	0	0	0	1	0	1	1	1	0	0	0	1	0	0	0	0	1	0	1	0	0	1	1	0	1	0	0	0	1	0	0	0	1	1	0	1	0	1	1	0	0	0	0	0
6157957|F|0-15:G>T-15:G>T	1	1322434	0	0	1	-	1	0	0	0	0	0	0	1	0	0	0	1	1	0	1	0	1	0	1	1	0	0	1	0	1	-	1	0	1	0	1	0	0	1	0	1	0	0	1	1	1	0	0
6178518|F|0-21:T>A-21:T>A	1	1326987	1	0	0	-	0	1	0	1	0	0	0	0	1	1	0	0	0	1	0	0	0	0	0	0	0	0	0	0	0	0	0	0	0	1	0	0	0	0	0	0	0	0	0	0	0	1	1
6182896|F|0-27:T>C-27:T>C	1	1327053	-	0	0	0	0	-	0	-	0	0	0	0	-	-	0	0	0	-	0	0	0	0	0	0	0	0	0	0	0	0	0	0	0	-	0	0	0	0	0	0	0	0	0	0	0	0	1
6182896|F|0-52:C>T-52:C>T	1	1327053	1	0	0	-	0	1	0	1	0	0	0	0	1	1	0	0	0	1	0	0	0	0	0	0	0	0	0	0	-	0	0	0	0	1	0	0	0	0	0	0	0	0	0	0	0	-	1
6156996|F|0-30:T>C-30:T>C	1	1347104	1	0	1	1	1	1	0	1	0	0	0	1	-	1	0	1	1	1	1	-	1	0	1	1	0	0	1	0	1	-	1	0	-	1	1	0	0	1	0	1	0	0	1	1	1	1	1
6161429|F|0-35:G>C-35:G>C	1	1347995	-	0	-	-	-	-	0	-	0	0	0	-	-	-	0	-	-	-	-	0	-	0	-	-	0	0	-	0	-	0	-	0	-	-	-	0	0	-	0	-	0	0	-	-	-	0	-
6203332|F|0-35:C>G-35:C>G	1	1347995	1	1	-	-	-	1	1	-	1	1	1	-	1	-	1	-	-	-	1	1	-	1	-	-	1	1	-	1	-	1	-	1	1	-	-	1	1	-	1	-	1	1	-	-	-	1	1
15680153|F|0-66:C>T-66:C>T	1	1356392	0	0	0	0	0	0	0	0	0	0	0	0	0	0	0	0	0	0	0	0	0	0	0	0	0	0	0	0	0	0	0	0	0	0	0	0	0	0	0	0	0	0	0	0	0	0	0
6151450|F|0-33:G>A-33:G>A	1	1356458	0	0	0	0	0	0	0	-	0	0	0	0	0	0	0	0	0	0	0	0	0	0	0	0	0	0	0	0	0	0	0	0	0	0	0	0	0	0	0	0	0	0	0	0	0	0	0
6158409|F|0-63:C>A-63:C>A	1	1356812	1	0	-	1	1	-	0	1	0	1	0	1	1	1	0	1	1	1	1	-	-	0	1	1	0	0	1	0	-	-	1	-	1	1	-	0	0	1	0	1	0	0	1	-	1	1	1
15680361|F|0-5:C>T-5:C>T	1	1367893	1	1	0	1	1	1	1	1	1	1	1	1	-	-	1	1	0	-	1	1	-	1	1	1	1	1	0	1	1	1	1	1	1	1	1	1	1	0	1	1	1	1	0	1	1	1	1
6199307|F|0-17:C>A-17:C>A	1	1367959	0	0	-	0	0	-	0	-	0	-	-	0	-	-	-	0	-	0	0	0	0	0	-	-	0	-	-	0	0	0	0	0	-	0	-	-	0	-	-	-	0	-	-	0	0	0	-
6206783|F|0-21:G>C-21:G>C	1	1367959	0	0	-	-	1	0	0	0	0	1	0	1	0	0	0	1	-	0	1	0	1	0	1	1	0	0	-	0	1	1	1	0	1	0	1	0	0	-	0	1	0	0	-	1	1	-	0
6199308|F|0-41:T>C-41:T>C	1	1367959	1	1	0	1	-	1	1	1	1	-	1	-	1	1	1	-	0	1	-	1	-	1	-	-	1	1	0	1	-	-	-	1	1	1	-	1	1	0	1	-	1	1	0	-	-	1	1
6206783|F|0-50:T>C-50:T>C	1	1367959	1	1	-	1	-	1	1	1	1	-	1	-	1	1	1	-	-	1	-	1	-	1	-	-	1	1	-	1	-	-	-	1	1	1	-	1	1	-	1	-	1	1	-	-	-	1	1
6180261|F|0-40:T>C-40:T>C	1	1368274	0	0	0	-	-	0	0	0	0	-	0	-	0	0	0	1	0	0	-	0	-	0	1	1	0	0	0	0	-	-	-	0	-	0	1	0	0	0	0	1	0	0	0	-	-	-	0
6178510|F|0-20:C>G-20:C>G	1	1402766	1	0	1	1	1	1	1	1	0	1	0	1	1	1	1	1	-	1	1	1	1	0	1	1	0	1	1	1	1	1	1	0	1	1	1	1	0	1	1	1	0	1	1	1	1	1	1
6196331|F|0-20:G>A-20:G>A	1	1455174	0	0	0	0	0	0	0	0	1	0	1	0	0	0	0	0	0	0	0	0	0	1	-	0	1	0	0	0	0	0	0	1	-	0	0	0	1	0	0	0	1	0	0	0	0	0	0
6162288|F|0-10:G>A-10:G>A	1	1468202	1	1	1	1	1	1	1	1	1	1	1	1	1	1	1	1	1	1	1	1	1	1	1	1	1	1	0	1	1	1	1	1	1	1	1	1	1	1	1	1	1	1	0	1	1	1	1
6154691|F|0-9:C>A-9:C>A	1	1490337	0	0	0	0	0	0	0	0	0	0	0	0	0	0	0	0	0	0	0	0	0	0	0	0	0	0	-	0	0	0	0	0	0	0	0	0	0	0	0	0	0	0	-	0	0	0	0
15682814|F|0-6:G>C-6:G>C	1	1495485	0	-	0	0	-	-	-	0	-	-	0	-	0	0	-	0	0	0	-	0	0	0	0	-	-	-	-	0	0	-	0	0	0	0	0	0	0	-	0	0	0	0	-	-	-	0	0
6163350|F|0-47:C>T-47:C>T	1	1496995	0	0	0	-	0	0	0	0	0	0	0	0	0	0	0	0	0	0	0	0	0	0	0	0	0	0	-	0	0	0	0	0	0	0	0	0	0	0	0	0	0	0	-	0	0	0	0
6203194|F|0-7:G>T-7:G>T	1	1514121	1	1	1	1	1	1	1	1	1	1	1	1	1	1	1	1	1	1	1	1	1	1	1	1	1	1	0	1	1	1	1	1	1	1	1	1	1	1	1	1	1	1	1	1	1	1	1
6203194|F|0-34:C>A-34:C>A	1	1514121	1	1	1	1	1	1	1	1	1	1	1	1	1	1	1	1	1	1	1	1	1	1	1	1	1	1	-	1	1	1	1	1	1	1	1	1	1	1	1	1	1	1	1	1	1	1	1
6203194|F|0-60:G>T-60:G>T	1	1514121	0	0	0	0	0	0	0	0	0	0	0	0	0	0	0	0	0	0	0	0	0	0	0	0	0	0	-	0	0	0	0	0	0	0	0	0	0	0	0	0	0	0	0	0	0	0	0
6206512|F|0-50:C>G-50:C>G	1	1514187	0	0	0	0	0	0	0	0	0	0	0	0	0	0	0	0	0	0	0	0	0	0	0	0	0	0	0	0	0	0	0	0	0	0	0	0	0	0	0	0	0	0	0	0	0	0	0
6198598|F|0-21:C>T-21:C>T	1	1515205	1	1	1	1	1	1	1	1	1	1	1	1	1	1	1	1	1	1	1	1	1	1	1	1	1	1	1	1	1	1	1	1	1	1	1	1	1	1	1	1	1	1	1	1	1	1	1
6203195|F|0-23:T>C-23:T>C	1	1522102	0	0	0	0	0	0	0	0	0	0	0	0	0	0	0	0	0	0	0	0	0	0	0	0	0	0	0	0	0	0	0	0	0	0	0	0	0	0	0	0	0	0	0	0	0	0	0
6203195|F|0-66:C>T-66:C>T	1	1522102	0	0	0	0	0	0	0	0	0	0	0	0	0	0	0	0	0	0	0	0	0	0	0	0	0	0	0	0	0	0	0	0	0	0	0	0	0	0	0	0	0	0	0	0	0	0	0
6206513|F|0-25:G>C-25:G>C	1	1522168	0	0	0	0	0	0	0	0	0	0	0	0	0	0	0	0	0	0	0	0	0	0	0	0	0	0	1	0	0	0	0	0	0	0	0	0	0	0	0	0	0	0	0	0	0	0	0
6206513|F|0-43:C>T-43:C>T	1	1522168	0	0	0	0	0	0	0	0	0	0	0	0	0	0	0	0	0	0	0	0	0	0	0	0	0	0	-	0	0	0	0	0	0	0	0	0	0	0	0	0	0	0	0	0	0	0	0
6192049|F|0-7:G>A-7:G>A	1	1523489	0	0	0	0	0	0	0	0	0	0	0	0	0	0	0	0	0	0	0	0	0	0	0	0	0	0	0	0	0	0	0	0	0	0	0	0	0	0	0	0	0	0	0	0	0	0	0
6192049|F|0-24:C>T-24:C>T	1	1523489	0	0	0	0	0	0	0	0	0	0	0	0	0	0	0	0	0	0	0	0	0	0	0	0	0	0	0	0	0	0	0	0	0	0	0	0	0	0	0	0	0	0	0	0	0	0	0
6190985|F|0-29:T>C-29:T>C	1	1523555	1	1	1	1	1	1	1	1	1	1	1	1	1	1	1	1	1	1	1	1	1	1	1	1	1	1	1	1	1	1	1	1	1	1	1	1	1	1	1	1	1	1	1	1	1	1	1
6190984|F|0-35:C>A-35:C>A	1	1523555	0	0	0	0	0	0	0	0	0	0	0	0	0	0	0	0	0	0	0	0	0	0	0	0	0	0	0	0	0	0	0	0	0	0	0	0	0	0	0	0	0	0	0	0	0	0	0
6193657|F|0-30:T>C-30:T>C	1	1528536	0	0	0	0	0	0	0	0	0	0	0	0	0	0	0	0	0	0	0	0	0	0	0	0	0	0	1	0	0	0	0	0	0	0	0	0	0	0	0	0	0	0	0	0	0	0	0
6200341|F|0-42:T>C-42:T>C	1	1579975	0	0	0	0	0	0	0	0	0	0	0	0	0	0	0	0	0	0	0	0	0	0	0	0	0	0	0	0	0	0	0	0	0	0	0	0	0	0	0	0	0	0	0	0	0	0	0
6200669|F|0-41:C>G-41:C>G	1	1586881	0	0	0	0	0	0	0	0	0	0	0	0	0	0	0	0	0	0	0	0	0	0	0	0	0	0	0	0	0	0	0	0	0	0	0	0	0	0	0	0	0	0	0	0	0	0	0
6196241|F|0-8:A>G-8:A>G	1	1594029	0	0	0	0	0	0	0	0	0	0	0	0	0	0	0	0	0	0	0	0	0	0	0	0	0	0	-	0	0	0	0	0	0	0	-	0	0	0	0	0	0	0	0	0	0	0	0
6196243|F|0-13:T>G-13:T>G	1	1594029	1	1	1	1	1	1	1	1	1	1	1	1	1	1	1	1	1	1	1	1	1	1	1	1	1	1	-	1	1	1	1	1	1	1	-	1	1	1	1	1	1	1	1	1	1	1	1
6196241|F|0-22:C>T-22:C>T	1	1594029	0	0	0	0	0	0	0	0	0	0	0	0	0	0	0	0	0	0	0	0	0	0	0	0	0	0	1	0	0	0	0	0	0	0	1	0	0	0	0	0	0	0	0	0	0	0	0
6196241|F|0-24:A>G-24:A>G	1	1594029	0	0	0	0	0	0	0	0	0	0	0	0	0	0	0	0	0	0	0	0	0	0	0	0	0	0	-	0	0	0	0	0	0	0	-	0	0	0	0	0	0	0	0	0	0	0	0
6182621|F|0-68:A>G-68:A>G	1	1602508	0	0	0	0	0	0	0	0	0	0	0	0	0	0	0	0	0	0	0	0	0	0	0	0	0	0	1	0	0	0	0	0	0	0	1	0	0	0	0	0	0	0	0	0	0	0	0
6189379|F|0-47:A>T-47:A>T	1	1612642	0	0	0	0	0	0	0	0	0	0	0	0	0	0	0	0	0	0	0	0	0	0	0	0	0	0	1	0	0	0	0	0	0	0	1	0	0	0	0	0	0	0	0	0	0	0	0
6189379|F|0-65:A>C-65:A>C	1	1612642	0	0	0	0	0	0	0	0	0	0	0	0	0	0	0	0	0	0	0	0	0	0	0	0	0	0	-	0	0	0	0	0	0	0	-	0	0	0	0	0	0	0	0	0	0	0	0
6154927|F|0-28:C>A-28:C>A	1	1612708	0	0	0	0	0	0	0	0	0	0	0	0	0	0	0	0	0	0	0	0	0	0	0	0	0	0	0	0	0	0	0	0	0	0	0	0	0	0	0	0	0	0	0	0	0	0	0
6154430|F|0-6:A>G-6:A>G	1	1613793	0	0	0	0	0	0	0	0	0	0	0	0	0	0	0	0	0	0	0	0	0	0	0	0	0	0	1	0	0	0	0	0	0	0	1	0	0	0	0	0	0	0	0	0	0	0	0
6161293|F|0-64:A>T-64:A>T	1	1613859	0	0	0	0	0	0	0	0	0	0	0	0	0	0	0	0	-	0	0	0	0	0	0	0	0	0	1	0	0	0	0	0	0	0	1	0	-	0	0	0	0	0	0	0	0	0	0
6178884|F|0-40:C>G-40:C>G	1	1634171	1	1	1	1	1	1	1	1	1	1	1	1	1	1	1	1	1	1	1	1	1	1	1	1	1	1	0	1	1	1	1	1	1	1	0	1	1	1	1	1	1	1	1	1	1	1	1
6154248|F|0-63:T>A-63:T>A	1	1640923	1	1	1	1	1	1	1	1	1	1	1	1	1	1	1	1	1	1	1	1	1	1	1	1	1	1	0	1	1	1	1	1	1	1	0	1	1	1	1	1	1	1	1	1	1	1	1
15681043|F|0-28:G>A-28:G>A	1	1654980	1	1	1	1	1	1	1	1	1	1	1	1	1	1	1	1	1	1	1	1	1	1	1	1	1	1	1	1	1	1	1	1	1	1	1	1	1	1	1	1	1	1	1	1	1	1	1
6174366|F|0-9:T>G-9:T>G	1	1700424	1	1	-	1	1	1	1	1	-	1	-	1	1	1	1	-	-	1	1	1	1	-	1	1	-	1	-	1	1	1	-	-	1	1	-	1	-	-	1	1	1	1	1	1	1	1	1
6154394|F|0-25:C>A-25:C>A	1	1712719	0	0	1	0	0	0	0	0	1	0	1	0	0	0	0	1	1	0	-	0	0	1	0	0	1	0	1	0	0	0	1	1	0	0	1	0	1	1	0	0	0	0	0	0	0	0	0
6192312|F|0-35:C>T-35:C>T	1	1780954	0	0	1	0	0	0	0	0	1	0	1	0	0	0	0	1	1	-	0	0	0	1	0	0	1	0	1	0	0	0	1	1	0	0	1	0	1	1	0	0	0	0	0	0	0	0	0
6213895|F|0-43:C>G-43:C>G	1	1790544	1	1	1	1	1	1	1	1	1	1	1	1	1	1	1	1	1	1	1	1	1	1	1	1	1	1	1	1	1	1	1	1	1	1	1	1	1	1	1	1	1	1	1	1	1	1	1
6201930|F|0-7:A>C-7:A>C	1	1844485	-	-	0	0	0	0	-	0	0	0	0	0	-	-	0	0	0	-	0	-	-	0	0	0	0	0	0	0	0	-	0	0	0	-	0	0	0	0	0	-	0	0	0	-	-	0	0
6201930|F|0-30:A>G-30:A>G	1	1844485	1	1	0	-	0	0	1	1	0	1	0	-	1	1	0	0	0	1	0	1	1	0	0	0	0	0	0	0	1	1	0	0	0	1	0	0	0	0	0	1	0	0	0	1	1	-	1
6185781|F|0-24:A>G-24:A>G	1	1844534	1	-	0	-	0	0	1	1	0	1	0	0	1	1	0	0	0	-	0	1	1	0	0	-	0	0	0	0	1	1	0	0	0	1	0	0	0	0	0	1	0	0	0	1	-	1	-
6200703|F|0-16:T>A-16:T>A	1	1885571	-	0	0	-	0	0	-	-	0	0	0	0	-	0	0	0	0	0	0	-	0	0	-	0	0	0	0	0	0	-	0	0	0	-	0	0	-	0	0	0	0	0	0	-	-	0	0
6195156|F|0-19:G>A-19:G>A	1	1886630	0	0	0	0	0	0	0	0	0	0	0	0	0	0	0	0	0	0	0	0	0	0	1	0	0	0	0	0	0	0	0	0	0	0	0	0	1	0	0	0	0	0	0	0	0	0	0
6195156|F|0-37:C>T-37:C>T	1	1886630	0	0	0	-	0	0	0	0	0	0	0	0	0	0	0	0	0	0	0	0	0	0	-	0	0	0	0	0	0	0	0	0	0	0	0	0	-	0	0	0	0	0	0	0	0	0	0
6195156|F|0-60:T>C-60:T>C	1	1886630	0	0	0	0	0	0	0	0	0	0	0	0	0	0	0	0	0	0	0	0	0	0	-	0	0	0	0	0	0	0	0	0	0	0	0	0	-	0	0	0	0	0	0	0	0	0	0
6161909|F|0-20:T>C-20:T>C	1	1944029	0	0	0	0	0	0	0	0	0	0	0	0	0	0	0	0	0	0	0	0	0	0	0	0	0	0	0	0	0	0	0	0	0	0	0	0	0	0	0	0	0	0	0	0	0	0	0
6180772|F|0-23:T>C-23:T>C	1	2150185	0	-	0	0	-	0	0	0	-	0	-	0	0	0	-	-	0	0	-	0	-	-	0	-	-	0	0	0	0	0	0	-	-	0	0	0	0	0	0	-	-	-	0	0	0	0	0
6180772|F|0-26:A>G-26:A>G	1	2150185	0	1	0	-	1	0	0	0	1	0	1	1	0	0	1	1	0	0	1	0	1	1	0	1	1	0	0	0	0	0	0	1	1	0	0	0	0	0	0	1	1	1	0	0	0	0	0
6162839|F|0-33:T>C-33:T>C	1	2173699	0	0	0	0	0	0	0	0	1	0	1	0	0	0	0	1	0	0	0	0	0	1	0	0	1	0	0	0	0	0	0	1	0	0	0	0	0	0	0	0	1	0	0	0	0	0	0
6197751|F|0-56:G>A-56:G>A	1	2178989	0	0	0	0	0	0	0	0	0	0	0	0	0	0	0	0	0	0	0	0	0	0	0	0	0	0	0	0	0	0	0	0	0	0	0	0	0	0	0	0	0	0	0	0	0	0	0
6166471|F|0-36:T>C-36:T>C	1	2183535	0	0	0	0	0	0	0	0	0	0	0	0	0	0	0	0	0	0	0	0	0	0	0	0	0	0	0	0	0	0	0	0	0	0	0	0	0	0	0	0	0	0	0	0	0	0	0
6181499|F|0-60:G>A-60:G>A	1	2188374	0	1	0	-	1	0	0	0	0	0	0	1	0	0	1	0	0	0	1	0	1	0	1	1	0	0	0	0	0	0	0	0	1	0	0	0	1	0	0	1	0	1	0	0	0	0	0
6181499|F|0-66:T>C-66:T>C	1	2188374	0	-	0	0	-	0	0	0	0	0	0	-	0	0	-	0	0	0	-	0	-	0	-	-	0	0	0	0	0	0	0	0	-	0	0	0	-	0	0	-	0	-	0	0	0	0	0
6163295|F|0-65:A>T-65:A>T	1	2234339	0	0	0	0	0	0	0	0	0	0	0	0	0	0	0	0	0	0	0	0	0	0	0	0	0	0	0	0	0	0	0	0	0	0	0	0	0	0	0	0	0	0	0	0	0	0	0
6155115|F|0-58:C>T-58:C>T	1	2237076	0	0	0	-	1	0	0	0	0	0	0	1	0	0	1	0	0	0	1	0	0	0	0	1	0	0	0	0	-	0	0	0	1	0	0	0	0	0	0	0	0	1	0	0	0	0	0
6179175|F|0-55:C>T-55:C>T	1	2263226	0	1	0	-	1	0	0	0	0	0	0	1	0	0	1	0	0	0	1	0	1	0	0	1	0	0	0	0	0	0	0	0	1	0	0	0	0	0	0	1	0	1	0	0	0	0	-
6179175|F|0-65:T>A-65:T>A	1	2263226	0	-	0	0	-	0	0	0	0	0	0	-	0	0	-	0	0	0	-	0	-	0	0	0	0	0	0	0	0	0	0	0	-	0	0	0	0	0	0	-	0	0	0	0	0	0	0
6176641|F|0-33:A>G-33:A>G	1	2274057	0	0	0	0	0	0	0	0	0	0	0	0	0	0	0	0	0	0	0	0	0	0	1	0	0	0	0	0	0	0	0	0	0	0	0	0	0	0	0	0	1	0	0	0	0	0	0
15688866|F|0-18:G>C-18:G>C	1	2287211	0	0	0	0	0	0	0	0	0	0	0	0	0	0	0	0	0	0	0	0	0	0	0	0	0	0	0	0	0	0	0	0	0	0	0	0	0	0	0	0	0	0	0	0	0	0	0
6203796|F|0-16:G>A-16:G>A	1	2306646	0	0	0	0	0	0	0	0	0	0	0	0	0	0	0	0	0	0	0	0	0	0	0	0	0	0	0	0	0	0	0	0	0	0	0	0	0	0	0	0	0	0	0	0	0	0	0
15689479|F|0-54:G>T-54:G>T	1	2307803	0	0	0	0	0	0	0	0	0	0	0	0	0	0	0	0	0	0	0	0	0	0	0	0	0	0	0	0	0	0	0	0	0	0	0	0	0	0	0	0	0	0	0	0	0	0	0
15684488|F|0-27:T>C-27:T>C	1	2307869	0	0	0	0	0	0	0	0	0	0	0	0	0	0	0	0	0	0	0	0	0	0	0	0	0	0	0	0	0	0	0	0	0	0	0	0	0	0	0	0	0	0	0	0	0	0	0
15689290|F|0-27:C>T-27:C>T	1	2318323	0	0	0	0	0	0	0	0	0	0	0	0	0	-	0	0	0	0	0	0	0	0	0	0	0	0	0	0	0	0	0	0	0	0	0	0	0	-	0	0	0	0	0	0	0	0	0
6200967|F|0-11:G>T-11:G>T	1	2318389	0	0	0	0	0	0	0	0	0	0	0	0	0	0	0	0	0	0	0	0	0	0	0	0	0	0	0	0	0	0	0	0	0	0	0	0	0	0	0	0	0	0	0	0	0	0	0
6200967|F|0-18:A>T-18:A>T	1	2318389	0	0	0	0	0	0	0	0	0	0	0	0	0	0	0	0	0	0	0	0	0	0	0	0	0	0	0	0	0	0	0	0	0	0	0	0	0	0	0	0	0	0	0	0	0	0	0
6201619|F|0-29:A>G-29:A>G	1	2319902	0	0	0	0	0	0	0	0	0	0	0	0	0	0	0	0	0	0	0	0	0	0	0	0	0	0	0	0	0	0	0	0	0	0	0	0	0	0	-	0	0	0	0	0	0	0	0
15688099|F|0-46:A>C-46:A>C	1	2331252	1	1	1	1	1	1	1	1	1	1	1	1	1	1	1	1	1	1	1	1	1	1	1	1	1	1	1	1	1	1	1	1	1	1	1	1	1	1	1	1	1	1	1	1	1	1	1
6191100|F|0-15:A>T-15:A>T	1	2331819	0	0	0	0	0	0	0	0	0	0	0	0	0	0	0	0	0	0	0	0	-	0	0	0	0	0	0	0	0	0	0	0	0	0	0	0	0	0	0	-	0	0	0	0	0	0	0
6176646|F|0-39:T>C-39:T>C	1	2339641	0	0	0	0	0	0	0	0	0	0	0	0	0	0	0	0	0	0	0	0	0	0	0	0	0	0	0	0	0	0	0	0	0	0	0	0	0	0	0	0	0	0	0	0	0	0	0
6189316|F|0-47:G>T-47:G>T	1	2460468	0	0	0	0	0	-	0	-	0	0	0	0	0	0	0	0	0	0	0	0	0	0	0	0	0	-	0	-	0	0	0	-	0	0	-	0	-	0	-	0	0	0	0	0	0	0	0
6185138|F|0-6:T>G-6:T>G	1	2460534	0	0	0	0	0	0	0	0	0	0	0	0	0	0	0	0	0	0	0	0	0	0	0	0	0	0	0	0	0	0	0	0	0	0	0	0	0	0	0	0	0	0	0	0	0	0	0
6185138|F|0-39:G>A-39:G>A	1	2460534	0	0	0	0	0	0	0	0	0	0	0	0	0	0	0	0	0	0	0	0	0	0	0	0	0	0	0	0	0	0	0	0	0	0	0	0	0	0	0	0	0	0	0	0	0	0	0
6199460|F|0-42:A>T-42:A>T	1	2507650	0	0	0	0	0	0	0	0	0	0	0	0	0	0	0	0	0	0	0	0	0	0	0	0	0	0	0	0	0	0	0	0	0	0	0	0	0	0	0	0	0	0	0	0	0	0	0
6199460|F|0-49:C>A-49:C>A	1	2507650	0	0	0	0	0	0	0	0	0	0	0	0	0	0	0	0	0	0	0	0	0	0	0	0	0	0	0	0	0	0	0	0	0	0	0	0	0	0	0	0	0	0	0	0	0	0	0
6199460|F|0-51:A>G-51:A>G	1	2507650	0	0	0	0	0	0	0	0	0	0	0	0	0	0	0	0	0	0	0	0	0	0	0	0	0	0	0	0	0	0	0	0	0	0	0	0	0	0	0	0	0	0	0	0	0	0	0
6172827|F|0-32:A>G-32:A>G	1	2539313	0	-	0	0	0	-	0	0	0	0	0	0	0	-	-	-	0	0	0	0	-	-	0	0	0	-	-	-	0	0	0	-	0	0	-	-	0	0	-	0	0	-	-	-	0	0	0
6178411|F|0-20:T>C-20:T>C	1	2589642	0	1	0	0	0	0	0	0	1	0	1	0	0	0	0	0	0	0	0	0	1	1	1	0	1	0	0	0	0	0	0	1	0	0	0	0	0	0	0	0	1	0	0	0	0	0	0
6200645|F|0-27:G>A-27:G>A	1	2638872	0	0	0	-	0	1	0	0	0	0	0	0	0	1	1	0	0	0	0	0	0	0	0	0	0	1	1	1	0	0	0	0	0	0	1	1	0	0	1	1	0	1	1	0	0	0	0
6200645|F|0-28:A>G-28:A>G	1	2638872	0	0	0	0	0	-	0	0	0	0	0	0	0	-	-	0	0	0	0	0	0	0	0	0	0	-	-	-	0	0	0	0	0	0	-	-	0	0	-	-	0	-	-	0	0	0	0
6158695|F|0-45:T>G-45:T>G	1	2684091	1	1	1	-	1	0	1	1	1	1	1	-	1	0	0	1	1	1	1	1	1	1	1	1	1	0	0	0	1	1	1	1	1	1	0	0	1	1	0	1	1	0	0	1	1	1	1
15680303|F|0-68:G>T-68:G>T	1	2684407	0	0	0	0	0	0	0	0	0	0	0	0	0	0	0	0	0	0	0	0	0	0	0	0	0	0	0	0	0	0	0	0	0	0	0	0	0	0	0	0	0	0	0	0	0	0	0
15687798|F|0-57:T>A-57:T>A	1	2727840	0	0	0	0	0	0	0	0	0	0	0	0	0	0	0	0	0	0	0	0	0	0	0	0	0	0	0	0	0	0	0	0	0	0	0	0	0	0	0	0	0	0	0	0	0	0	0
6164088|F|0-6:G>T-6:G>T	1	2729755	0	0	0	0	0	0	0	0	0	0	0	0	0	0	0	0	0	0	0	0	0	0	0	0	0	0	0	0	0	0	0	0	0	0	0	0	0	0	0	0	0	0	0	0	0	0	0
6189849|F|0-18:G>T-18:G>T	1	2732855	0	0	0	0	0	1	0	0	0	0	0	0	0	0	1	0	0	0	0	0	0	0	0	0	0	1	1	1	0	0	0	0	0	0	1	1	-	0	1	0	0	1	1	0	0	0	0
6189849|F|0-67:G>A-67:G>A	1	2732855	0	0	0	0	0	-	0	0	0	0	0	0	0	0	-	0	0	0	0	0	0	0	0	0	0	-	-	-	0	0	0	0	0	0	1	-	-	0	-	0	0	-	-	0	0	0	0
6198583|F|0-7:G>A-7:G>A	1	2734266	0	0	0	0	0	0	0	0	0	0	0	0	0	0	0	0	0	0	0	0	0	0	0	0	0	0	0	0	0	0	0	0	0	0	0	0	0	0	0	0	0	0	0	0	0	0	0
6198583|F|0-40:C>T-40:C>T	1	2734266	0	0	0	0	0	0	0	0	0	0	0	-	0	0	0	0	0	0	0	0	0	0	0	0	0	0	0	0	0	0	0	0	0	0	0	0	0	0	0	0	0	0	0	0	0	0	0
6198583|F|0-41:A>G-41:A>G	1	2734266	0	0	0	0	0	0	0	0	0	0	0	0	0	0	0	0	0	0	0	0	0	0	0	0	0	0	0	0	0	0	0	0	0	0	0	0	0	0	0	0	0	0	0	0	0	0	0
6198583|F|0-42:T>C-42:T>C	1	2734266	0	0	0	0	0	0	0	0	0	0	0	0	0	0	0	0	0	0	0	0	0	0	0	0	0	0	0	0	0	0	0	0	0	0	0	0	0	0	0	0	0	0	0	0	0	0	0
6197554|F|0-32:T>C-32:T>C	1	2746905	0	0	0	0	0	0	0	0	0	0	0	0	0	0	0	0	0	0	0	0	0	0	0	0	0	0	0	0	0	0	0	0	0	0	0	1	0	0	0	0	0	0	1	0	0	0	0
6195292|F|0-62:T>C-62:T>C	1	2749470	0	0	-	0	0	0	0	0	0	0	0	0	0	0	0	0	0	0	0	0	0	0	0	0	0	0	0	0	0	0	0	0	0	0	0	1	0	0	0	0	0	0	1	0	0	0	0
6203136|F|0-30:G>C-30:G>C	1	2749536	0	0	0	0	0	0	0	0	0	0	0	0	0	0	0	0	0	0	0	0	0	0	0	0	0	0	0	0	0	0	0	0	0	0	0	-	0	0	0	0	0	0	-	0	0	0	0
6203136|F|0-35:G>A-35:G>A	1	2749536	0	0	0	0	0	0	0	0	0	0	0	0	0	0	0	0	0	0	0	0	0	0	0	0	0	0	0	0	0	0	0	0	0	0	0	1	0	0	0	0	0	0	1	0	0	0	0
6189629|F|0-51:A>G-51:A>G	1	2757019	-	1	-	1	1	-	-	1	1	1	1	1	1	1	1	1	1	1	-	-	-	1	-	1	1	1	1	1	1	-	1	1	1	-	1	0	1	1	1	1	-	1	0	1	-	-	1
6153619|F|0-20:G>A-20:G>A	1	2775837	1	1	1	1	1	1	1	1	1	1	1	1	1	1	1	1	1	1	1	1	1	1	1	1	1	1	1	1	1	1	1	1	1	1	1	1	1	1	1	1	1	1	1	1	1	1	1
6200359|F|0-43:C>G-43:C>G	1	2788694	0	0	0	0	0	0	0	0	0	0	0	0	0	0	0	0	0	0	0	0	0	0	0	0	0	0	0	0	0	0	0	0	0	0	0	0	0	0	0	0	0	0	0	0	0	0	0
6166055|F|0-53:G>A-53:G>A	1	2788760	0	0	0	0	0	0	0	0	0	0	0	0	0	0	0	0	0	0	0	0	0	0	0	0	0	0	0	0	0	0	0	0	0	0	0	0	0	0	0	0	0	0	0	0	0	0	0
6207513|F|0-6:A>T-6:A>T	1	2826125	1	1	1	1	1	1	1	1	1	1	1	1	1	1	1	1	1	1	1	1	1	1	1	1	1	1	1	1	1	1	1	1	1	1	1	1	1	1	1	1	1	1	1	1	1	1	1
6154371|F|0-32:G>T-32:G>T	1	2887216	1	-	1	0	0	0	1	1	0	1	0	0	1	1	0	0	1	1	0	1	-	0	0	0	0	0	0	0	1	1	1	0	0	1	0	0	1	1	0	-	0	0	0	1	1	1	1
6179374|F|0-17:T>C-17:T>C	1	2908874	1	-	1	0	0	0	1	1	0	1	0	0	1	1	0	0	1	1	0	1	-	0	0	0	0	0	0	0	1	1	1	0	0	1	0	0	1	1	0	-	0	0	0	1	1	1	1
6190120|F|0-49:C>T-49:C>T	1	2908940	1	-	-	0	0	0	1	1	0	1	-	0	1	1	0	-	1	1	0	1	-	0	0	0	0	0	0	0	1	1	1	0	0	1	0	0	1	1	0	-	0	0	0	1	1	1	1
6190120|F|0-59:A>G-59:A>G	1	2908940	-	1	0	0	0	0	-	-	0	-	0	0	-	-	0	0	-	-	0	-	1	0	0	0	0	0	0	0	-	-	-	0	0	-	0	0	-	-	0	1	0	0	0	-	-	-	-
6183172|F|0-19:T>G-19:T>G	1	2924136	0	0	0	0	0	0	0	0	0	0	0	0	0	0	0	0	0	0	0	0	0	0	0	0	0	0	0	0	0	0	0	0	0	0	0	0	0	0	0	0	0	0	0	0	0	0	0
6187702|F|0-15:A>T-15:A>T	1	3010137	0	0	0	0	0	0	0	0	0	0	0	0	0	0	0	0	0	0	0	0	0	0	0	0	0	0	0	0	0	0	0	0	0	0	0	0	0	0	0	0	0	0	0	0	0	0	0
6195488|F|0-37:A>C-37:A>C	1	3175505	0	-	0	0	0	0	0	0	0	0	0	0	0	0	0	-	0	0	0	0	-	0	0	0	0	0	0	0	0	0	0	0	0	0	0	0	-	0	0	0	0	0	0	-	0	0	0
6195488|F|0-51:T>C-51:T>C	1	3175505	0	1	0	0	0	0	0	0	0	0	0	0	0	0	0	1	0	0	0	0	1	0	0	0	0	0	0	0	0	0	0	0	0	0	0	0	1	0	0	0	0	0	0	1	0	0	0
15677695|F|0-17:T>A-17:T>A	1	3205145	0	0	0	0	0	0	0	0	0	0	0	0	0	0	0	0	0	0	0	0	0	0	0	0	0	0	0	0	0	0	0	0	0	0	0	0	0	0	0	0	0	0	0	1	0	0	0
6184810|F|0-16:A>G-16:A>G	1	3205281	0	0	0	0	0	0	0	0	0	0	0	0	0	0	0	0	0	0	0	0	0	0	0	0	0	0	0	0	0	0	0	0	0	0	0	0	0	0	0	0	0	0	0	1	0	0	0
6194686|F|0-35:C>T-35:C>T	1	3226559	0	0	0	0	0	0	0	0	0	0	0	0	0	0	0	0	0	0	0	0	-	0	0	0	0	0	0	0	0	0	0	0	0	0	0	0	0	0	0	0	0	0	0	-	-	0	0
6178449|F|0-20:G>T-20:G>T	1	3247092	0	0	0	-	0	0	0	0	0	0	0	0	0	-	0	-	0	0	0	0	0	0	0	0	0	-	0	-	0	0	0	0	0	0	0	0	-	0	-	0	0	0	0	0	0	0	0
6178449|F|0-54:T>C-54:T>C	1	3247092	0	0	0	0	0	0	0	0	0	0	0	0	0	-	0	-	0	0	0	0	0	0	0	0	0	-	0	-	0	0	0	0	0	0	0	0	-	0	-	0	0	0	0	0	0	0	0
6178449|F|0-62:G>T-62:G>T	1	3247092	0	0	0	0	0	0	0	0	0	0	0	0	0	1	0	1	0	0	0	0	0	0	0	0	0	1	0	-	0	0	0	0	0	0	0	0	1	0	1	0	0	0	0	0	0	0	0
15677007|F|0-65:G>A-65:G>A	1	3250284	1	1	1	1	1	1	1	1	1	1	1	1	1	1	1	1	1	1	1	1	1	1	1	1	1	1	1	1	1	1	1	1	1	1	1	1	1	1	1	1	1	1	1	1	1	1	1
6189860|F|0-11:A>C-11:A>C	1	3250350	1	-	1	1	1	-	1	1	0	1	0	1	1	1	-	1	1	1	1	1	-	0	0	1	0	1	-	1	1	1	1	0	1	1	1	-	1	1	1	1	0	-	-	-	-	1	1
6189859|F|0-44:A>G-44:A>G	1	3250350	1	0	1	-	1	0	1	1	-	1	-	1	1	1	0	1	1	1	1	1	0	-	-	1	-	1	0	1	1	1	1	-	1	1	1	0	1	1	1	1	-	0	0	0	0	1	1
6156381|F|0-62:A>G-62:A>G	1	3252151	0	1	0	-	0	1	0	0	0	0	0	0	0	0	1	0	0	0	0	0	1	0	0	0	0	0	1	0	0	0	0	0	0	0	0	1	0	0	0	0	0	1	1	1	1	0	0
15680533|F|0-22:T>A-22:T>A	1	3252217	0	0	0	0	0	0	0	0	0	0	0	0	0	0	0	0	0	0	0	0	0	0	0	0	0	0	0	0	0	0	0	0	0	0	0	0	0	0	0	0	0	0	0	0	0	0	0
6161052|F|0-16:C>A-16:C>A	1	3293494	1	0	1	-	1	0	1	1	0	1	0	1	1	1	0	0	1	1	1	1	0	0	0	1	0	0	0	0	1	1	1	0	1	1	0	0	0	1	0	0	0	0	0	0	0	1	1
6195353|F|0-15:C>G-15:C>G	1	3549010	0	-	0	0	0	0	0	0	0	0	0	0	0	0	0	0	0	0	0	0	0	0	0	0	0	0	0	0	0	0	0	0	0	0	0	0	0	0	0	0	0	0	0	0	0	0	0
15689836|F|0-33:C>T-33:C>T	1	3662453	-	0	0	0	0	0	-	0	0	-	-	-	0	0	0	0	0	0	0	-	-	0	0	0	0	0	0	0	0	0	0	0	0	0	0	0	0	0	0	-	0	0	0	0	0	-	0
15690000|F|0-49:A>G-49:A>G	1	3817784	1	1	1	1	1	1	1	1	-	1	1	1	1	1	1	1	1	1	-	-	1	-	1	1	1	1	1	1	1	1	1	-	1	1	1	1	1	1	1	1	1	1	1	1	1	1	1
15688369|F|0-16:C>T-16:C>T	1	3951147	-	1	-	1	1	1	1	1	1	1	-	-	1	1	-	1	1	1	-	-	1	1	1	1	1	-	-	-	-	1	-	1	1	1	1	1	-	-	1	-	1	-	1	1	-	-	1
6172970|F|0-31:T>G-31:T>G	1	3980516	0	0	0	0	0	0	0	0	0	0	0	0	0	0	0	0	0	0	0	0	0	0	0	0	0	0	0	0	0	0	0	0	0	0	0	0	0	0	0	0	0	0	0	0	0	0	0
6169242|F|0-27:C>T-27:C>T	1	4090586	0	0	0	0	0	0	0	0	0	0	0	0	0	0	0	0	0	0	0	0	0	0	0	0	0	0	0	0	0	0	0	0	0	0	0	0	0	0	0	0	0	0	0	0	0	0	0
6202617|F|0-47:G>T-47:G>T	1	4316716	1	1	1	-	1	-	1	1	0	1	1	0	1	1	1	-	1	1	-	1	1	-	-	1	0	1	-	-	1	0	1	-	1	-	-	-	0	1	0	-	-	-	-	1	1	1	1
6202019|F|0-11:C>A-11:C>A	1	4317213	1	1	1	-	1	-	1	1	0	1	1	0	1	-	1	0	1	1	-	1	1	-	-	1	0	-	-	-	-	0	1	-	1	-	-	-	0	1	0	-	0	-	-	1	1	1	1
6202021|F|0-43:T>C-43:T>C	1	4317213	1	1	1	-	1	-	1	1	0	1	1	0	1	-	1	-	1	1	-	1	1	-	0	1	0	-	-	-	-	0	1	-	1	-	-	-	0	1	0	1	-	-	-	1	1	1	1
6206402|F|0-27:A>G-27:A>G	1	4333890	1	1	1	-	1	-	1	1	0	1	1	0	1	-	1	-	1	1	-	1	1	-	1	1	0	1	-	1	1	0	1	-	1	-	-	-	0	1	0	-	-	1	1	1	1	1	1
6162655|F|0-29:T>G-29:T>G	1	4333890	1	1	1	-	1	1	1	1	1	1	1	1	1	1	1	-	1	1	-	1	1	-	-	1	1	1	1	-	1	1	1	1	1	-	1	-	1	1	-	-	-	1	1	1	1	1	1
6178256|F|0-11:A>C-11:A>C	1	4365142	1	1	1	-	1	1	1	1	0	1	1	0	1	1	1	-	1	1	-	1	1	-	0	1	-	1	1	1	1	0	1	1	1	-	1	1	0	-	0	-	-	1	1	1	1	1	1
6178256|F|0-48:G>A-48:G>A	1	4365142	1	1	1	0	1	1	1	1	-	1	1	-	1	1	1	0	1	1	0	1	1	0	-	1	-	1	1	1	1	-	1	1	1	0	1	1	-	1	-	0	0	1	1	1	1	1	1
6154683|F|0-61:A>G-61:A>G	1	4365208	0	0	0	1	0	0	0	0	1	0	0	1	0	0	0	1	0	0	1	0	0	1	0	0	1	0	0	0	0	1	0	0	0	1	0	0	1	0	1	1	1	0	0	0	0	0	0
6179505|F|0-15:G>T-15:G>T	1	4371663	0	0	0	0	0	0	0	0	0	0	0	0	0	0	0	0	0	0	0	0	0	0	0	0	0	0	0	0	0	0	0	0	0	0	0	0	0	0	0	0	0	0	0	0	0	0	0
6186134|F|0-35:T>C-35:T>C	1	4386575	1	1	1	0	1	1	1	1	1	1	1	1	1	1	1	0	1	1	0	1	1	0	1	1	1	1	1	1	1	1	1	1	1	0	1	1	1	1	1	0	0	1	1	1	1	1	1
6198659|F|0-34:C>T-34:C>T	1	4386960	0	0	0	1	0	0	0	0	0	0	0	0	0	0	0	1	0	0	1	0	0	1	0	0	0	0	0	0	0	0	0	0	0	1	0	0	0	0	0	1	1	0	0	0	0	0	0
6198659|F|0-68:A>G-68:A>G	1	4386960	0	0	0	-	0	0	0	0	0	0	0	0	0	0	0	-	0	0	-	0	0	-	0	0	0	0	0	0	0	0	0	0	0	-	0	0	0	0	0	-	-	0	0	0	0	0	0
6190236|F|0-34:A>G-34:A>G	1	4389372	0	1	0	0	0	0	0	0	1	0	0	-	0	0	0	0	0	0	0	0	0	0	1	0	1	0	0	0	0	1	0	0	0	0	0	0	1	0	1	0	0	0	0	0	0	0	0
6163609|F|0-24:T>C-24:T>C	1	4402450	0	-	0	1	0	0	0	0	1	0	0	1	0	0	0	1	0	0	1	0	0	1	1	0	1	0	0	0	0	1	0	0	0	1	0	0	1	0	1	1	1	0	0	0	0	0	0
6191321|F|0-32:T>A-32:T>A	1	4419744	1	1	1	1	1	1	1	1	-	1	1	-	1	1	1	-	1	1	-	1	1	-	-	1	-	1	1	1	1	1	1	1	1	-	1	1	-	1	-	-	-	1	1	1	1	1	1
6163608|F|0-56:G>C-56:G>C	1	4419744	0	1	0	1	0	0	0	0	1	0	0	1	0	0	0	1	0	0	1	0	0	1	1	-	1	0	0	0	0	1	0	0	0	1	0	0	1	0	1	1	1	0	0	0	0	0	0
6183064|F|0-24:G>T-24:G>T	1	4434730	0	-	0	0	0	0	0	0	1	-	0	1	0	0	0	-	0	0	-	0	0	-	1	0	1	0	0	0	0	1	0	0	0	-	0	0	1	0	1	-	-	0	0	0	0	0	0
6183064|F|0-39:G>A-39:G>A	1	4434730	0	1	0	-	0	0	0	0	-	-	0	-	0	0	0	1	0	0	1	0	0	1	-	0	-	0	0	0	0	-	0	0	0	1	0	0	-	0	-	1	1	0	0	0	0	0	0
6176502|F|0-5:G>A-5:G>A	1	4469008	0	1	0	1	0	0	0	0	0	0	0	0	0	0	0	1	0	0	1	0	0	1	0	0	0	0	0	0	0	0	0	0	0	1	0	0	0	0	0	1	1	0	0	0	0	0	-
6202233|F|0-30:T>A-30:T>A	1	4552591	0	0	0	0	0	0	0	0	0	0	0	0	0	0	0	0	0	0	0	0	0	0	-	0	0	0	0	0	0	-	0	0	-	0	0	0	-	0	-	0	0	0	0	0	0	0	0
6202233|F|0-64:C>T-64:C>T	1	4552591	0	0	0	0	0	0	0	0	-	0	0	-	0	0	0	0	0	0	0	0	0	0	1	-	-	0	0	0	0	1	0	0	0	0	0	0	1	0	1	0	0	0	0	0	0	0	0
6206966|F|0-15:G>A-15:G>A	1	4556680	0	1	0	1	0	0	0	0	1	0	0	1	0	0	0	1	0	0	1	0	0	1	1	0	1	-	0	0	0	1	0	0	0	1	0	0	1	0	1	1	1	0	0	0	0	0	-
6201501|F|0-27:G>A-27:G>A	1	4561737	0	-	0	0	0	0	0	0	-	0	0	-	0	0	0	-	0	0	-	0	0	-	1	0	-	0	0	0	0	-	0	0	0	-	0	0	-	0	-	-	-	0	0	0	0	0	0
6201501|F|0-34:A>C-34:A>C	1	4561737	0	-	0	0	0	0	0	0	1	0	0	1	0	0	0	-	0	0	-	0	0	-	-	0	1	0	0	0	0	1	0	0	0	-	0	0	1	0	1	-	-	0	0	0	0	0	0
6175982|F|0-44:G>A-44:G>A	1	4571054	-	1	0	-	-	-	0	-	0	0	0	-	0	-	-	-	-	-	1	-	0	1	-	0	-	-	-	0	0	-	0	0	0	-	0	0	-	-	-	-	1	-	-	0	0	0	-
6185346|F|0-11:C>T-11:C>T	1	4571102	0	0	0	0	0	0	0	0	0	0	0	0	0	0	0	0	0	0	0	0	0	0	0	0	0	0	0	0	0	0	0	0	0	0	0	0	0	0	0	0	0	0	0	0	0	0	0
6200314|F|0-14:A>G-14:A>G	1	4594401	0	-	0	-	0	0	0	0	-	0	0	-	0	0	0	-	0	0	-	0	0	-	0	0	0	0	0	0	0	-	0	-	0	-	0	0	-	0	-	-	-	0	0	0	0	0	0
6200314|F|0-47:A>G-47:A>G	1	4594401	0	1	0	1	0	0	0	0	1	0	0	1	0	0	0	1	0	0	1	0	0	1	0	0	0	0	0	0	0	1	0	-	0	1	0	0	1	0	1	1	1	0	0	0	0	0	0
6200314|F|0-65:A>C-65:A>C	1	4594401	0	-	0	1	0	0	0	0	-	0	0	-	0	0	0	-	0	0	-	0	0	-	0	0	0	0	0	0	0	-	0	-	0	-	0	0	-	0	-	-	-	0	0	0	0	0	0
6190408|F|0-19:A>G-19:A>G	1	4621195	1	1	1	-	1	1	1	1	1	1	1	1	1	1	1	-	1	1	-	1	1	-	-	1	1	1	1	1	1	1	1	1	1	-	1	1	1	1	1	-	-	1	1	1	1	1	1
6190408|F|0-63:C>G-63:C>G	1	4621195	1	1	-	-	1	1	-	1	1	-	1	1	1	1	1	-	-	1	-	1	1	-	-	1	1	1	1	1	1	1	-	1	1	-	1	1	1	-	1	-	-	1	1	1	1	-	1
15676761|F|0-44:C>G-44:C>G	1	4649246	0	0	0	0	0	0	0	0	0	0	0	0	0	0	0	0	0	0	0	0	0	0	0	0	0	0	0	0	0	0	0	0	0	0	0	0	0	0	0	0	0	0	0	0	0	0	0
6193801|F|0-31:C>G-31:C>G	1	4663007	0	0	0	0	0	0	0	0	1	0	0	1	0	0	0	0	0	0	0	0	0	0	0	0	1	-	0	0	0	1	0	0	0	0	0	0	1	0	1	0	0	0	0	0	0	0	0
6169919|F|0-62:G>A-62:G>A	1	4678048	0	0	0	0	0	0	0	0	0	0	0	0	0	0	0	0	0	0	0	0	0	0	-	0	0	0	0	0	0	0	0	0	0	0	0	0	0	0	0	0	0	0	0	0	0	0	0
6181620|F|0-29:A>G-29:A>G	1	4686499	1	0	1	0	1	1	1	1	0	1	1	0	1	1	1	0	1	1	0	1	1	0	-	1	0	1	1	1	1	0	1	1	1	1	1	1	0	1	0	0	0	1	1	1	1	1	1
15682314|F|0-63:C>G-63:C>G	1	4686695	1	1	1	1	1	1	1	1	1	1	1	1	1	1	1	1	1	-	1	1	1	1	0	1	1	1	1	1	1	1	1	1	1	-	1	1	1	1	1	1	1	1	1	1	1	1	1
15682247|F|0-66:A>T-66:A>T	1	4686761	1	1	1	1	1	1	1	1	1	1	-	1	1	1	1	1	1	1	1	1	1	-	-	1	-	1	1	1	1	1	1	1	1	1	1	1	1	1	1	1	1	1	1	1	1	1	1
6171149|F|0-47:A>T-47:A>T	1	4687567	0	0	0	0	0	0	0	0	0	0	0	0	0	0	0	0	0	0	0	0	0	0	0	0	0	0	0	0	0	0	0	0	0	0	0	0	0	0	0	0	0	0	0	0	0	0	0
6202046|F|0-15:T>A-15:T>A	1	4691236	0	0	0	-	0	0	0	0	0	0	0	0	0	0	0	-	0	0	-	0	0	-	1	0	0	0	0	0	0	0	0	0	0	0	0	0	0	0	0	-	-	0	0	0	0	0	0
6202046|F|0-56:T>C-56:T>C	1	4691236	0	-	0	1	0	0	0	0	0	0	0	0	0	0	-	1	0	0	1	0	0	1	-	0	0	0	0	0	0	0	0	0	0	0	0	0	0	0	0	1	1	0	0	0	0	0	0
6185602|F|0-7:A>G-7:A>G	1	4705308	0	0	0	-	0	0	0	0	1	0	-	1	0	0	0	0	0	0	0	0	0	-	-	0	-	0	0	0	0	1	0	0	0	0	0	0	1	0	1	-	-	0	0	0	0	0	0
6179757|F|0-7:G>A-7:G>A	1	4705344	1	1	1	-	1	1	1	1	0	1	1	0	1	1	1	-	1	1	1	1	1	-	1	1	0	1	1	1	1	0	1	1	1	1	1	1	0	1	0	-	-	1	1	1	1	1	1
6179758|F|0-21:T>C-21:T>C	1	4705344	0	-	0	1	0	0	0	0	-	0	0	-	0	0	0	1	0	0	-	0	0	1	0	0	-	0	0	0	0	-	0	0	0	0	0	0	-	0	-	1	1	0	0	0	0	0	0
6158777|F|0-65:A>G-65:A>G	1	4725504	0	0	0	0	0	0	0	0	1	0	0	1	0	0	0	0	0	0	0	0	0	0	0	0	1	0	0	0	0	1	0	0	0	0	0	0	1	0	1	0	0	0	0	0	0	0	0
6163247|F|0-6:A>G-6:A>G	1	4729737	1	1	1	1	1	1	1	1	0	1	1	-	1	1	1	1	1	1	1	1	1	1	1	1	0	1	1	1	1	0	1	1	1	1	1	1	0	1	0	1	1	1	1	1	1	1	1
6186247|F|0-30:A>G-30:A>G	1	4731423	1	1	1	1	1	1	1	1	0	1	1	0	1	1	1	1	1	1	1	1	1	1	-	1	0	1	1	1	1	0	1	1	1	1	-	1	0	-	-	1	1	1	1	1	1	1	1
6178945|F|0-30:G>C-30:G>C	1	4743131	1	1	1	1	1	1	1	1	1	1	1	1	1	1	1	1	1	1	1	1	1	1	1	1	1	1	1	1	1	1	1	1	1	1	1	1	1	1	1	1	1	1	1	1	1	1	1
6178946|F|0-47:T>G-47:T>G	1	4743131	1	1	1	1	1	1	1	1	1	1	1	1	1	1	1	1	1	1	1	1	1	1	1	1	1	1	1	1	1	1	1	1	1	1	1	1	1	1	1	1	1	1	1	1	1	1	1
6201902|F|0-33:A>C-33:A>C	1	4752340	0	0	0	0	0	0	0	0	-	0	0	1	0	0	0	0	0	0	0	0	0	0	0	0	1	-	0	0	0	1	0	0	0	0	0	0	1	0	1	0	0	0	0	0	0	0	0
6202588|F|0-38:C>T-38:C>T	1	4756658	0	0	0	0	0	0	0	0	0	0	0	0	0	0	0	0	0	0	0	0	0	0	1	0	0	0	0	0	0	0	0	0	0	0	0	0	0	0	0	0	0	0	0	0	0	0	0
6160463|F|0-15:T>C-15:T>C	1	4758625	1	0	1	0	1	1	1	1	0	1	1	0	1	1	1	0	1	1	0	1	1	0	0	1	0	1	1	1	1	0	1	1	1	1	1	1	0	1	0	0	0	1	1	1	1	1	1
6160465|F|0-18:A>G-18:A>G	1	4758625	0	-	0	-	0	0	0	0	-	0	0	-	0	0	0	-	0	0	-	0	0	-	-	0	-	0	0	0	0	-	0	0	0	0	0	0	-	0	-	-	-	0	0	0	0	0	0
6158703|F|0-55:G>A-55:G>A	1	4768280	0	1	0	1	0	0	0	0	0	0	0	0	0	0	0	1	0	-	1	0	0	1	0	0	0	0	0	0	0	0	0	0	0	0	0	0	0	0	0	-	1	0	0	0	0	0	0
15679356|F|0-41:A>C-41:A>C	1	4768832	1	1	1	1	1	-	-	-	-	1	1	-	1	1	-	1	-	1	1	-	1	1	-	1	1	1	1	-	1	-	1	-	1	-	-	1	-	-	-	-	1	1	1	1	1	1	1
6191671|F|0-26:G>T-26:G>T	1	4768898	0	0	0	0	0	0	0	0	0	0	0	0	0	0	0	0	0	0	0	0	0	0	0	0	0	0	0	0	0	0	0	0	0	0	0	0	0	0	0	0	0	0	0	0	0	0	0
15679861|F|0-53:T>C-53:T>C	1	4775020	1	1	1	1	1	1	1	1	1	1	1	1	1	1	1	1	1	1	1	1	1	1	1	1	1	1	1	1	1	1	1	1	1	1	1	1	1	1	1	1	1	1	1	1	1	1	1
6191157|F|0-21:G>A-21:G>A	1	4822278	0	0	0	0	0	0	0	0	1	0	0	1	0	0	0	0	0	0	0	0	0	0	0	0	1	0	0	0	0	1	0	0	0	0	0	0	1	0	1	0	0	0	0	0	0	0	0
6202118|F|0-15:A>G-15:A>G	1	4826513	0	0	0	-	0	0	0	0	-	0	0	-	0	0	0	-	0	0	-	0	0	-	0	0	0	0	0	0	0	0	0	0	0	0	0	0	-	0	-	-	-	0	0	0	0	0	0
6202118|F|0-31:T>G-31:T>G	1	4826513	0	0	0	-	0	0	0	0	1	0	0	1	0	0	0	-	0	0	-	0	0	-	-	0	1	0	0	0	0	-	0	0	0	0	0	0	1	0	1	-	-	0	0	0	0	0	0
15676800|F|0-22:G>A-22:G>A	1	4826579	1	1	1	1	1	1	1	1	1	1	1	1	1	1	1	1	1	1	1	1	1	1	1	1	1	1	1	1	1	1	1	1	1	1	1	1	1	1	1	1	1	1	1	-	1	1	1
6213851|F|0-51:T>A-51:T>A	1	4844678	0	1	0	1	0	0	0	0	0	0	0	0	0	0	0	1	0	0	1	0	0	1	-	0	0	0	0	0	0	0	0	0	0	0	0	0	0	0	0	1	1	0	0	0	0	0	0
6182805|F|0-54:C>T-54:C>T	1	4844678	1	1	1	-	1	1	1	1	1	1	1	1	1	1	1	-	1	1	-	1	1	-	0	1	1	1	1	1	1	1	1	1	1	1	1	1	1	1	1	-	-	1	1	1	1	1	1
6185951|F|0-5:G>C-5:G>C	1	4883679	0	0	0	0	0	0	0	0	0	0	0	0	0	0	0	0	0	0	0	0	0	0	-	0	0	0	0	0	0	0	0	0	0	0	0	0	0	0	0	0	0	0	0	0	0	0	0
6185951|F|0-33:G>C-33:G>C	1	4883679	0	0	0	0	0	0	0	0	0	0	0	0	0	0	0	0	0	0	0	0	0	0	1	0	0	0	0	0	0	0	0	0	0	0	0	0	0	0	0	0	0	0	0	0	0	0	0
6187991|F|0-68:G>A-68:G>A	1	4888400	0	0	0	0	0	0	0	0	0	0	0	0	0	0	0	0	0	0	0	0	0	0	0	0	0	0	0	0	0	0	0	0	0	0	0	0	0	0	0	0	0	0	0	0	0	0	0
6190556|F|0-54:A>G-54:A>G	1	4897152	0	0	0	-	0	0	0	0	1	0	0	1	0	0	0	-	0	0	-	0	0	-	-	0	1	0	0	0	0	1	0	0	0	0	0	0	1	0	1	-	-	0	0	0	0	0	0
6190556|F|0-67:A>G-67:A>G	1	4897152	0	1	0	1	0	0	0	0	-	0	0	-	0	0	0	1	0	0	1	0	0	1	1	0	-	0	0	0	0	-	0	0	0	0	0	0	-	0	-	1	1	0	0	0	0	0	0
6162390|F|0-7:A>G-7:A>G	1	4897218	1	0	1	0	1	1	1	1	0	-	1	0	1	1	1	0	1	1	0	1	1	0	0	1	0	1	1	1	1	0	1	1	1	1	1	1	0	1	0	0	0	1	1	1	1	1	1
15688256|F|0-47:T>A-47:T>A	1	4924257	1	1	1	1	1	1	1	1	1	1	1	1	1	1	1	1	-	1	1	1	1	1	-	1	1	1	1	1	1	1	1	1	1	1	1	1	1	1	1	1	1	1	1	1	1	1	1
15688257|F|0-49:A>G-49:A>G	1	4924257	1	1	1	1	1	1	1	1	1	1	1	1	1	1	1	1	-	1	1	1	1	1	0	1	1	1	1	1	1	1	1	1	1	1	1	1	1	1	1	1	1	1	1	1	1	1	1
6168159|F|0-54:A>T-54:A>T	1	4968326	-	0	1	0	-	-	-	-	0	-	1	-	-	-	1	-	1	-	-	-	-	-	-	-	0	-	-	1	-	0	-	1	1	1	-	-	-	-	0	-	0	-	1	-	-	1	-
6204941|F|0-41:G>T-41:G>T	1	4968392	0	0	0	0	0	0	0	0	0	0	0	0	0	0	0	0	0	0	0	0	0	0	0	0	0	0	0	0	0	0	0	0	0	0	0	0	0	0	0	0	0	0	0	0	0	0	0
6129258|F|0-33:G>C-33:G>C	1	4975612	1	0	1	0	1	1	1	1	0	1	1	0	1	1	1	0	1	1	0	1	1	0	0	1	0	1	1	1	1	0	1	1	1	1	1	1	0	1	0	0	0	1	1	1	1	1	1
6178633|F|0-64:T>A-64:T>A	1	4991328	0	0	0	-	0	0	0	0	1	0	0	1	0	0	0	0	0	0	0	0	0	0	0	0	1	0	0	0	0	1	0	0	0	0	0	0	1	0	1	0	1	0	0	0	0	0	0
6178633|F|0-67:A>G-67:A>G	1	4991328	0	0	0	0	0	0	0	0	-	0	0	-	0	0	0	0	0	0	0	0	0	0	0	0	-	0	0	0	0	-	0	0	0	0	0	0	-	0	-	0	-	0	0	0	0	0	0
6208688|F|0-50:C>A-50:C>A	1	5051487	0	0	0	0	0	0	0	0	0	0	0	0	0	0	0	0	0	0	0	0	0	0	0	0	0	0	0	0	0	0	0	0	0	0	0	0	0	0	0	0	0	0	0	0	0	0	0
6208688|F|0-51:G>C-51:G>C	1	5051487	0	0	0	0	0	0	0	0	0	0	0	0	0	0	0	0	0	0	0	0	0	0	0	0	0	0	0	0	0	0	0	0	0	0	0	0	0	0	0	0	0	0	0	0	0	0	0
6182139|F|0-45:C>T-45:C>T	1	5099415	0	-	0	1	-	1	0	0	1	-	1	1	0	0	-	1	-	0	-	0	0	1	1	-	-	-	-	-	0	-	-	1	-	-	0	-	-	-	1	-	-	1	-	0	1	0	-
6203215|F|0-7:A>G-7:A>G	1	5099481	0	-	0	0	1	0	0	0	0	-	0	0	0	0	-	0	-	0	1	0	0	0	-	0	-	-	-	-	0	-	-	0	-	-	0	-	-	-	0	-	-	-	-	0	0	0	0
6203151|F|0-15:A>G-15:A>G	1	5122308	0	-	0	0	-	0	0	0	0	-	0	0	0	0	-	0	-	-	0	0	0	0	0	-	-	-	-	-	0	-	-	0	-	-	0	-	-	-	0	-	-	-	-	0	0	0	0
6186403|F|0-15:A>G-15:A>G	1	5192338	0	0	0	0	-	0	0	0	0	-	0	0	0	0	-	0	-	0	0	0	0	0	0	0	-	-	-	-	0	0	-	0	-	0	0	-	-	-	0	1	-	-	-	0	0	0	0
6186403|F|0-48:A>G-48:A>G	1	5192338	-	0	1	-	0	1	1	1	1	0	1	1	1	1	0	1	0	1	-	1	1	1	1	-	0	0	0	0	1	0	0	1	0	0	1	0	0	0	1	0	0	0	0	1	1	1	1
15674582|F|0-55:T>C-55:T>C	1	5192389	0	0	0	0	0	0	0	0	0	0	0	0	0	0	0	0	0	0	-	0	0	0	0	0	0	0	-	0	0	0	0	0	0	0	0	0	-	0	0	0	0	-	0	0	0	0	0
15680350|F|0-63:C>G-63:C>G	1	5193050	0	0	0	0	0	0	0	0	0	0	0	0	0	0	0	0	0	0	0	0	0	0	0	0	0	0	0	0	0	0	0	0	0	0	0	0	0	0	0	0	0	0	0	0	0	0	0
6214204|F|0-10:T>G-10:T>G	1	5202576	-	0	1	-	1	1	-	1	1	1	0	-	-	-	-	-	-	1	0	1	1	1	1	0	1	1	0	1	-	-	1	1	0	1	0	0	-	1	1	-	1	0	0	1	-	1	1
6214204|F|0-17:A>G-17:A>G	1	5202576	1	0	1	1	1	1	1	1	1	1	0	1	1	-	1	1	-	1	0	1	1	-	1	0	1	1	0	1	1	1	1	-	0	1	0	0	-	1	1	1	1	0	0	-	-	1	1
6207834|F|0-18:A>T-18:A>T	1	5202576	0	1	0	0	0	0	0	0	0	0	1	0	0	0	0	0	0	0	1	0	0	0	0	-	0	-	1	-	0	0	0	0	1	0	1	1	-	0	0	0	0	1	1	0	-	0	0
6214204|F|0-33:T>C-33:T>C	1	5202576	1	-	-	1	1	1	-	1	1	1	0	-	1	-	1	1	1	1	0	-	1	1	1	0	1	1	0	1	1	-	1	-	0	1	0	0	-	1	-	-	1	0	0	1	-	1	1
6209727|F|0-40:G>T-40:G>T	1	5202576	1	0	1	1	1	1	1	1	-	1	0	1	1	-	1	1	1	1	0	1	1	1	1	0	1	-	0	-	1	1	1	-	0	1	0	0	-	1	1	1	1	0	0	1	-	1	1
6207824|F|0-46:T>A-46:T>A	1	5202576	-	-	-	-	1	0	-	-	-	1	0	-	-	-	1	0	1	-	1	-	-	0	0	1	1	1	1	-	-	1	-	0	1	1	-	1	1	1	0	-	-	1	1	-	0	-	-
6214204|F|0-50:A>T-50:A>T	1	5202576	-	0	-	1	1	-	1	1	1	1	0	-	1	1	1	-	-	1	0	1	1	1	-	0	1	1	0	-	1	1	1	1	0	1	0	0	-	1	-	1	1	0	0	-	-	1	1
6214204|F|0-63:A>C-63:A>C	1	5202576	1	0	1	1	1	-	1	1	-	1	0	1	1	1	1	1	-	1	0	1	1	1	1	0	1	1	0	1	-	-	1	-	0	1	0	0	-	1	1	1	1	0	0	1	-	-	1
6214204|F|0-64:C>T-64:C>T	1	5202576	-	0	1	1	1	1	1	1	1	-	0	-	1	1	-	-	1	1	0	1	1	1	1	0	1	1	0	1	1	1	1	1	0	1	0	0	-	1	-	1	1	0	0	1	-	-	1
6207835|F|0-8:G>A-8:G>A	1	5204794	0	-	0	0	0	0	0	0	0	0	1	0	0	0	0	0	-	0	1	0	0	0	0	1	0	0	1	0	0	0	0	0	1	0	-	1	-	0	0	0	0	1	1	0	-	0	0
6207835|F|0-48:A>G-48:A>G	1	5204794	0	-	0	0	0	0	0	0	0	0	1	0	0	0	0	0	-	0	1	0	0	0	0	-	0	0	-	0	0	0	0	0	1	0	1	-	-	0	0	0	0	1	1	0	-	0	0
15689718|F|0-59:A>C-59:A>C	1	5205030	-	-	-	0	1	0	-	-	0	1	0	0	-	-	-	0	1	-	1	-	-	0	0	1	1	1	1	1	-	1	-	0	1	-	-	1	1	1	0	-	-	1	1	-	0	-	1
6185107|F|0-66:G>A-66:G>A	1	5248767	0	0	0	0	0	0	0	0	0	0	0	0	0	0	0	0	0	0	0	0	0	0	0	0	0	0	0	0	0	0	0	0	0	0	0	0	0	0	0	0	0	0	0	0	0	0	0
6208350|F|0-9:G>A-9:G>A	1	5252408	1	1	1	-	-	-	1	1	-	1	-	-	1	1	1	1	1	1	1	1	1	1	-	1	-	-	-	1	1	-	1	-	1	-	-	1	-	-	1	1	-	-	1	1	-	1	1
6208351|F|0-30:A>T-30:A>T	1	5252408	1	-	1	0	-	1	1	1	1	1	-	-	1	1	1	-	1	1	-	1	1	-	-	1	-	-	-	1	1	1	1	-	-	1	-	1	-	1	-	-	1	-	-	-	-	1	1
6208350|F|0-36:G>A-36:G>A	1	5252408	1	-	1	-	-	1	1	1	1	1	-	-	1	1	1	-	1	1	-	1	1	-	-	1	-	-	-	1	1	1	1	-	-	1	-	1	-	1	-	-	1	-	-	-	-	1	1
6163270|F|0-68:C>T-68:C>T	1	5262987	1	1	1	-	0	0	1	1	-	0	0	0	1	1	1	0	0	1	0	1	1	0	0	0	0	-	0	0	1	0	1	0	0	1	1	0	0	0	0	1	1	0	0	1	0	1	1
6203192|F|0-54:A>G-54:A>G	1	5263053	0	0	0	0	1	0	0	0	0	1	0	0	0	0	0	0	1	0	1	0	0	0	0	-	1	1	1	1	0	-	0	0	1	0	0	1	1	1	0	0	0	1	1	0	0	0	0
6188466|F|0-37:G>A-37:G>A	1	5270125	0	0	0	0	0	0	0	0	0	0	0	0	0	0	0	0	0	0	0	0	0	0	0	0	0	0	0	0	0	0	0	0	0	0	0	0	0	0	0	0	0	0	0	0	0	0	0
6188466|F|0-60:A>T-60:A>T	1	5270125	0	0	0	0	0	0	0	0	0	0	0	0	0	0	0	0	0	0	0	0	0	0	0	0	0	0	0	0	0	0	0	0	0	0	0	0	0	0	0	0	0	0	0	0	0	0	0
6205291|F|0-32:C>T-32:C>T	1	5274491	0	-	0	0	-	0	0	0	0	-	0	0	0	0	-	0	-	0	-	0	0	0	0	-	-	0	-	-	0	-	0	0	0	-	0	-	-	-	0	-	-	-	-	0	0	0	0
6196258|F|0-29:A>G-29:A>G	1	5293358	1	-	1	0	1	0	1	1	0	1	1	0	1	1	-	1	1	1	1	1	1	0	0	1	1	1	1	1	1	1	-	0	1	-	1	1	1	1	0	-	-	1	1	1	1	1	1
6196257|F|0-42:C>A-42:C>A	1	5293358	0	-	0	-	0	-	0	0	-	0	0	-	0	0	-	0	0	0	0	0	0	-	-	0	0	0	0	0	0	0	-	-	0	-	0	0	0	0	-	-	-	0	0	0	0	0	0
6196260|F|0-67:T>C-67:T>C	1	5293358	1	0	1	0	1	-	1	1	-	1	1	-	1	1	0	1	1	1	1	1	1	-	-	1	1	1	1	1	1	1	0	-	1	0	1	1	1	1	-	0	0	1	1	1	1	1	1
6185139|F|0-44:C>T-44:C>T	1	5320590	1	0	1	0	0	0	1	1	0	0	0	0	1	1	0	0	0	1	0	1	1	0	0	-	0	0	0	0	1	0	-	0	0	0	1	0	0	0	0	0	0	0	0	1	0	1	-
6198628|F|0-60:T>C-60:T>C	1	5320644	0	1	0	-	0	0	0	0	0	0	0	0	0	0	1	0	0	0	0	0	0	0	0	0	0	0	0	0	0	0	1	0	0	1	0	0	0	0	0	1	1	0	0	0	0	0	0
6164864|F|0-18:C>A-18:C>A	1	5340230	0	0	0	0	0	0	0	0	0	0	0	0	0	0	0	0	0	0	0	0	0	0	0	0	0	0	0	0	0	0	1	0	0	0	0	0	0	0	0	0	0	0	0	0	0	0	0
15688769|F|0-17:G>C-17:G>C	1	5348184	-	1	1	-	1	-	1	-	1	1	1	-	1	1	-	-	1	1	-	1	1	1	-	1	1	1	1	1	1	1	-	-	1	1	-	1	-	1	1	-	1	1	-	1	-	-	1
6185237|F|0-17:C>G-17:C>G	1	5348204	0	0	0	0	0	0	0	0	0	-	0	0	0	0	0	0	0	0	0	0	0	0	0	0	0	0	0	0	0	0	1	0	0	0	1	0	0	0	0	0	0	0	0	0	0	0	0
6177240|F|0-41:C>T-41:C>T	1	5354339	-	0	-	-	-	0	-	-	-	1	-	1	1	-	-	1	-	-	1	-	-	1	-	1	1	-	-	-	-	-	0	-	1	0	-	-	-	-	-	0	-	-	-	-	1	1	1
6200857|F|0-48:C>T-48:C>T	1	5365786	-	1	0	-	0	0	0	0	0	0	0	0	0	0	1	0	0	0	0	0	0	0	0	0	0	0	0	0	0	0	1	0	0	1	0	0	0	0	0	1	1	0	0	0	0	0	0
15680137|F|0-11:C>T-11:C>T	1	5396416	0	0	0	0	0	0	0	-	0	0	0	0	0	0	0	0	0	0	0	0	0	0	0	0	0	0	0	0	0	0	0	0	0	0	0	0	0	0	0	0	0	0	0	0	0	0	0
6179915|F|0-27:A>G-27:A>G	1	5419525	-	1	-	-	0	0	-	-	0	0	0	0	-	-	-	0	0	-	0	-	-	0	0	0	0	0	0	0	0	0	-	0	0	1	0	0	0	0	0	1	1	0	0	-	0	-	0
6179915|F|0-59:C>T-59:C>T	1	5419525	1	-	1	0	0	0	1	1	0	0	0	0	1	1	1	0	0	1	0	1	1	0	0	0	0	0	0	0	0	0	1	0	0	-	0	0	0	0	0	-	-	0	0	1	0	1	-
6199394|F|0-9:A>G-9:A>G	1	5419730	-	0	0	0	0	0	0	-	0	0	0	0	0	-	-	0	0	-	0	-	-	0	0	0	0	0	0	0	0	0	-	0	0	-	0	0	0	0	0	-	-	0	0	-	0	-	0
6199394|F|0-12:A>C-12:A>C	1	5419730	1	-	-	0	0	0	1	1	0	0	0	0	-	1	1	0	0	1	0	1	1	0	0	0	0	0	0	0	0	0	1	0	0	-	0	0	0	0	0	-	-	0	0	1	0	1	-
6189447|F|0-12:G>C-12:G>C	1	5460031	0	0	0	0	0	0	0	0	0	0	0	0	0	0	0	0	0	0	0	0	0	0	0	0	0	0	0	0	0	0	-	0	0	0	0	0	0	0	0	0	0	0	0	0	0	0	0
6189447|F|0-36:C>A-36:C>A	1	5460031	0	0	0	0	0	0	0	0	0	0	0	0	0	0	0	0	0	0	0	0	0	0	0	0	0	0	0	0	0	0	1	0	0	0	0	0	0	0	0	0	0	0	0	0	0	0	0
6200350|F|0-20:T>C-20:T>C	1	5460097	0	1	0	-	0	0	0	0	0	0	0	0	0	0	0	0	0	0	0	0	0	0	0	0	0	0	0	0	0	0	0	0	0	1	0	0	0	0	0	1	1	0	0	0	0	0	0
6190471|F|0-7:G>A-7:G>A	1	5461758	1	1	1	1	1	1	1	1	1	1	1	1	1	1	1	1	1	1	1	1	1	1	1	1	1	1	1	1	1	1	1	1	1	-	1	1	1	1	1	-	-	1	1	1	1	1	1
6198783|F|0-17:A>T-17:A>T	1	5461758	0	1	0	-	0	0	0	0	0	0	0	0	0	0	0	0	0	0	0	0	0	0	0	0	0	0	0	0	0	0	0	0	0	1	0	0	0	0	0	1	1	0	0	0	0	0	0
6198783|F|0-48:A>T-48:A>T	1	5461758	0	0	0	0	0	0	0	0	0	0	0	0	0	0	0	0	0	0	0	0	0	0	0	0	0	0	0	0	0	0	0	0	0	-	0	0	0	0	0	-	-	0	0	0	0	0	0
6185720|F|0-35:A>G-35:A>G	1	5461824	0	0	0	0	0	0	0	0	0	0	0	0	0	0	0	0	0	0	0	0	0	0	0	0	0	0	0	0	0	0	0	0	0	0	0	0	0	0	0	0	0	0	0	0	0	0	0
6204884|F|0-45:A>T-45:A>T	1	5462223	0	0	0	0	0	0	0	0	0	0	0	0	0	0	0	0	0	0	0	0	0	0	0	0	0	0	0	0	0	0	-	0	0	0	0	0	0	0	0	0	0	0	0	0	0	0	0
6204884|F|0-49:G>C-49:G>C	1	5462223	0	0	0	0	0	0	0	0	0	0	0	0	0	0	0	0	0	0	0	0	0	0	0	0	0	0	0	0	0	0	-	0	0	0	0	0	0	0	0	0	0	0	0	0	0	0	0
6205046|F|0-17:C>T-17:C>T	1	5462289	0	0	0	0	0	0	0	0	0	0	0	0	0	0	0	0	0	0	0	0	0	0	0	0	0	0	0	0	0	0	0	0	0	0	0	0	0	0	0	0	0	0	0	0	0	0	0
6205046|F|0-22:C>G-22:C>G	1	5462289	0	0	0	0	0	0	0	0	0	0	0	0	0	0	0	0	0	0	0	0	0	0	0	0	0	0	0	0	0	0	0	0	0	0	0	0	0	0	0	0	0	0	0	0	0	0	0
6194022|F|0-12:G>A-12:G>A	1	5493258	1	0	-	0	1	0	1	1	0	0	0	0	1	0	0	1	0	1	1	1	0	0	1	1	0	0	0	1	1	0	0	0	1	0	0	0	0	0	0	0	0	0	0	1	0	1	1
6191717|F|0-52:G>C-52:G>C	1	5523071	-	0	-	0	0	-	0	0	-	0	0	0	0	0	-	0	-	0	0	0	0	-	0	0	0	-	0	0	-	1	0	-	0	-	-	0	1	1	0	0	0	0	-	0	0	0	0
6186324|F|0-6:G>T-6:G>T	1	5526220	0	0	0	0	0	0	0	0	0	0	0	0	0	0	0	1	0	0	0	0	0	0	1	0	0	0	0	0	0	0	0	0	0	0	0	0	-	0	0	0	0	0	0	0	0	0	0
6200414|F|0-31:T>A-31:T>A	1	5527216	0	0	0	0	0	0	0	0	0	0	0	0	0	0	0	0	1	0	0	0	0	0	0	0	0	0	0	0	0	1	0	0	0	0	0	0	1	1	0	0	0	0	0	0	0	0	0
6152417|F|0-39:T>C-39:T>C	1	5527282	0	0	0	0	0	0	0	0	0	0	0	0	0	0	0	0	0	0	0	0	0	0	0	0	0	0	0	0	0	0	0	0	0	0	0	0	0	0	0	0	0	0	0	0	0	0	0
6178952|F|0-31:T>C-31:T>C	1	5561899	1	0	1	-	1	1	1	1	1	1	1	0	1	1	1	1	1	1	1	1	0	0	1	1	1	1	1	1	1	1	0	1	1	0	1	1	1	1	0	0	0	1	1	1	1	1	1
6168413|F|0-34:G>C-34:G>C	1	5585554	1	1	1	1	1	1	1	1	1	1	1	1	1	1	1	1	1	1	1	1	1	1	1	1	1	1	1	1	1	1	1	1	1	1	1	1	1	1	1	1	1	1	1	1	1	1	1
6189880|F|0-50:G>T-50:G>T	1	5586507	0	0	0	-	0	0	0	0	0	0	0	-	0	0	0	0	0	0	0	0	0	-	0	0	0	0	-	0	0	0	-	0	0	-	0	0	0	0	-	-	-	-	-	0	0	0	0
6189880|F|0-53:G>A-53:G>A	1	5586507	0	-	0	1	0	0	0	0	0	0	0	1	0	0	0	0	0	0	0	0	1	1	0	0	0	1	1	0	0	0	1	0	0	1	0	0	0	0	1	1	1	1	1	0	0	0	0
6157708|F|0-63:G>A-63:G>A	1	5600931	0	0	0	0	0	0	0	0	0	0	0	0	0	0	0	0	0	0	0	0	0	0	0	0	0	1	1	0	0	0	0	0	0	0	0	0	0	0	0	0	0	1	1	0	0	0	0
6182577|F|0-13:T>G-13:T>G	1	5624589	-	1	0	-	0	0	-	-	0	-	0	0	-	-	0	0	-	-	-	-	0	0	0	-	0	-	-	-	-	-	0	0	0	1	0	0	-	-	0	1	1	-	-	-	0	-	-
6182577|F|0-21:T>G-21:T>G	1	5624589	1	-	-	0	-	0	1	1	0	1	0	0	1	1	0	0	1	1	1	1	0	0	0	1	0	1	1	1	1	1	0	0	-	-	-	0	1	1	0	-	-	1	1	1	0	1	1
6182577|F|0-66:T>C-66:T>C	1	5624589	-	-	0	0	0	0	-	-	0	-	0	0	-	-	0	0	-	-	-	-	0	0	0	-	0	-	-	-	-	-	0	0	0	-	0	0	-	-	0	-	-	-	-	-	0	-	-
6177177|F|0-5:T>C-5:T>C	1	5643264	0	1	0	1	-	0	0	0	-	0	-	1	0	0	-	-	-	0	0	0	1	1	-	0	-	-	-	0	0	-	1	-	0	1	-	-	-	0	1	1	1	-	-	0	-	0	0
6183364|F|0-5:T>C-5:T>C	1	5643264	0	1	0	1	-	0	0	0	-	0	-	1	0	0	-	-	-	0	0	0	1	1	-	0	-	-	-	0	0	-	1	-	0	1	-	-	-	0	1	1	1	-	-	0	-	0	0
6179171|F|0-65:T>A-65:T>A	1	5644846	1	1	1	1	-	1	1	1	0	1	0	1	1	1	0	0	0	1	1	1	1	1	0	1	0	0	0	1	1	0	1	0	1	1	0	0	0	1	1	1	1	0	0	1	0	-	-
6178125|F|0-29:C>T-29:C>T	1	5653666	-	-	-	-	0	-	-	-	0	-	0	-	-	-	0	0	0	-	-	-	-	-	0	-	0	0	0	-	-	0	-	0	-	-	0	0	0	-	-	-	-	0	0	-	0	0	-
6178125|F|0-30:G>A-30:G>A	1	5653666	0	0	0	0	1	0	0	0	1	0	1	0	0	0	1	1	1	0	0	0	0	0	1	0	1	1	1	0	0	1	0	1	0	0	1	1	1	0	0	0	0	1	1	0	1	-	0
6190280|F|0-57:C>T-57:C>T	1	5656036	0	1	0	-	0	0	0	0	0	0	0	1	0	0	0	0	0	0	0	0	1	1	0	0	0	0	0	0	0	0	1	0	0	1	0	0	0	0	1	1	1	0	0	0	0	0	0
6178838|F|0-16:G>C-16:G>C	1	5662572	1	0	1	0	1	1	1	1	1	1	1	0	1	1	1	1	1	1	1	1	0	0	1	1	1	1	1	1	1	1	0	1	1	0	1	1	1	1	0	0	0	1	1	1	1	1	1
6205379|F|0-63:A>G-63:A>G	1	5665176	0	0	0	0	0	0	0	0	0	0	0	0	0	0	0	0	0	0	0	0	0	0	0	0	0	0	0	0	0	0	0	0	0	0	0	0	0	0	0	0	0	0	0	0	0	0	0
6162176|F|0-21:C>A-21:C>A	1	5670202	-	0	-	0	0	-	-	-	0	-	0	0	0	-	0	0	0	0	-	-	0	0	0	0	0	0	0	-	-	0	0	0	-	0	0	0	0	-	0	0	0	0	0	-	0	-	-
6163999|F|0-45:C>T-45:C>T	1	5671561	-	0	-	0	1	-	-	-	1	-	1	0	-	-	1	1	1	-	-	-	0	0	1	1	1	1	1	-	1	1	0	1	-	0	1	1	1	-	0	0	0	1	1	-	1	-	1
6202106|F|0-12:A>G-12:A>G	1	5681807	1	0	1	0	0	1	1	1	0	1	0	0	-	1	0	0	0	1	1	1	0	0	0	1	0	0	0	1	1	0	0	0	1	0	0	0	0	1	0	0	0	0	0	1	0	1	1
6202106|F|0-31:G>T-31:G>T	1	5681807	-	0	-	-	0	-	-	-	0	-	0	0	0	-	0	0	0	-	0	-	0	0	0	0	0	0	0	-	-	0	0	0	-	0	0	0	0	-	0	0	0	0	0	-	0	-	-
6202106|F|0-51:C>T-51:C>T	1	5681807	-	0	-	0	0	-	-	-	0	-	0	0	0	-	0	0	0	-	0	-	0	0	0	0	0	0	0	-	-	0	0	0	-	0	0	0	0	-	0	0	0	0	0	-	0	-	-
6189107|F|0-9:A>G-9:A>G	1	5697873	0	0	0	0	1	0	0	0	1	0	1	0	0	0	1	1	1	0	0	0	0	0	1	0	1	1	1	0	0	1	0	1	0	0	1	1	1	0	0	0	0	1	1	0	1	0	0
6201596|F|0-24:A>G-24:A>G	1	5697939	1	-	1	1	0	-	1	1	0	1	0	1	1	1	0	0	0	1	1	1	1	1	0	1	0	0	0	1	1	0	1	0	1	1	0	0	0	-	1	1	1	0	0	1	0	1	1
6201596|F|0-51:G>A-51:G>A	1	5697939	0	0	0	0	-	0	0	0	-	0	-	0	0	0	-	-	-	0	0	0	0	0	-	0	-	0	-	0	0	0	0	-	0	0	-	-	-	0	0	0	0	0	-	0	-	0	0
15687305|F|0-17:C>A-17:C>A	1	5703161	-	-	1	-	1	-	-	1	1	1	1	1	1	-	1	-	-	1	1	1	1	1	1	1	-	-	-	-	-	1	1	1	1	1	-	1	1	-	-	-	1	-	-	-	-	-	-
6195029|F|0-38:G>C-38:G>C	1	5705662	0	0	0	0	0	0	0	0	0	0	0	0	0	0	0	0	0	0	0	0	0	0	0	0	0	0	0	0	0	0	0	0	0	0	0	0	0	0	0	0	0	0	0	0	0	0	0
6208961|F|0-15:A>G-15:A>G	1	5705717	0	0	-	0	1	-	0	0	1	0	1	0	0	0	1	1	1	0	0	0	0	0	1	0	1	1	1	0	0	1	0	1	-	0	1	1	1	0	0	0	0	1	1	0	1	0	0
6198873|F|0-46:T>C-46:T>C	1	5712177	0	0	0	0	0	0	0	0	0	0	0	0	0	0	0	0	0	0	0	0	0	0	0	0	0	0	0	0	0	0	0	0	0	0	0	0	0	0	0	0	0	0	0	0	0	0	0
6206740|F|0-17:A>G-17:A>G	1	5746944	-	-	1	-	-	-	-	-	1	1	1	-	-	-	1	1	1	-	1	1	-	-	1	-	1	1	1	-	-	1	-	1	-	-	-	1	-	-	-	-	-	1	1	-	1	-	-
6196109|F|0-38:G>A-38:G>A	1	5746944	1	1	1	-	1	1	1	1	0	-	0	-	1	1	0	0	0	1	1	1	-	-	0	1	0	0	0	1	1	0	-	0	1	-	1	0	-	1	-	-	-	0	0	1	0	1	1
6186772|F|0-7:A>G-7:A>G	1	5747777	1	-	1	0	1	1	1	1	-	1	-	0	1	1	-	-	-	1	1	1	0	0	-	1	0	-	1	1	1	-	0	-	1	0	1	-	-	1	0	0	0	0	-	1	0	1	1
6164416|F|0-19:A>G-19:A>G	1	5748904	0	1	0	1	0	0	0	0	0	0	0	1	0	0	0	0	0	0	0	0	1	1	0	0	0	0	0	0	0	0	1	0	0	1	0	0	0	0	1	1	1	0	0	0	0	0	0
6162290|F|0-41:C>A-41:C>A	1	5750556	0	0	0	0	0	0	0	0	0	0	0	0	0	0	0	0	0	0	0	0	0	0	0	0	0	0	0	0	0	0	0	0	0	0	0	0	0	0	0	0	0	0	0	0	0	0	0
6163732|F|0-66:G>A-66:G>A	1	5774016	1	-	1	0	1	1	1	1	1	1	1	0	1	1	1	1	1	1	1	1	0	0	1	1	1	1	1	1	1	1	0	1	1	-	1	1	1	1	0	-	0	1	1	1	1	1	1
6183044|F|0-67:A>G-67:A>G	1	5774016	0	-	0	1	0	0	0	0	0	0	0	1	0	0	0	0	0	0	0	0	1	1	0	0	0	0	0	0	0	0	1	0	0	1	0	0	0	0	1	1	1	0	0	0	0	0	0
6165659|F|0-56:T>G-56:T>G	1	5780222	0	0	-	-	1	-	-	-	1	-	1	0	0	0	1	1	1	0	0	-	-	-	-	0	1	1	1	0	0	1	0	-	-	0	1	1	-	0	-	0	0	1	1	-	1	0	0
6179281|F|0-19:C>A-19:C>A	1	5783920	0	0	0	0	0	0	0	0	0	0	0	0	0	0	0	0	0	0	0	0	0	0	0	0	0	0	0	0	0	0	0	0	0	0	0	0	1	0	0	0	0	0	0	0	0	0	0
6192002|F|0-9:T>G-9:T>G	1	5824332	1	0	1	0	1	1	1	1	1	1	1	0	1	1	1	1	1	1	1	1	0	0	0	1	1	1	1	1	1	1	0	1	1	0	1	1	1	1	0	0	0	1	1	1	1	1	1
6198206|F|0-17:C>A-17:C>A	1	5903893	0	0	0	0	0	0	0	0	0	0	0	0	0	0	0	0	0	0	0	0	0	0	0	-	0	0	0	0	0	0	0	0	0	0	0	0	0	0	0	0	0	0	0	0	0	0	0
6198206|F|0-32:C>T-32:C>T	1	5903893	0	0	0	0	0	0	0	0	0	0	0	0	0	0	0	0	0	-	1	0	0	0	0	1	0	0	0	1	0	0	0	0	-	0	0	0	0	0	0	0	0	0	0	0	0	0	0
6181856|F|0-11:G>C-11:G>C	1	5907483	-	0	-	0	0	-	-	-	0	-	0	0	-	-	0	0	0	-	0	-	0	0	0	0	0	0	0	0	0	0	0	0	0	0	0	0	0	0	0	0	0	0	0	-	0	-	0
6181856|F|0-36:T>A-36:T>A	1	5907483	0	1	0	1	1	0	0	0	1	0	1	1	0	0	1	1	1	0	1	0	1	1	1	1	1	1	1	1	-	1	1	1	1	1	1	1	1	1	1	1	1	1	1	0	1	0	-
6186088|F|0-43:T>C-43:T>C	1	5930143	0	0	0	0	0	0	0	0	0	0	0	0	0	0	0	0	0	0	0	0	0	0	0	0	0	0	0	0	0	0	0	0	0	0	0	0	0	0	0	0	0	0	0	0	0	0	0
6191414|F|0-27:T>C-27:T>C	1	5932888	1	1	1	1	1	1	1	1	1	1	1	1	1	1	1	1	1	1	1	1	1	1	1	1	1	1	1	1	1	1	1	1	1	1	1	1	0	1	1	1	1	1	1	1	1	1	1
6175682|F|0-11:A>G-11:A>G	1	5937274	0	0	0	0	0	0	0	0	0	0	0	0	0	0	0	0	0	0	1	0	0	0	0	1	0	0	0	1	0	0	0	0	-	0	0	0	0	0	0	0	0	0	0	0	0	0	0
6204298|F|0-13:C>T-13:C>T	1	5951100	0	0	0	-	0	0	0	0	0	0	0	1	0	0	0	0	0	0	0	0	0	1	1	0	0	0	0	0	0	0	1	0	-	0	0	0	-	0	1	0	0	0	0	0	-	0	0
6204298|F|0-31:G>C-31:G>C	1	5951100	0	0	0	0	0	0	0	0	0	0	0	-	0	0	0	0	0	0	0	0	0	-	-	0	0	0	0	0	0	0	-	0	0	0	0	0	1	0	-	0	0	0	0	0	-	0	0
6185771|F|0-9:T>G-9:T>G	1	5969622	0	0	0	0	0	0	0	0	0	0	0	0	0	0	0	0	0	0	0	0	0	0	0	0	0	0	0	0	0	0	0	0	0	0	0	0	1	0	0	0	0	0	0	0	0	0	0
6161951|F|0-16:A>G-16:A>G	1	5989944	1	0	1	0	1	1	1	1	1	1	1	0	1	1	1	-	1	1	1	1	1	0	0	1	0	1	1	1	1	1	0	0	1	0	1	0	-	1	0	0	0	1	1	1	0	1	1
6206808|F|0-29:G>C-29:G>C	1	6025543	0	0	0	-	0	0	0	0	0	0	0	0	0	0	0	0	0	0	0	0	0	-	-	0	0	0	0	0	0	0	-	0	0	-	0	0	0	0	-	-	-	0	0	0	1	0	0
6206808|F|0-54:G>A-54:G>A	1	6025543	0	0	0	-	0	0	0	0	0	0	0	0	0	0	0	0	0	0	0	0	0	-	-	0	0	0	0	0	0	0	-	0	0	-	0	0	0	0	-	-	-	0	0	0	-	0	0
6203743|F|0-9:G>T-9:G>T	1	6027860	0	-	0	1	0	0	0	0	0	0	0	1	0	0	0	-	0	0	0	0	0	1	1	0	-	0	0	0	0	0	1	-	0	-	0	-	-	0	1	-	-	0	0	0	-	0	0
6203743|F|0-18:G>T-18:G>T	1	6027860	0	-	0	-	0	0	0	0	0	0	0	-	0	0	0	-	0	0	0	0	0	-	-	0	-	0	0	0	0	0	-	-	0	-	0	-	-	0	-	-	-	0	0	0	-	0	0
6203745|F|0-30:G>A-30:G>A	1	6027860	1	-	1	-	1	1	1	1	1	1	1	-	1	1	1	-	1	1	1	1	1	-	-	1	-	1	1	1	1	1	-	-	1	-	1	-	-	1	-	-	-	1	1	1	-	1	1
6203748|F|0-54:A>G-54:A>G	1	6027860	0	0	0	0	-	0	-	-	1	-	1	0	0	-	-	1	1	0	0	-	-	0	0	0	1	0	-	-	-	1	0	1	-	0	-	1	0	-	0	0	0	-	-	-	0	-	-
6203743|F|0-61:C>T-61:C>T	1	6027860	0	1	0	1	0	0	0	0	0	0	0	1	0	0	0	-	0	0	-	0	0	1	1	-	-	-	0	0	0	0	1	-	0	1	0	-	1	-	1	1	1	0	0	0	1	0	0
6203743|F|0-66:G>A-66:G>A	1	6027860	0	-	0	-	0	0	0	0	0	0	0	-	0	0	0	-	0	0	0	0	0	-	-	0	-	0	0	0	0	0	-	-	0	-	0	-	-	0	-	-	-	0	0	0	-	0	0
6190529|F|0-31:T>C-31:T>C	1	6027926	-	0	-	0	-	0	-	-	-	-	-	0	-	-	-	0	-	0	0	0	-	0	0	0	0	-	-	-	-	0	0	0	-	0	0	0	0	-	-	0	0	-	0	0	0	0	-
15687634|F|0-57:A>G-57:A>G	1	6027926	-	1	-	1	-	1	-	-	0	-	-	1	-	-	-	1	-	1	1	1	-	1	1	1	1	-	-	-	-	1	1	1	-	1	1	1	-	-	-	1	1	-	1	1	1	1	-
6203742|F|0-46:C>G-46:C>G	1	6035362	1	1	1	-	1	1	1	1	1	1	1	0	1	1	1	-	1	1	1	1	1	0	0	1	-	1	1	1	1	1	0	-	1	1	1	-	-	1	0	1	1	1	1	1	1	1	1
6179827|F|0-49:T>C-49:T>C	1	6035428	1	0	1	0	1	1	1	1	1	1	-	0	1	1	1	0	1	1	1	1	1	0	0	1	0	1	1	1	1	1	0	0	1	0	1	0	0	1	0	0	0	1	1	1	0	1	1
6179827|F|0-52:A>G-52:A>G	1	6035428	0	0	0	-	0	0	0	0	0	0	0	-	0	0	0	-	0	0	0	0	0	-	-	0	-	0	0	0	0	0	-	-	0	-	0	-	-	0	-	0	-	0	0	0	-	0	0
6163704|F|0-16:G>T-16:G>T	1	6042580	1	-	-	-	1	1	1	1	0	-	0	-	1	1	1	0	1	1	1	1	1	-	-	1	0	1	1	1	1	1	-	0	-	-	1	0	0	1	-	-	-	1	1	1	-	1	1
6192467|F|0-62:T>C-62:T>C	1	6042580	0	0	0	0	0	0	0	0	0	0	0	0	0	0	0	0	0	0	0	0	0	0	0	0	0	0	0	0	0	0	0	0	0	0	0	0	-	0	0	0	0	0	0	0	0	0	0
6157236|F|0-11:C>A-11:C>A	1	6042646	1	-	1	0	1	1	1	1	1	1	1	0	1	1	1	1	1	1	1	1	1	0	0	1	1	1	1	1	1	1	0	1	1	0	1	1	0	1	0	0	0	1	1	1	0	1	1
6199528|F|0-15:T>C-15:T>C	1	6054673	1	-	1	0	1	1	1	1	-	1	-	0	1	1	1	-	1	1	1	1	1	0	0	1	-	-	1	1	1	1	0	-	1	-	1	-	-	1	0	-	-	1	1	1	-	1	1
15687682|F|0-7:A>C-7:A>C	1	6077666	-	1	0	-	0	-	-	-	-	1	1	0	0	-	0	1	-	-	-	-	-	0	0	-	-	-	-	-	-	0	-	-	-	1	-	-	-	-	0	-	1	1	-	0	0	-	0
6129301|F|0-44:A>G-44:A>G	1	6077666	-	-	1	-	1	-	-	-	-	-	-	1	1	-	1	-	-	-	-	-	-	1	1	-	-	-	-	-	-	1	-	-	-	-	-	-	-	-	1	-	-	-	-	1	1	-	1
6201454|F|0-22:G>C-22:G>C	1	6126714	0	0	0	0	0	0	0	0	0	0	0	-	0	0	0	-	-	0	0	0	0	-	-	0	0	0	0	0	0	0	-	0	0	0	0	0	0	-	-	0	0	0	0	0	-	0	0
6201455|F|0-29:T>C-29:T>C	1	6126714	1	1	1	-	1	1	1	1	1	1	1	0	1	1	1	0	0	1	1	1	1	0	0	1	1	1	1	1	1	1	0	1	1	1	1	1	1	0	0	1	1	1	1	1	0	1	1
6201454|F|0-52:T>C-52:T>C	1	6126714	0	0	0	0	0	0	0	0	0	0	0	-	0	0	0	-	-	0	0	0	0	-	-	0	0	0	0	0	0	0	-	0	0	0	0	0	0	-	-	0	0	0	0	0	-	0	0
6160137|F|0-64:T>C-64:T>C	1	6136567	1	1	1	1	1	1	1	1	1	1	1	1	1	1	1	1	1	1	1	1	1	1	1	1	1	1	1	1	1	1	1	1	1	1	1	1	0	1	1	1	1	1	1	1	1	1	1
6197651|F|0-39:C>T-39:C>T	1	6159659	-	0	-	0	-	-	-	-	-	-	0	0	-	0	-	0	0	-	-	-	-	0	0	-	-	-	-	-	-	-	0	-	-	0	-	-	0	0	0	0	0	-	-	-	-	-	-
6179031|F|0-18:G>T-18:G>T	1	6161627	-	0	-	0	-	-	-	-	-	-	-	0	-	-	-	0	0	-	-	-	-	0	0	-	-	-	-	-	-	-	0	-	-	-	-	-	0	0	0	0	0	-	-	-	0	-	-
6179031|F|0-44:G>A-44:G>A	1	6161627	0	1	0	1	0	0	0	0	0	0	0	1	0	0	0	1	1	0	0	0	0	1	1	0	0	0	0	0	0	0	1	0	0	-	0	0	1	1	1	1	1	0	0	0	1	0	0
6162856|F|0-64:C>G-64:C>G	1	6164455	0	1	0	-	0	0	0	0	0	0	0	0	0	0	0	1	1	0	0	0	0	0	0	0	0	0	0	0	0	0	0	0	0	1	0	0	1	1	0	1	1	0	0	0	1	0	0
6162856|F|0-67:G>C-67:G>C	1	6164455	0	-	0	0	0	0	0	0	0	0	0	0	0	0	0	-	-	0	0	0	0	0	0	0	0	0	0	0	0	0	0	0	0	-	0	0	-	0	0	-	-	0	0	0	-	0	0
6199021|F|0-25:G>C-25:G>C	1	6167283	0	-	0	1	0	0	0	0	0	0	0	1	0	0	0	0	0	0	0	0	0	1	1	0	0	0	0	0	0	0	1	0	0	-	0	0	0	0	1	-	-	0	0	0	-	0	0
6199021|F|0-33:G>A-33:G>A	1	6167283	0	-	0	-	0	0	0	0	0	0	0	-	0	0	0	0	0	0	0	0	0	-	-	0	0	0	0	0	0	0	-	0	0	-	0	0	0	0	-	-	-	0	0	0	1	0	0
6199021|F|0-43:T>C-43:T>C	1	6167283	0	-	0	-	0	0	0	0	0	0	0	-	0	0	0	0	0	0	0	0	0	-	-	0	0	0	0	0	0	0	-	0	0	-	0	0	0	0	-	-	-	0	0	0	-	0	0
6199021|F|0-44:G>T-44:G>T	1	6167283	0	1	0	1	0	0	0	0	0	0	0	-	0	0	0	0	0	0	0	0	0	-	-	0	0	0	0	0	0	0	-	0	0	1	0	0	0	0	-	1	1	0	0	0	-	0	0
6156860|F|0-47:C>G-47:C>G	1	6167349	0	0	0	0	0	0	0	0	0	0	0	0	0	0	0	0	0	0	0	0	0	0	0	0	0	0	0	0	0	0	0	0	0	0	0	0	0	0	0	0	0	0	0	0	0	0	0
6202226|F|0-27:T>C-27:T>C	1	6168705	0	-	0	-	0	0	0	0	0	0	0	-	0	0	0	1	1	0	0	0	0	-	-	0	0	0	0	0	0	0	-	0	0	-	0	0	-	1	-	-	-	0	0	0	-	0	0
6202228|F|0-30:T>G-30:T>G	1	6168705	1	-	1	-	1	1	1	1	1	1	1	-	1	1	1	-	-	1	1	1	1	-	-	1	1	1	1	1	1	1	-	1	1	-	1	1	-	-	-	-	-	1	1	1	-	1	1
6202227|F|0-49:A>G-49:A>G	1	6168705	1	-	1	0	1	1	1	1	1	1	1	0	1	1	1	-	-	1	1	1	1	0	0	1	1	1	1	1	1	1	0	1	-	-	1	1	-	-	0	-	-	1	1	1	-	1	1
6180477|F|0-9:T>C-9:T>C	1	6175460	0	0	0	0	0	0	0	0	0	0	0	0	0	0	0	1	1	0	0	0	0	0	0	0	0	0	0	0	0	0	0	0	0	0	0	0	0	1	0	0	0	0	0	0	-	0	0
6185196|F|0-17:T>C-17:T>C	1	6191240	0	0	0	0	0	0	0	0	0	0	0	0	0	0	0	0	0	0	0	0	0	0	0	0	0	0	0	0	0	0	0	0	0	0	0	0	0	0	0	0	0	0	0	0	0	0	0
6175780|F|0-40:T>G-40:T>G	1	6196858	0	1	0	-	0	0	0	0	0	0	0	0	0	0	0	0	0	0	0	0	0	-	0	0	0	0	0	0	0	0	0	0	0	1	0	0	0	0	0	1	1	0	0	0	0	0	0
6146423|F|0-63:C>G-63:C>G	1	6206716	0	1	0	-	-	-	0	0	0	0	0	0	0	0	-	-	0	0	-	0	-	0	0	-	-	-	-	-	0	0	0	-	-	1	-	-	-	0	0	1	1	-	-	0	0	0	0
6160169|F|0-53:A>T-53:A>T	1	6241824	1	0	1	0	1	1	1	1	1	1	1	0	1	1	1	1	1	1	1	1	1	0	0	1	1	1	1	1	1	1	0	1	1	0	1	1	0	1	0	0	0	1	1	1	0	1	1
6178224|F|0-15:C>T-15:C>T	1	6283709	0	1	0	1	0	0	0	0	0	0	0	1	0	0	0	0	0	0	0	0	0	1	-	0	0	0	0	0	0	0	1	0	0	1	0	0	-	0	1	1	1	0	0	0	1	0	0
6178224|F|0-19:A>T-19:A>T	1	6283709	0	-	0	-	0	0	0	0	0	0	0	-	0	0	0	0	0	0	0	0	0	-	-	0	0	0	0	0	0	0	-	0	0	-	0	0	1	0	-	-	-	0	0	0	-	0	0
6182701|F|0-11:T>C-11:T>C	1	6317924	0	1	0	1	0	0	0	0	0	0	0	1	0	0	0	0	0	0	0	0	0	1	1	0	0	0	0	0	0	0	1	0	0	1	0	0	0	0	1	1	1	0	0	0	1	0	0
6182701|F|0-17:C>T-17:C>T	1	6317924	0	0	0	1	0	0	0	0	0	0	0	-	0	0	0	0	0	0	0	0	0	-	-	0	0	0	0	0	0	0	-	0	0	-	0	0	0	0	-	-	-	0	0	0	-	0	0
6205332|F|0-48:A>G-48:A>G	1	6348754	1	1	1	-	1	1	1	1	1	1	1	0	1	1	1	1	1	1	1	1	1	0	0	1	1	1	1	1	1	1	1	1	1	1	1	1	1	1	0	1	1	1	1	1	-	1	1
15682674|F|0-10:C>A-10:C>A	1	6417666	1	-	1	1	-	-	-	1	-	-	1	-	-	1	1	-	1	-	-	-	1	-	1	1	1	-	-	-	-	1	-	1	1	-	1	1	-	-	1	1	1	-	-	-	1	1	1
6183164|F|0-46:A>T-46:A>T	1	6417732	0	0	0	0	0	0	0	0	0	0	0	0	0	0	0	0	0	0	0	0	0	0	0	0	0	0	0	0	0	0	0	0	0	0	0	0	0	0	0	0	0	0	0	0	0	0	0
6195709|F|0-21:G>A-21:G>A	1	6454997	0	1	0	-	0	0	0	0	0	0	0	0	0	0	0	0	0	0	0	0	0	0	0	0	0	0	0	0	0	0	1	0	0	1	0	0	0	0	0	1	1	0	0	0	0	0	0
6195709|F|0-26:A>G-26:A>G	1	6454997	0	-	0	0	0	0	0	0	0	0	0	0	0	0	0	0	0	0	0	0	0	0	0	0	0	0	0	0	0	0	0	0	0	-	0	0	0	0	0	-	-	0	0	0	0	0	0
6195709|F|0-39:G>A-39:G>A	1	6454997	0	-	0	0	0	0	0	0	0	0	0	0	0	0	0	0	0	0	0	0	0	0	0	0	0	0	0	0	0	0	0	0	0	-	0	0	0	0	0	-	-	0	0	0	0	0	0
6183118|F|0-33:T>C-33:T>C	1	6478962	1	-	1	-	1	1	1	1	1	1	1	-	1	1	1	1	1	1	1	1	1	-	-	1	1	1	1	1	1	1	-	1	1	-	1	1	1	1	-	-	-	1	1	1	-	1	1
6183118|F|0-67:G>A-67:G>A	1	6478962	1	0	1	0	1	1	1	1	1	1	1	0	1	1	1	1	1	1	1	1	1	0	0	1	1	1	1	1	1	1	0	1	1	0	1	1	1	1	0	0	0	1	1	1	0	1	1
6213838|F|0-44:C>A-44:C>A	1	6498771	0	-	0	-	0	0	0	0	0	0	0	-	0	0	0	0	0	0	1	0	0	-	0	0	0	0	0	0	0	0	0	0	0	-	0	0	0	0	-	0	-	0	0	0	0	0	0
6213838|F|0-48:A>G-48:A>G	1	6498771	0	1	0	1	0	0	0	0	0	0	0	1	0	0	0	0	0	0	1	0	0	1	1	0	-	0	0	0	0	0	1	0	0	1	0	0	0	0	1	-	1	0	0	0	0	0	0
6186051|F|0-33:T>C-33:T>C	1	6499239	0	0	0	0	0	0	0	0	0	0	0	0	0	0	0	0	0	0	0	0	0	0	0	0	0	0	0	0	0	0	0	0	0	0	0	0	0	0	0	0	0	0	0	0	0	0	0
6179860|F|0-45:G>A-45:G>A	1	6499474	0	-	0	-	0	0	0	0	0	0	0	1	0	0	0	0	0	0	0	0	0	1	1	0	0	0	0	0	0	0	1	0	0	1	0	0	0	0	1	1	1	0	0	0	1	0	0
6180720|F|0-9:C>T-9:C>T	1	6499540	1	0	1	0	1	1	1	1	1	1	1	0	1	1	1	1	1	1	-	1	1	0	0	1	1	1	1	1	1	1	0	1	1	0	1	1	1	1	0	0	0	1	1	1	0	1	1
6180721|F|0-24:G>A-24:G>A	1	6499540	1	-	1	-	1	1	1	1	1	1	1	-	1	1	1	1	1	1	0	1	1	-	-	1	1	1	1	1	1	1	-	1	1	-	1	1	1	1	-	-	-	1	1	1	-	1	1
15687619|F|0-12:T>C-12:T>C	1	6524280	0	-	0	-	0	0	0	0	0	0	0	-	0	0	0	0	0	0	-	0	0	-	-	0	0	0	0	0	0	0	-	0	0	-	0	0	0	0	-	-	-	0	0	0	-	0	0
6162051|F|0-13:C>A-13:C>A	1	6524280	1	-	1	-	1	1	1	1	1	1	1	-	1	1	1	1	1	1	-	1	1	-	-	1	1	1	1	1	1	1	-	1	1	-	1	1	1	1	-	-	-	1	1	1	-	1	1
6162051|F|0-24:G>A-24:G>A	1	6524280	1	0	1	0	1	1	1	1	1	1	1	0	1	1	1	1	1	1	0	1	1	0	0	-	1	-	1	1	1	1	0	1	1	0	1	1	1	1	0	0	0	1	1	1	0	1	-
6167330|F|0-29:T>C-29:T>C	1	6525227	1	0	1	0	1	1	1	1	1	1	1	0	1	1	1	1	1	1	1	1	1	-	-	1	1	1	1	1	1	1	1	1	1	-	1	1	1	1	1	1	-	1	1	1	1	1	1
6167330|F|0-62:T>C-62:T>C	1	6525227	1	0	1	0	1	1	1	1	1	1	1	0	1	-	1	1	1	1	1	1	1	0	0	1	1	-	1	1	1	1	-	1	1	0	1	1	1	1	0	-	0	1	1	1	0	1	1
6159307|F|0-11:T>C-11:T>C	1	6635481	0	0	0	0	0	0	0	0	0	0	0	-	0	0	0	0	0	0	0	0	0	0	-	0	0	0	0	0	0	0	0	0	0	0	0	0	0	0	-	0	0	0	0	0	0	0	0
6163721|F|0-18:C>T-18:C>T	1	6650850	1	0	0	0	1	0	1	0	1	1	1	0	0	1	0	0	1	0	0	0	0	0	0	0	0	0	0	0	-	1	0	0	0	0	0	0	0	1	0	0	0	0	0	1	1	1	0
6179269|F|0-35:T>C-35:T>C	1	6653738	1	1	0	1	1	0	1	0	1	1	1	1	0	1	0	0	1	0	1	0	0	1	1	0	0	0	0	0	1	1	1	0	0	1	0	0	0	1	1	1	1	0	0	1	1	1	0
6194299|F|0-17:C>G-17:C>G	1	6657768	0	-	1	-	0	1	0	1	0	0	0	0	1	1	1	1	0	1	0	1	1	0	0	-	1	-	1	1	0	0	0	1	1	0	1	1	1	-	0	0	0	1	1	0	0	0	-
6200938|F|0-29:C>T-29:C>T	1	6695582	0	0	1	0	0	0	0	1	0	0	0	0	1	1	1	0	0	1	0	1	1	0	0	1	-	0	-	-	0	0	0	-	1	0	1	0	-	0	0	0	0	-	-	0	0	0	1
6200938|F|0-35:C>T-35:C>T	1	6695582	0	0	-	0	0	1	0	-	0	0	0	0	-	-	1	-	0	0	0	-	-	0	0	-	1	-	1	1	0	0	0	1	-	0	-	1	1	-	0	0	0	1	1	0	0	0	-
6184619|F|0-12:G>A-12:G>A	1	6713410	0	0	0	0	0	0	0	0	0	0	0	0	0	0	0	0	0	0	0	0	0	0	0	0	0	0	0	0	0	0	-	0	0	-	0	0	0	0	0	-	0	0	0	0	0	0	0
6142763|F|0-15:A>C-15:A>C	1	6713448	1	1	-	1	1	-	1	-	1	1	1	1	-	-	-	-	-	-	1	-	-	1	1	-	-	-	-	-	1	1	-	-	-	-	-	-	-	-	1	-	-	-	-	1	1	1	-
6183427|F|0-34:T>C-34:T>C	1	6713448	1	1	-	1	1	-	1	-	1	1	1	1	-	-	-	-	-	-	1	-	-	1	1	-	-	-	-	-	1	1	-	-	-	-	-	-	-	-	1	-	-	-	-	1	1	1	-
6183428|F|0-42:A>T-42:A>T	1	6713448	1	1	-	-	1	-	1	-	1	1	1	1	-	-	-	-	-	-	1	-	-	1	1	-	-	-	-	-	1	1	0	-	-	0	-	-	-	-	1	0	0	-	-	1	1	1	-
6202112|F|0-20:T>A-20:T>A	1	6714356	-	0	1	0	-	1	-	1	-	1	-	-	1	1	1	1	1	1	1	1	1	-	-	1	1	1	1	1	-	-	0	1	1	0	1	1	1	1	-	0	0	1	1	-	-	-	1
6202111|F|0-51:C>A-51:C>A	1	6714356	0	0	1	0	0	1	0	1	0	0	0	0	1	1	1	1	1	1	0	1	1	0	0	1	1	1	1	1	0	0	-	1	1	-	1	1	1	1	0	-	-	1	1	0	-	0	1
6199370|F|0-22:G>T-22:G>T	1	6734966	0	1	0	0	1	0	1	0	1	1	1	0	0	0	0	0	0	0	1	0	0	0	0	0	0	0	0	0	1	1	-	0	0	-	0	0	0	0	0	-	-	0	0	1	-	-	0
6199370|F|0-52:G>C-52:G>C	1	6734966	0	-	0	-	-	0	-	0	-	-	-	0	0	0	0	0	0	0	-	0	0	0	0	0	0	0	0	0	-	-	1	0	0	1	0	0	0	0	0	1	1	0	0	-	-	-	0
15687020|F|0-52:G>C-52:G>C	1	6760156	1	1	1	-	1	1	1	1	1	1	1	1	1	1	1	1	1	1	1	1	1	1	1	1	1	1	1	1	1	1	0	1	1	0	1	1	1	1	1	0	0	1	1	1	1	1	1
15687021|F|0-51:G>C-51:G>C	1	6760157	-	1	1	0	1	1	1	-	1	1	1	1	1	-	-	-	-	-	1	-	-	1	1	-	1	-	-	-	1	1	0	-	1	0	-	-	1	-	1	0	0	-	1	1	1	1	-
6194324|F|0-16:C>G-16:C>G	1	6764151	-	1	-	0	0	-	0	0	1	0	1	0	-	-	-	1	-	0	1	-	-	0	0	0	-	0	-	-	0	0	-	-	-	-	-	-	-	-	0	-	-	-	-	0	0	0	1
6206593|F|0-35:T>G-35:T>G	1	6767305	0	0	0	0	0	0	0	0	0	0	0	0	0	0	0	0	0	0	0	0	0	0	0	0	0	0	0	0	0	0	0	0	0	0	0	0	0	0	0	0	0	0	0	0	0	0	0
6206923|F|0-15:C>G-15:C>G	1	6767587	-	1	1	1	1	1	1	1	1	1	1	1	1	1	1	1	1	1	-	1	1	1	1	1	1	1	1	1	1	1	-	1	1	-	1	1	1	1	1	-	-	1	1	1	1	1	1
6199453|F|0-32:T>C-32:T>C	1	6769343	1	-	1	1	-	1	-	1	-	-	-	1	1	1	1	1	1	1	-	1	1	1	1	1	1	1	1	1	-	-	-	1	1	-	1	1	1	1	1	-	-	1	1	-	-	-	1
6199454|F|0-50:C>T-50:C>T	1	6769343	0	-	0	0	1	0	1	0	-	-	-	0	0	0	0	0	0	0	-	0	0	0	0	0	0	0	0	0	1	-	-	0	0	-	0	0	0	0	0	-	-	0	0	1	-	1	0
6199454|F|0-57:A>G-57:A>G	1	6769343	0	1	0	0	-	0	-	0	1	1	1	0	0	0	0	0	0	0	-	0	0	0	0	0	0	0	0	0	-	1	-	0	0	-	0	0	0	0	0	1	1	0	0	-	1	-	0
6206926|F|0-12:T>C-12:T>C	1	6770964	-	0	0	0	0	0	0	0	0	0	0	0	0	0	0	0	0	0	-	0	0	0	0	0	0	0	0	0	0	0	-	0	0	-	0	0	0	0	0	-	-	0	0	0	0	0	0
6206926|F|0-41:G>A-41:G>A	1	6770964	-	0	0	0	0	0	0	0	0	0	0	0	0	0	0	0	0	0	-	0	0	0	0	0	0	0	0	0	0	0	-	0	0	-	0	0	0	0	0	-	-	0	0	0	0	0	0
6171294|F|0-21:C>A-21:C>A	1	6778592	1	1	1	1	1	1	1	1	1	1	1	1	1	1	1	1	1	1	1	1	1	1	1	1	1	1	1	1	1	1	1	1	1	1	1	1	1	1	1	1	1	1	1	1	1	1	1
6206920|F|0-5:T>C-5:T>C	1	6778874	-	1	0	1	-	0	-	-	1	-	1	1	0	0	0	-	0	0	-	-	0	1	1	0	0	-	0	0	-	-	1	0	0	1	0	0	0	0	1	1	1	0	0	-	-	0	-
6206929|F|0-34:C>T-34:C>T	1	6778874	1	-	1	0	0	1	0	1	-	-	-	-	1	1	1	1	1	1	0	1	1	-	-	1	1	1	1	1	0	-	0	1	1	0	1	1	1	1	-	0	0	1	1	0	0	-	1
6206924|F|0-11:G>C-11:G>C	1	6790342	-	1	1	-	1	1	1	-	1	1	1	0	-	-	1	1	1	1	1	-	1	0	0	1	1	1	1	1	1	1	1	1	1	1	1	1	-	1	0	1	1	1	1	1	1	1	1
6206592|F|0-32:G>A-32:G>A	1	6803950	-	0	0	0	0	-	0	0	0	0	0	0	0	-	0	0	0	0	0	0	0	0	0	0	0	0	0	0	0	0	0	0	0	0	0	0	0	0	0	0	0	0	0	0	0	0	0
6206921|F|0-9:T>A-9:T>A	1	6804232	1	0	1	0	0	1	0	1	0	0	0	0	1	1	1	1	1	1	0	1	1	0	0	1	1	1	1	1	0	0	0	1	1	0	1	1	1	1	0	0	0	1	1	0	0	-	1
6206925|F|0-21:G>C-21:G>C	1	6804232	-	1	1	-	1	1	1	-	1	1	1	0	-	-	1	1	1	1	1	-	1	0	0	1	1	1	1	1	1	1	1	1	1	1	1	1	-	1	0	1	1	1	1	1	1	1	1
6189536|F|0-67:C>A-67:C>A	1	6836410	0	1	0	1	1	0	1	0	1	1	1	1	0	0	0	0	0	0	1	0	0	1	1	0	0	0	0	0	1	1	1	0	0	1	0	0	0	0	1	1	1	0	0	1	1	1	0
6158822|F|0-19:T>C-19:T>C	1	6836476	0	0	0	-	0	0	0	0	0	0	0	-	0	0	0	0	0	0	-	0	0	-	-	0	0	0	0	0	0	0	-	0	0	-	0	0	0	0	-	-	-	0	0	0	0	0	0
6190058|F|0-52:C>A-52:C>A	1	6837661	0	0	0	0	0	0	0	0	0	0	0	0	0	0	0	0	0	0	-	0	0	0	0	0	0	0	0	0	0	0	0	0	0	0	0	0	0	0	0	0	0	0	0	0	0	0	0
6203538|F|0-11:A>G-11:A>G	1	6837727	0	0	0	1	-	0	-	0	0	-	0	1	0	0	0	0	0	0	0	0	0	1	1	-	0	0	0	0	0	-	1	0	0	1	0	0	0	0	1	1	1	-	0	-	0	0	0
6203538|F|0-23:T>C-23:T>C	1	6837727	0	0	0	-	1	0	1	0	0	1	0	-	0	0	0	0	0	0	0	0	0	-	-	0	0	0	-	0	-	1	-	0	0	-	0	0	0	0	0	-	-	0	0	1	1	-	0
6203538|F|0-27:T>A-27:T>A	1	6837727	0	0	0	-	-	0	-	0	0	-	0	-	0	0	0	0	0	0	0	0	0	-	-	0	0	0	0	0	0	-	-	0	0	-	0	0	0	0	0	-	-	0	0	-	0	0	0
6206591|F|0-12:A>G-12:A>G	1	6853780	-	0	0	1	0	0	0	0	0	0	0	-	-	-	0	-	0	0	1	0	0	1	1	-	0	-	0	0	0	0	1	0	0	1	0	0	1	0	1	1	1	0	0	0	1	0	0
6179558|F|0-40:A>T-40:A>T	1	6861112	0	0	0	-	0	0	0	0	0	0	0	1	0	0	0	0	0	0	0	0	0	1	1	-	0	0	0	0	0	0	0	0	0	0	0	0	0	0	1	0	0	0	0	0	0	0	0
6179558|F|0-64:A>G-64:A>G	1	6861112	0	0	0	0	0	0	0	0	0	0	0	-	0	0	0	0	0	0	0	0	0	-	-	0	0	0	0	0	0	0	0	0	0	0	0	0	0	0	-	0	0	0	0	0	0	0	0
6191293|F|0-26:A>G-26:A>G	1	6872511	0	0	0	0	0	0	0	0	0	0	0	0	0	0	-	1	0	0	0	0	0	0	0	0	0	0	0	0	0	0	0	0	0	0	0	0	1	0	0	0	0	0	0	0	-	0	0
6132660|F|0-51:C>T-51:C>T	1	6882142	0	0	0	-	0	0	0	0	0	0	0	0	0	0	0	0	0	0	0	0	0	0	0	0	0	0	0	0	0	0	1	0	0	1	0	0	0	0	0	1	1	0	0	0	0	0	0
15679628|F|0-63:C>G-63:C>G	1	6898335	1	1	1	1	1	1	1	1	1	1	1	1	1	1	1	1	1	1	1	1	1	1	1	1	1	1	1	1	1	1	1	1	1	1	1	1	1	1	1	1	1	1	1	1	1	1	1
6202122|F|0-14:T>C-14:T>C	1	6918753	0	0	0	0	0	0	0	0	0	0	0	-	0	0	0	1	0	0	0	0	0	-	-	0	0	0	0	0	0	0	0	0	0	0	0	0	1	0	-	0	0	0	0	0	0	0	0
6202122|F|0-45:A>G-45:A>G	1	6918753	0	0	0	-	0	0	0	0	0	0	0	1	0	0	0	-	0	0	0	0	0	1	1	0	0	0	0	0	0	0	0	0	0	0	0	0	-	0	1	0	0	0	0	0	0	0	0
6197203|F|0-43:C>T-43:C>T	1	6949302	1	1	1	0	0	0	0	1	1	1	1	0	1	1	1	-	1	1	-	1	1	0	0	0	1	1	1	1	0	1	-	1	0	-	1	1	-	1	0	-	-	1	1	0	0	0	1
6182223|F|0-7:A>G-7:A>G	1	6949368	1	1	1	-	-	-	-	1	1	1	1	-	1	1	1	1	1	1	0	1	1	-	-	-	1	1	1	1	-	1	0	1	-	-	1	1	1	1	-	-	-	1	1	-	-	-	1
6182223|F|0-14:G>T-14:G>T	1	6949368	1	1	1	0	0	0	0	1	1	1	1	0	1	1	1	1	1	1	-	1	1	0	0	0	1	1	1	1	0	1	0	1	0	0	1	1	1	1	0	0	0	1	1	0	0	0	1
6181873|F|0-15:C>A-15:C>A	1	6950805	0	0	0	0	0	0	0	0	0	0	0	0	0	0	0	0	0	0	0	0	0	0	0	0	0	0	0	0	0	0	0	0	0	0	0	0	0	0	0	0	0	0	0	0	0	0	0
6194609|F|0-10:G>T-10:G>T	1	6950971	1	1	1	-	-	-	-	1	1	1	1	-	1	1	-	1	1	1	1	1	1	-	-	-	1	-	1	1	-	-	1	-	-	1	1	1	1	1	-	1	1	1	1	1	-	-	1
6175355|F|0-42:A>T-42:A>T	1	6950971	1	1	1	0	0	0	0	1	1	1	1	0	1	1	-	1	1	1	1	1	1	-	-	0	1	-	1	1	0	-	1	-	0	1	1	1	1	1	0	1	1	1	1	-	0	-	1
6161132|F|0-15:G>A-15:G>A	1	6959017	0	0	0	0	0	0	0	0	0	0	0	0	0	0	0	1	0	0	0	0	0	0	0	0	0	0	0	0	0	0	0	0	0	0	0	0	1	0	0	0	0	0	0	0	0	0	0
6183011|F|0-15:T>C-15:T>C	1	6975309	0	0	-	0	0	0	0	0	0	0	0	0	0	0	0	1	0	0	0	0	0	0	0	0	0	0	0	0	0	0	0	0	0	0	0	-	1	0	0	0	0	0	0	0	0	0	0
6190686|F|0-32:T>C-32:T>C	1	6975375	0	0	0	-	0	0	0	0	0	0	0	1	0	0	0	-	0	0	0	0	0	1	1	0	0	0	0	0	0	0	0	0	0	0	0	0	0	0	1	0	0	0	0	0	0	0	0
6192117|F|0-56:A>T-56:A>T	1	6977936	0	0	0	-	-	-	-	0	0	0	0	-	0	0	0	-	0	0	0	0	0	-	-	-	0	0	0	0	0	0	-	0	-	-	0	0	-	0	-	-	-	0	0	-	-	-	0
15678552|F|0-48:G>C-48:G>C	1	6998179	0	0	0	0	0	0	0	0	0	0	0	0	0	0	0	0	0	0	1	0	0	0	0	0	0	0	0	0	0	0	0	0	0	0	0	0	0	0	0	0	0	0	0	0	0	0	0
6154447|F|0-19:G>A-19:G>A	1	7029316	0	0	0	1	-	0	-	0	0	0	0	1	0	0	0	-	0	0	0	0	0	1	1	-	0	0	0	0	0	0	1	0	-	1	0	0	-	0	1	1	1	0	0	-	0	0	0
6154447|F|0-48:A>G-48:A>G	1	7029316	0	-	0	-	1	1	1	0	0	0	0	-	0	0	0	1	0	0	0	0	0	-	-	1	0	0	0	0	-	0	-	0	1	-	0	0	1	0	-	-	-	0	0	1	0	1	0
6154447|F|0-63:C>T-63:C>T	1	7029316	0	0	0	-	-	0	-	0	0	0	0	-	0	0	0	-	0	0	0	0	0	-	-	-	0	0	0	0	0	0	-	0	-	-	0	0	-	0	-	-	-	0	0	-	0	0	0
15676391|F|0-65:T>G-65:T>G	1	7043118	0	0	0	0	0	0	0	0	0	0	0	0	0	0	0	0	0	0	0	0	0	0	0	0	0	0	0	0	0	0	0	0	0	0	0	0	0	0	0	0	0	0	0	0	0	0	0
15687919|F|0-17:T>A-17:T>A	1	7044186	1	1	1	1	1	1	1	1	1	1	1	1	1	1	1	1	1	1	1	1	1	1	1	1	1	1	1	1	1	1	1	1	1	1	1	1	1	1	1	1	1	1	1	1	1	1	1
6194147|F|0-47:A>T-47:A>T	1	7069695	1	0	1	1	1	1	1	1	0	1	0	1	1	1	1	1	1	1	0	1	1	1	1	1	1	-	1	1	1	1	1	1	1	1	1	1	1	1	1	1	1	1	1	1	0	1	-
6199182|F|0-23:T>G-23:T>G	1	7069853	1	1	1	1	1	1	1	1	-	1	-	-	1	1	1	1	1	1	-	1	1	-	-	1	1	1	1	1	1	1	1	1	1	1	1	1	1	1	-	1	1	1	1	1	-	1	1
6199181|F|0-53:G>T-53:G>T	1	7069853	1	0	1	-	1	1	1	1	0	1	0	0	1	1	1	1	1	1	0	1	1	0	0	1	1	1	1	1	1	1	1	1	1	1	1	1	1	1	0	1	1	1	1	1	0	1	-
15681543|F|0-27:T>C-27:T>C	1	7085725	0	0	0	0	0	0	0	0	0	0	0	0	0	0	0	0	0	0	0	0	0	0	0	0	0	0	0	0	0	0	0	0	0	0	0	0	0	0	0	0	0	0	0	0	0	0	0
15681543|F|0-49:A>C-49:A>C	1	7085725	0	0	0	0	0	0	0	0	0	0	0	0	0	0	0	0	0	0	0	0	0	0	0	0	0	0	0	0	0	0	0	0	0	0	0	0	0	0	0	0	0	0	0	0	0	0	0
15687694|F|0-6:A>G-6:A>G	1	7099403	-	1	1	1	1	1	1	1	1	1	1	1	1	1	1	1	-	1	0	1	1	1	1	1	1	1	1	1	1	1	1	1	1	1	1	1	1	1	1	1	1	1	1	1	1	1	1
6178912|F|0-30:G>T-30:G>T	1	7112187	0	0	0	-	0	0	0	0	0	0	0	0	0	0	0	0	0	0	0	0	0	1	1	0	0	0	0	0	0	0	0	0	0	0	0	0	0	0	1	0	0	0	0	0	0	0	0
6178912|F|0-34:C>G-34:C>G	1	7112187	0	0	0	0	0	0	0	0	0	0	0	0	0	0	0	0	0	0	0	0	0	-	-	0	0	0	0	0	0	0	0	0	0	0	0	0	0	0	-	0	0	0	0	0	0	0	0
6198647|F|0-35:A>G-35:A>G	1	7116102	0	0	0	0	0	0	0	0	0	0	0	0	0	0	0	0	0	0	0	0	0	0	0	0	0	0	0	0	0	0	0	0	0	0	0	0	0	0	0	0	0	0	0	0	0	0	0
15689894|F|0-51:T>C-51:T>C	1	7122782	0	0	0	0	0	0	0	0	0	0	0	0	0	0	0	0	0	0	0	0	0	0	0	0	0	0	0	0	0	0	0	0	0	0	0	0	0	0	0	0	0	0	0	0	0	0	0
15689894|F|0-56:A>G-56:A>G	1	7122782	0	0	0	-	0	0	0	0	0	-	0	0	0	0	0	0	0	0	0	0	0	0	0	0	0	0	0	0	0	0	0	0	0	0	0	0	0	0	0	0	0	0	0	0	0	0	0
6158689|F|0-31:T>C-31:T>C	1	7156325	0	0	0	0	0	0	0	0	0	0	0	0	0	0	0	0	0	0	0	0	0	0	0	0	0	0	0	0	0	0	0	0	0	0	0	0	0	0	0	0	0	0	0	0	0	0	0
6164701|F|0-38:G>A-38:G>A	1	7158467	0	0	0	0	0	0	0	0	-	0	0	-	0	0	0	0	0	0	-	0	0	-	-	0	0	0	0	0	0	0	-	0	0	-	0	0	-	0	-	-	-	0	0	0	0	0	0
6189776|F|0-34:G>A-34:G>A	1	7158533	0	0	0	-	0	0	0	0	-	0	-	0	0	0	0	0	0	0	0	0	0	1	1	0	0	0	0	0	0	0	-	0	0	-	0	0	1	0	1	-	-	0	0	0	0	0	0
6189776|F|0-40:G>T-40:G>T	1	7158533	0	0	0	-	0	0	0	0	1	0	1	1	0	0	0	0	0	0	0	0	0	-	-	0	0	0	0	0	0	0	1	0	0	1	0	0	-	0	-	1	1	0	0	0	0	0	0
15689010|F|0-64:T>C-64:T>C	1	7179451	1	1	1	-	1	1	1	1	0	1	-	0	1	1	1	1	1	1	-	1	1	0	0	1	1	1	1	1	1	1	0	1	1	0	1	1	-	1	0	0	0	1	1	1	1	1	1
6209003|F|0-51:T>C-51:T>C	1	7326670	-	1	-	-	1	1	1	-	-	1	1	-	1	-	1	1	1	-	-	-	1	-	-	1	-	1	1	1	1	1	-	-	1	-	1	-	-	1	-	-	1	1	1	1	1	1	-
6164271|F|0-56:G>A-56:G>A	1	7326670	-	1	-	1	1	1	1	-	1	1	1	1	-	-	1	-	1	-	1	-	1	1	1	1	-	1	1	1	1	1	1	-	1	1	1	-	1	1	1	1	1	1	1	1	1	-	1
15680826|F|0-11:T>C-11:T>C	1	7348515	0	-	0	0	-	-	-	0	0	-	0	0	0	0	-	-	-	0	1	0	-	0	0	-	0	-	-	-	-	-	0	0	-	0	-	0	0	-	0	0	0	-	-	-	-	0	0
6178016|F|0-33:A>G-33:A>G	1	7358009	0	0	0	0	0	0	0	0	0	0	0	0	0	0	0	0	0	0	0	0	0	0	0	0	0	0	0	0	0	0	0	0	0	0	0	0	0	0	0	0	0	0	0	0	0	0	0
6178016|F|0-41:A>C-41:A>C	1	7358009	0	0	0	0	0	0	0	0	0	0	0	0	0	0	-	0	0	0	0	0	0	0	0	0	0	0	0	0	0	0	0	0	0	0	0	0	0	0	0	0	0	0	0	0	0	0	0
15681310|F|0-64:C>A-64:C>A	1	7358075	0	-	0	0	0	0	-	-	-	0	0	0	0	0	0	0	-	0	0	-	0	0	-	0	0	0	0	0	0	0	0	0	0	0	0	0	-	0	0	0	0	0	0	0	1	0	0
6186111|F|0-6:G>A-6:G>A	1	7403652	1	0	1	0	0	0	0	1	0	0	0	0	1	1	0	0	0	1	0	1	0	0	0	0	1	0	0	-	0	0	0	1	0	0	1	1	0	0	0	0	0	0	0	0	0	1	-
6205330|F|0-22:A>G-22:A>G	1	7516061	1	1	1	-	1	1	1	1	-	1	-	0	1	1	1	1	1	1	1	1	1	0	0	1	1	1	1	1	1	1	-	1	1	1	1	1	-	1	0	-	1	1	1	1	-	1	1
15689044|F|0-36:G>C-36:G>C	1	7526714	1	1	1	1	1	1	1	1	1	1	1	1	1	1	1	1	1	1	1	1	1	1	1	1	1	1	1	1	1	1	1	1	1	1	1	1	1	1	1	1	1	1	1	1	1	1	1
6176549|F|0-8:C>T-8:C>T	1	7526754	1	0	1	0	0	0	0	1	0	0	0	0	1	1	0	0	0	-	0	1	0	0	0	0	1	0	0	0	0	0	0	1	0	0	1	1	0	0	0	0	0	0	0	0	0	1	1
6189118|F|0-53:A>G-53:A>G	1	7531631	1	0	-	-	0	0	0	1	1	0	1	1	1	-	0	0	0	-	-	1	0	1	1	0	-	0	0	0	0	0	1	1	0	0	1	1	1	0	1	1	0	0	0	0	-	0	1
6161299|F|0-27:G>T-27:G>T	1	7532297	1	1	1	-	1	1	1	1	0	1	0	0	1	1	1	1	1	1	1	1	1	0	0	1	1	1	1	1	1	1	0	1	1	1	1	1	0	1	0	0	1	1	1	1	1	1	1
6147215|F|0-21:C>T-21:C>T	1	7550780	0	-	0	0	1	1	1	0	0	-	0	0	0	0	1	1	1	0	-	0	1	0	0	1	0	1	1	1	1	-	0	0	1	-	0	0	0	1	0	0	-	1	1	1	1	0	0
15687813|F|0-48:T>C-48:T>C	1	7617955	-	1	-	-	1	1	-	1	-	1	1	1	1	-	1	1	-	-	1	1	1	-	-	-	1	-	1	-	-	-	1	1	-	-	-	-	-	-	-	-	1	-	1	-	1	-	-
6181387|F|0-7:G>C-7:G>C	1	7634270	0	0	0	0	-	0	-	0	-	0	0	0	0	0	0	-	-	0	1	0	-	-	-	0	0	0	-	-	-	0	0	0	0	0	0	0	-	-	-	0	0	-	-	-	-	0	0
15678198|F|0-51:T>C-51:T>C	1	7648873	1	1	1	1	1	-	1	-	-	1	1	1	1	1	-	1	1	1	1	1	1	-	-	1	1	1	1	1	1	1	1	1	1	1	1	-	-	1	-	1	1	1	1	1	1	1	1
6191142|F|0-49:G>A-49:G>A	1	7666723	0	0	0	0	0	0	0	0	0	0	0	0	0	0	0	0	0	0	0	0	0	0	0	0	0	0	0	0	0	0	0	0	0	0	0	0	0	0	0	0	0	0	0	0	0	0	0
6198876|F|0-24:G>A-24:G>A	1	7670652	1	1	1	-	1	1	1	1	0	1	0	0	1	1	1	1	1	1	-	1	1	0	0	1	1	1	1	1	1	1	0	1	1	1	1	1	0	1	0	0	1	1	1	1	1	1	1
6196700|F|0-6:A>G-6:A>G	1	7670718	0	0	0	0	0	0	0	0	-	0	-	-	0	0	0	0	0	0	-	0	0	-	-	0	0	0	0	0	0	0	-	0	0	0	0	0	-	0	-	-	0	0	0	0	0	0	0
6196700|F|0-26:G>C-26:G>C	1	7670718	0	0	0	0	0	0	0	0	-	0	-	-	0	0	0	0	0	0	-	0	0	-	-	0	0	0	0	0	0	0	-	0	0	0	0	0	-	0	-	-	0	0	0	0	0	0	0
6192581|F|0-37:C>T-37:C>T	1	7680909	1	1	-	-	1	-	-	-	1	1	0	0	1	-	1	-	1	1	1	1	-	1	-	1	1	1	1	-	1	1	0	-	-	-	-	-	-	1	-	0	1	1	1	-	1	1	1
6193839|F|0-22:G>A-22:G>A	1	7682409	0	0	0	0	0	0	0	0	0	0	1	1	0	0	0	0	0	0	0	0	0	0	1	0	0	0	0	0	0	0	1	0	0	0	0	0	0	0	0	1	0	0	0	0	0	0	0
6154716|F|0-18:C>A-18:C>A	1	7683983	0	0	0	0	0	0	0	0	0	0	1	1	0	0	0	0	0	0	0	0	0	0	1	0	0	0	0	0	0	0	1	0	0	0	0	0	0	0	0	1	0	0	0	0	0	0	0
6152939|F|0-11:T>C-11:T>C	1	7691143	0	0	0	-	0	0	0	0	1	0	0	0	0	0	0	0	0	0	0	0	0	1	0	0	0	0	0	0	0	0	0	0	0	0	0	0	1	0	1	0	0	0	0	0	0	0	0
6152939|F|0-20:A>T-20:A>T	1	7691143	0	0	0	0	0	0	0	0	-	0	0	0	0	0	0	0	0	0	0	0	0	-	0	0	0	0	0	0	0	0	0	0	0	0	0	0	-	0	-	0	0	0	0	0	0	0	0
15680143|F|0-61:C>T-61:C>T	1	7691209	0	0	-	0	0	0	0	0	0	0	0	0	0	0	0	0	0	0	-	0	0	0	0	0	0	0	0	0	0	0	0	0	0	0	0	0	0	0	0	0	0	0	0	0	0	0	0
6196147|F|0-8:C>T-8:C>T	1	7721170	0	0	0	1	-	0	-	0	1	0	-	-	0	0	-	-	-	0	0	0	-	1	-	-	0	0	0	0	0	0	-	0	-	-	0	0	1	-	1	-	-	0	0	0	-	0	0
6196147|F|0-19:G>C-19:G>C	1	7721170	0	0	0	1	-	0	-	0	-	0	1	1	0	0	-	-	-	0	0	0	-	-	1	-	0	0	0	0	0	0	1	0	-	1	0	0	-	-	-	1	1	0	0	0	-	0	0
6196147|F|0-45:A>T-45:A>T	1	7721170	0	0	0	-	1	0	1	0	-	0	-	-	0	0	1	1	1	0	0	0	1	-	-	1	0	0	-	0	0	0	-	0	1	-	0	0	-	1	-	-	-	0	0	0	1	0	0
6179137|F|0-8:G>T-8:G>T	1	7721427	0	-	0	0	1	0	1	0	0	0	0	0	0	0	1	1	1	0	0	0	1	0	0	1	0	0	1	0	0	0	0	0	1	0	0	0	0	1	0	0	0	0	0	0	1	0	0
6179137|F|0-22:T>C-22:T>C	1	7721427	0	0	0	0	-	0	-	0	0	0	0	0	0	0	-	-	-	0	0	0	-	0	0	-	0	0	-	0	0	0	0	0	-	0	0	0	0	-	0	0	0	0	0	0	-	0	0
6191292|F|0-42:G>C-42:G>C	1	7721493	-	-	-	0	-	0	0	0	0	0	0	0	0	0	0	0	-	0	-	0	-	0	0	-	0	0	0	0	-	-	0	0	0	-	-	0	0	0	0	0	0	-	-	-	-	-	0
15676936|F|0-62:T>C-62:T>C	1	7782196	0	0	0	0	0	0	0	0	0	0	0	0	0	0	0	0	0	0	0	0	0	0	0	0	0	0	0	0	0	0	0	0	0	0	0	0	0	0	0	0	0	0	0	0	0	0	0
15687529|F|0-12:G>C-12:G>C	1	7784098	-	-	0	-	0	-	0	-	0	0	-	-	-	-	0	-	-	-	0	0	-	-	-	-	-	-	-	-	-	-	-	-	0	-	-	-	-	0	-	0	0	0	-	-	-	-	0
6196033|F|0-12:G>C-12:G>C	1	7784106	0	0	0	0	0	0	0	0	0	0	0	0	0	0	0	0	0	0	0	0	0	0	0	0	0	0	0	0	0	0	0	0	0	0	0	0	0	0	0	0	0	0	0	0	0	0	0
6196033|F|0-27:T>A-27:T>A	1	7784106	0	0	0	0	0	0	0	0	0	0	0	0	0	0	0	0	0	0	0	0	0	0	0	0	0	0	0	0	0	0	0	0	0	0	0	0	0	0	0	0	0	0	0	0	0	0	0
6187226|F|0-42:C>T-42:C>T	1	7784150	0	0	0	0	0	0	0	0	0	0	0	0	0	0	0	0	0	0	0	0	0	0	0	0	0	0	0	0	0	0	0	0	0	0	0	0	0	0	0	0	0	0	0	0	0	0	0
15689675|F|0-26:G>A-26:G>A	1	7790731	1	1	1	-	1	-	1	1	-	1	-	-	1	1	1	-	1	-	1	1	1	-	-	1	-	1	1	-	1	1	-	1	1	-	1	1	-	1	-	-	-	1	1	-	1	1	1
6202202|F|0-38:T>A-38:T>A	1	7790731	1	1	1	-	1	1	1	1	-	1	0	0	1	1	1	1	1	1	1	1	1	-	-	1	1	1	1	1	1	1	0	1	1	-	1	1	-	1	-	0	-	1	1	1	1	1	1
6202204|F|0-67:G>T-67:G>T	1	7790731	1	1	1	0	1	1	1	1	0	1	-	-	1	1	1	1	1	1	1	1	1	0	-	1	1	1	1	1	1	1	-	1	1	-	1	1	0	1	0	-	-	1	1	1	1	1	1
6198736|F|0-31:C>G-31:C>G	1	7810872	1	1	1	0	-	1	-	1	0	1	-	-	1	1	-	1	-	1	-	1	-	0	-	1	1	1	-	1	1	1	-	1	1	-	1	1	0	-	0	-	-	1	1	1	-	1	1
6198734|F|0-56:T>C-56:T>C	1	7810872	1	1	1	0	-	1	-	1	-	1	0	0	1	1	-	1	-	1	-	1	-	-	0	1	1	1	-	1	1	1	0	1	1	0	1	1	-	-	-	0	0	1	1	1	-	1	1
6203620|F|0-15:G>A-15:G>A	1	7810938	0	0	0	-	0	0	-	0	0	0	-	-	0	0	-	0	-	0	-	0	-	-	-	0	0	0	-	0	0	0	-	0	0	-	0	0	-	-	-	0	-	0	0	0	-	0	0
6203620|F|0-30:T>C-30:T>C	1	7810938	0	0	0	1	0	0	-	0	-	0	-	-	0	0	-	0	-	0	-	0	-	1	-	0	0	0	-	0	0	0	-	0	0	-	0	0	1	-	1	0	-	0	0	0	-	0	0
6203622|F|0-64:A>T-64:A>T	1	7810938	1	1	1	-	1	1	-	1	1	1	-	-	1	1	-	1	-	1	-	1	-	-	0	1	1	1	-	1	1	1	-	1	1	-	1	1	-	-	-	1	-	1	1	1	-	1	1
6191810|F|0-40:T>C-40:T>C	1	7857987	0	0	0	0	0	0	0	0	0	0	1	1	0	0	0	0	0	0	0	0	0	0	-	0	0	0	0	0	0	0	1	0	0	0	0	0	0	0	0	1	0	0	0	0	0	0	0
15688625|F|0-6:C>T-6:C>T	1	7872627	1	1	1	1	1	1	1	1	-	1	-	-	1	1	1	1	1	1	1	1	1	1	0	1	1	1	1	1	1	1	-	1	1	1	1	1	-	1	-	-	1	1	1	1	1	1	1
6214041|F|0-32:C>T-32:C>T	1	7872627	1	1	1	-	1	1	1	1	0	1	-	-	1	1	1	1	1	1	1	1	1	0	-	1	1	1	1	1	1	1	-	1	1	1	1	1	0	1	0	-	1	1	1	1	1	1	1
6198728|F|0-57:C>G-57:C>G	1	7872627	1	1	1	1	1	1	1	1	-	1	-	-	1	1	1	1	1	1	1	1	1	1	-	1	1	1	1	1	1	1	-	1	1	1	1	1	-	1	-	-	1	1	1	1	1	1	1
6178244|F|0-28:G>A-28:G>A	1	7872693	0	0	0	0	0	0	0	0	0	0	0	0	0	0	1	0	0	0	0	0	1	0	0	0	0	0	-	0	-	0	0	0	0	0	0	0	0	0	0	0	0	0	0	1	0	0	0
6179654|F|0-49:G>A-49:G>A	1	7877259	0	0	0	-	1	0	0	0	1	0	0	0	0	0	0	0	1	0	1	0	0	1	1	0	0	0	0	0	0	0	0	0	0	0	0	0	1	1	1	0	0	0	0	0	1	0	0
15680250|F|0-18:C>A-18:C>A	1	7881794	0	0	0	0	0	0	0	0	0	0	0	0	0	0	0	0	0	0	-	0	-	0	0	0	0	0	0	0	0	0	0	0	0	0	0	0	0	0	0	0	0	0	0	0	0	0	0
15681538|F|0-35:C>T-35:C>T	1	7899248	0	0	-	0	0	0	0	0	0	0	0	0	0	0	0	-	0	0	0	0	0	0	0	0	-	0	0	0	0	0	0	0	0	0	0	0	0	0	0	0	0	0	0	0	-	0	0
6194146|F|0-22:G>C-22:G>C	1	7900651	1	1	1	-	1	-	1	1	0	1	0	0	1	1	-	1	-	1	1	1	-	0	0	1	1	1	-	1	-	1	0	1	1	1	1	1	0	1	0	0	1	1	1	1	1	1	1
6186243|F|0-13:G>C-13:G>C	1	7923627	0	0	0	0	0	0	0	0	0	0	0	0	0	0	0	0	0	0	0	0	0	0	0	0	0	0	0	0	0	0	0	0	0	0	0	0	0	0	0	0	0	0	0	0	0	0	0
6189876|F|0-34:T>C-34:T>C	1	7923663	0	0	0	-	0	0	0	0	1	0	1	1	0	0	1	0	0	0	0	0	1	1	1	0	0	0	-	0	-	0	1	0	0	0	0	0	1	0	1	1	0	0	0	1	0	0	0
6204228|F|0-68:A>G-68:A>G	1	7923663	1	1	1	1	1	1	1	1	-	1	-	-	1	1	-	1	1	1	1	1	-	-	-	1	1	1	1	1	1	1	-	1	1	1	1	1	-	1	-	-	1	1	1	-	1	1	1
6158919|F|0-18:C>G-18:C>G	1	7956068	1	1	1	1	1	1	1	1	1	1	0	0	1	1	1	1	1	1	1	1	1	1	1	1	1	1	1	1	1	1	0	1	1	1	1	1	1	1	1	0	1	1	1	1	1	1	-
6183421|F|0-57:T>C-57:T>C	1	8010936	0	0	0	0	0	0	0	0	0	0	-	-	0	0	0	0	0	0	0	0	0	0	0	0	0	0	0	0	0	0	-	0	0	0	0	0	0	0	0	-	0	0	0	0	0	0	0
6188495|F|0-40:C>T-40:C>T	1	8029609	-	-	-	1	-	-	-	-	1	-	1	1	-	-	-	-	-	-	-	-	-	1	1	-	-	-	-	-	-	-	1	-	-	-	-	-	1	-	1	1	-	-	-	-	-	-	-
6154125|F|0-35:G>A-35:G>A	1	8030697	0	0	0	0	0	0	0	0	0	0	1	1	0	0	0	0	0	0	0	0	0	0	1	0	0	0	0	0	0	0	1	0	0	0	0	0	0	0	0	1	0	0	0	0	0	0	0
6194737|F|0-62:A>G-62:A>G	1	8068627	0	0	0	0	0	0	0	0	-	0	-	-	0	0	0	0	0	0	0	0	0	-	-	1	0	0	0	0	0	0	-	0	1	0	0	0	-	0	-	-	0	0	0	0	0	0	0
6194737|F|0-63:T>C-63:T>C	1	8068627	-	-	-	0	-	-	-	-	0	-	0	0	-	-	-	-	-	-	-	-	-	0	0	-	-	0	-	-	-	-	0	-	-	-	-	-	0	-	0	0	-	0	-	-	-	-	0
6183309|F|0-36:C>A-36:C>A	1	8069775	0	0	0	0	0	0	0	0	0	0	0	0	0	0	0	0	0	0	0	0	0	0	-	0	0	0	0	0	0	0	0	0	0	0	0	0	0	0	0	0	0	0	0	0	0	0	0
6208060|F|0-60:A>C-60:A>C	1	8075832	-	1	1	1	-	-	-	-	1	1	1	1	-	-	-	1	-	1	1	1	-	1	1	-	1	-	-	-	-	1	1	1	-	1	-	1	1	-	1	1	1	1	-	-	1	-	1
6208060|F|0-63:G>A-63:G>A	1	8075832	0	-	0	1	0	0	0	0	1	-	1	1	0	0	0	1	0	0	1	0	0	1	1	0	1	0	0	0	0	1	1	1	0	1	0	1	1	0	1	1	1	1	0	0	1	0	0
6161368|F|0-32:C>T-32:C>T	1	8079326	1	0	1	0	1	1	1	1	0	0	0	0	1	1	1	0	1	1	0	1	1	0	0	1	0	1	1	1	1	0	0	0	1	0	1	0	0	1	0	0	0	0	1	1	0	1	1
6193818|F|0-40:T>A-40:T>A	1	8112100	0	0	0	0	0	0	0	0	0	0	1	1	0	0	0	0	0	0	0	0	0	0	0	-	0	0	0	0	0	0	1	0	0	0	0	0	0	0	0	0	0	0	0	0	0	0	0
6155816|F|0-29:G>T-29:G>T	1	8120484	1	1	1	1	1	1	1	1	1	1	0	0	1	1	1	1	1	1	1	1	1	1	1	-	1	1	1	1	1	1	0	1	1	1	1	1	1	1	1	1	1	1	1	1	1	1	1
6198277|F|0-53:C>A-53:C>A	1	8120484	1	1	1	-	1	1	1	1	1	1	-	-	1	1	1	1	1	1	1	1	1	1	1	1	1	1	1	1	1	1	-	1	1	1	1	1	1	1	1	1	1	1	1	1	1	1	1
6204270|F|0-64:G>A-64:G>A	1	8129206	0	0	0	0	0	0	0	0	0	0	0	0	0	0	0	0	0	0	0	0	0	0	0	0	0	0	0	0	0	0	0	0	0	0	0	0	0	0	0	0	0	0	0	0	0	0	0
6201274|F|0-57:A>C-57:A>C	1	8154229	-	1	-	-	-	-	-	-	0	1	0	0	-	1	0	-	-	1	1	-	1	0	0	1	-	-	-	-	-	1	0	1	-	-	-	-	0	-	0	1	1	-	-	-	1	-	1
6156537|F|0-44:G>C-44:G>C	1	8160395	1	-	1	0	1	1	1	1	0	-	0	0	1	1	1	-	1	1	-	1	-	0	0	1	-	1	1	1	-	-	0	-	1	-	1	-	0	1	0	-	-	-	1	-	-	1	1
6202081|F|0-28:A>T-28:A>T	1	8192333	0	0	0	0	0	0	0	0	0	0	0	0	0	0	0	0	0	0	0	0	0	0	0	0	0	0	0	0	0	0	0	0	0	0	0	0	0	0	0	0	0	0	0	0	0	0	0
6202081|F|0-43:G>A-43:G>A	1	8192333	0	0	0	-	0	0	0	0	-	0	0	0	0	0	0	0	0	0	0	0	0	-	-	0	0	0	0	0	-	0	0	0	0	0	0	0	-	0	-	0	0	0	0	-	-	0	0
6202081|F|0-64:G>A-64:G>A	1	8192333	0	0	0	0	0	0	0	0	0	0	0	0	0	0	0	0	0	0	0	0	0	0	0	0	0	0	0	0	0	0	0	0	0	0	0	0	0	0	0	0	0	0	0	0	0	0	0
6196145|F|0-25:G>A-25:G>A	1	8208800	0	0	0	0	0	0	0	0	0	0	0	0	0	0	0	0	0	0	0	0	0	0	0	0	0	0	0	0	-	0	0	0	0	0	-	0	0	0	0	0	0	0	0	-	-	0	0
6196145|F|0-29:T>G-29:T>G	1	8208800	0	0	0	0	0	0	0	0	0	0	0	0	0	0	0	0	0	0	0	0	0	0	0	0	0	0	0	0	1	0	0	0	0	0	-	0	0	0	0	0	0	0	0	1	1	0	0
6196145|F|0-42:G>A-42:G>A	1	8208800	0	0	0	0	0	0	0	0	0	0	0	0	0	0	0	0	0	0	0	0	0	0	0	0	0	0	0	0	-	0	0	0	-	0	-	0	0	0	0	0	0	0	0	-	-	0	0
6196145|F|0-44:T>G-44:T>G	1	8208800	0	0	0	0	0	0	0	0	0	0	0	0	0	0	0	0	0	0	0	0	0	0	0	0	0	0	0	0	-	0	0	0	0	0	-	0	0	0	0	0	0	0	0	-	-	0	0
6167015|F|0-30:C>A-30:C>A	1	8253528	1	1	1	1	1	1	1	1	1	1	1	1	1	1	1	1	1	1	1	1	1	1	1	1	1	1	1	1	1	1	1	1	1	1	1	1	1	1	1	1	1	1	1	1	1	1	1
6185417|F|0-32:G>A-32:G>A	1	8253594	0	0	0	-	0	0	0	0	1	0	-	0	0	0	0	0	0	0	0	0	0	1	1	0	0	0	0	0	1	0	0	0	0	0	0	0	1	0	1	0	0	0	0	1	1	0	0
6179579|F|0-16:A>C-16:A>C	1	8255535	0	0	0	0	0	0	0	0	0	0	0	0	0	0	0	0	0	0	0	0	0	0	1	0	0	0	0	0	1	0	0	0	0	0	0	0	0	0	0	0	0	0	0	1	-	0	0
6195803|F|0-6:T>C-6:T>C	1	8255601	0	0	0	0	0	0	0	0	-	0	0	0	0	0	0	0	0	0	0	0	0	-	-	0	0	0	0	0	-	0	0	0	0	0	0	0	-	0	-	0	0	0	0	-	-	0	0
6195803|F|0-59:C>G-59:C>G	1	8255601	0	0	0	-	0	0	0	0	1	0	0	0	0	0	0	0	0	0	0	0	0	1	1	0	0	0	0	0	1	0	0	0	0	0	0	0	1	0	1	0	0	0	0	1	1	0	0
15681221|F|0-35:A>G-35:A>G	1	8256010	1	1	1	1	-	1	1	1	1	1	1	1	1	1	1	1	1	1	1	1	1	1	-	1	1	1	1	1	-	1	1	1	1	1	1	1	1	1	1	1	1	1	1	-	-	1	1
6204208|F|0-34:A>G-34:A>G	1	8260482	1	1	1	1	1	1	1	1	-	1	1	1	1	1	1	1	1	1	1	1	1	-	-	1	1	1	1	1	0	1	1	1	1	1	1	1	-	1	-	1	1	1	1	-	0	1	1
6204206|F|0-38:G>T-38:G>T	1	8260482	-	0	0	-	0	0	0	0	1	0	-	0	0	0	0	0	0	0	0	0	0	1	-	0	0	0	0	0	0	0	0	0	0	0	0	0	1	0	1	0	0	0	0	0	-	0	0
6204206|F|0-43:C>T-43:C>T	1	8260482	0	0	0	0	0	0	0	0	-	0	0	0	0	0	0	0	0	0	0	0	0	-	-	0	0	0	0	0	0	0	0	0	0	0	0	0	-	0	-	0	0	0	0	0	-	0	0
6196430|F|0-18:T>C-18:T>C	1	8382557	0	0	0	0	0	0	0	0	0	0	0	0	0	0	0	0	0	0	0	0	0	0	0	0	0	0	0	0	0	0	0	0	0	0	0	-	0	0	0	0	0	0	0	0	0	0	0
6161279|F|0-9:T>C-9:T>C	1	8393559	0	0	0	-	0	0	0	0	1	0	0	0	0	0	0	0	0	0	0	0	0	1	0	0	0	0	0	0	1	0	0	0	0	0	0	0	1	0	1	0	0	0	0	1	1	0	0
6152971|F|0-46:C>A-46:C>A	1	8393559	1	1	1	1	1	1	1	1	-	1	1	1	1	1	1	1	1	1	1	1	1	-	1	1	1	1	1	1	-	1	1	1	1	1	1	1	-	1	-	1	1	1	1	-	-	1	1
6183663|F|0-33:T>A-33:T>A	1	8394488	0	0	0	0	0	0	0	0	-	0	0	0	0	0	0	0	0	0	-	0	0	-	0	0	0	0	0	0	1	0	0	0	0	0	0	0	-	0	-	0	0	0	0	1	1	0	0
6178508|F|0-59:A>C-59:A>C	1	8394555	0	0	0	0	0	0	0	0	-	0	0	0	0	0	0	0	0	0	0	0	0	-	0	0	0	0	0	0	0	0	0	0	0	0	0	0	-	0	-	0	0	0	0	0	0	0	0
6154292|F|0-54:A>G-54:A>G	1	8423967	1	1	1	1	1	1	1	1	1	1	1	1	1	1	1	1	1	1	1	1	1	1	1	1	1	1	1	1	1	1	1	1	1	1	1	1	1	1	1	1	1	1	1	1	1	1	1
15677400|F|0-48:T>A-48:T>A	1	8462961	0	0	0	0	0	0	0	0	0	0	0	0	0	0	0	0	0	0	0	0	0	0	0	0	0	0	0	0	0	0	0	0	0	0	0	0	0	0	0	0	0	0	0	0	0	0	0
15681826|F|0-44:A>G-44:A>G	1	8468649	0	0	0	0	0	-	0	0	0	0	0	0	0	0	0	0	-	0	0	0	-	0	-	0	0	0	0	0	0	0	0	-	0	0	0	0	-	0	0	0	0	0	0	0	0	0	0
6203219|F|0-60:G>T-60:G>T	1	8471898	1	1	-	-	1	1	1	1	1	0	0	-	1	1	1	1	1	1	1	1	1	1	1	1	0	1	1	1	1	0	1	0	1	0	1	1	1	1	1	1	0	1	1	1	1	1	1
6187382|F|0-46:C>G-46:C>G	1	8580371	1	1	1	1	1	1	1	1	1	1	1	1	1	1	1	1	1	1	1	1	1	1	1	1	1	1	1	1	1	1	1	1	1	1	1	1	1	1	1	1	1	1	1	1	1	1	1
6204007|F|0-39:G>C-39:G>C	1	8605291	-	-	-	0	-	-	-	-	0	0	0	0	-	-	-	-	0	-	0	-	-	0	0	-	0	-	-	-	-	0	0	0	-	0	-	-	0	-	0	0	0	-	-	-	0	-	-
6196174|F|0-14:G>A-14:G>A	1	8611411	1	-	1	0	1	1	1	1	0	0	0	0	1	1	1	1	0	1	0	1	1	0	0	1	0	1	1	1	1	0	0	0	1	0	1	1	0	1	0	0	0	1	1	1	0	1	-
6196173|F|0-13:T>C-13:T>C	1	8625448	1	-	-	0	1	1	1	1	0	0	0	0	1	1	1	1	0	1	0	1	1	0	0	1	0	1	1	1	1	0	0	0	1	0	1	1	0	1	0	0	0	1	1	1	0	1	-
6175603|F|0-44:A>C-44:A>C	1	8641676	-	0	-	0	-	-	-	-	0	0	0	0	-	-	-	-	0	-	0	-	-	0	0	0	0	0	-	-	-	0	0	0	0	0	-	-	0	-	0	0	0	-	-	-	0	-	0
6183675|F|0-49:T>A-49:T>A	1	8651265	1	1	1	1	1	1	1	1	-	1	1	1	1	1	1	1	1	1	1	1	1	1	1	1	1	1	1	1	1	1	1	1	1	1	1	1	1	1	1	1	1	1	1	1	1	1	1
6194280|F|0-43:T>C-43:T>C	1	8651331	1	-	-	0	1	1	1	1	0	0	0	0	1	1	1	1	0	1	0	1	1	0	0	1	0	1	1	1	1	0	0	0	1	0	1	1	0	1	0	0	0	1	1	1	-	1	-
15689009|F|0-16:C>G-16:C>G	1	8658295	0	0	0	0	0	0	0	0	0	0	0	0	0	0	0	0	0	0	0	0	0	0	0	0	0	0	0	0	0	0	0	0	0	0	0	0	0	0	0	0	0	0	0	0	0	0	0
6203955|F|0-21:G>A-21:G>A	1	8667926	1	0	0	0	1	1	1	-	-	0	0	-	-	-	1	-	0	1	0	-	-	-	0	1	-	-	1	1	-	-	0	0	-	0	-	-	0	-	0	0	0	-	-	-	-	-	1
6188748|F|0-47:G>C-47:G>C	1	8668984	0	0	0	0	0	0	0	0	0	0	0	0	0	0	0	0	0	0	0	0	0	0	0	0	0	0	0	0	0	0	0	0	0	0	0	0	0	0	0	0	0	0	0	0	0	0	0
6163699|F|0-53:T>C-53:T>C	1	8679897	-	0	-	0	-	-	-	-	0	0	0	0	-	-	-	-	0	-	0	-	-	0	0	-	0	-	-	-	-	0	0	0	-	0	-	-	0	-	0	0	0	-	-	-	0	-	-
6182513|F|0-40:G>A-40:G>A	1	8683788	-	0	-	0	-	-	-	-	0	0	0	0	-	-	-	-	0	-	0	-	-	0	0	0	0	0	-	-	-	0	0	0	0	0	-	-	0	-	0	0	0	-	-	-	0	-	0
6198648|F|0-60:A>C-60:A>C	1	8685361	0	1	0	1	0	0	0	0	1	1	1	1	0	0	0	0	1	0	1	0	0	1	1	0	1	0	0	0	0	1	1	1	0	1	0	0	1	0	1	1	1	0	0	0	1	0	0
6165296|F|0-25:C>A-25:C>A	1	8711228	0	0	0	0	0	0	0	0	0	0	0	0	0	0	0	0	0	0	0	0	0	0	0	0	0	0	0	0	0	0	0	0	0	0	0	0	0	0	0	0	0	0	0	0	0	0	0
15688097|F|0-51:G>A-51:G>A	1	8712347	0	0	0	0	0	0	-	0	0	0	0	0	0	0	0	0	0	0	0	0	0	0	0	0	0	0	0	0	0	0	0	0	0	0	0	0	0	0	0	0	0	0	0	0	0	0	0
6183631|F|0-60:C>A-60:C>A	1	8712413	-	0	1	-	1	-	-	1	-	-	-	-	-	-	-	1	-	-	-	1	-	-	-	-	-	-	-	1	-	-	-	-	1	0	-	-	-	-	-	-	0	-	-	-	-	-	1
6185413|F|0-36:G>T-36:G>T	1	8724578	1	-	-	0	1	1	1	1	0	0	0	0	1	1	1	1	0	1	0	1	1	0	0	1	0	1	1	1	1	0	0	0	1	0	1	1	0	1	0	0	0	1	1	1	0	1	-
6192150|F|0-23:T>G-23:T>G	1	8724621	-	1	-	1	-	-	-	-	1	1	1	1	-	-	-	-	1	-	1	-	-	1	1	-	1	-	-	-	-	1	1	1	1	1	-	-	1	-	1	1	1	-	-	-	1	-	-
6192151|F|0-31:T>A-31:T>A	1	8724621	-	0	-	0	-	-	-	-	0	0	0	0	-	-	-	-	0	-	0	-	-	0	0	-	0	-	-	-	-	0	0	0	0	0	-	-	0	-	0	0	0	-	-	-	0	-	-
6184844|F|0-25:A>G-25:A>G	1	8749399	-	0	-	0	-	-	-	-	0	0	0	0	-	-	-	-	0	-	0	-	-	0	-	-	0	-	-	-	-	0	0	0	-	0	-	-	0	-	0	0	0	-	-	-	0	-	-
6199283|F|0-8:A>T-8:A>T	1	8761297	-	1	-	1	-	-	-	-	1	1	1	1	-	1	-	-	1	-	1	-	-	1	1	-	1	-	-	-	-	1	1	1	-	1	-	-	1	-	1	1	1	-	-	-	1	-	-
6180329|F|0-42:T>C-42:T>C	1	8761297	0	1	0	1	0	0	0	0	1	1	1	1	0	0	0	0	1	0	1	0	0	1	1	0	1	0	0	0	0	1	1	1	0	1	0	0	1	0	1	1	1	0	0	0	1	0	0
6200252|F|0-9:T>A-9:T>A	1	8766650	-	0	-	0	-	-	-	-	0	0	0	0	-	-	-	-	0	-	0	-	-	0	0	-	0	-	-	-	-	0	0	0	-	0	-	-	0	-	0	0	0	-	-	-	0	-	-
6200252|F|0-21:T>C-21:T>C	1	8766650	1	0	1	0	1	1	1	1	0	0	0	0	1	1	1	1	0	1	0	1	1	0	0	1	0	1	1	1	1	0	0	0	1	0	1	1	0	1	0	0	0	1	1	1	0	1	1
6200252|F|0-27:C>A-27:C>A	1	8766650	-	0	-	0	-	-	-	-	0	0	0	0	-	-	-	-	0	-	0	-	-	0	0	-	0	-	-	-	-	0	0	0	-	0	-	-	0	-	0	0	0	-	-	-	0	-	-
6131200|F|0-56:T>C-56:T>C	1	8767528	-	0	-	0	-	-	-	-	0	0	0	0	-	-	-	-	0	-	0	-	-	0	0	-	0	-	-	-	-	0	0	0	0	0	-	-	0	-	0	0	0	-	-	-	0	-	-
6189178|F|0-12:G>A-12:G>A	1	8769098	1	-	-	0	1	1	1	1	0	0	0	0	1	1	1	1	0	1	0	1	1	0	0	1	0	1	1	1	1	0	0	0	1	0	1	1	0	1	0	0	0	1	1	1	0	1	1
6185406|F|0-9:T>C-9:T>C	1	8770890	-	0	0	0	-	-	-	-	0	0	0	0	-	-	0	-	0	-	0	-	-	0	0	0	0	0	-	-	-	0	0	0	0	0	-	-	0	-	0	0	0	-	-	-	0	-	0
6178381|F|0-30:T>C-30:T>C	1	8784742	0	-	0	1	0	0	0	0	1	1	1	1	0	0	0	0	1	0	1	0	0	1	1	0	1	0	0	0	0	1	1	1	0	1	0	0	1	0	1	1	1	0	0	0	1	0	0
6178381|F|0-62:C>T-62:C>T	1	8784742	-	0	-	0	-	-	-	-	0	0	0	0	-	-	-	-	0	-	0	-	-	0	0	-	0	-	-	-	-	0	0	0	-	0	-	-	0	-	0	0	0	-	-	-	0	-	-
6158979|F|0-46:A>G-46:A>G	1	8789311	-	0	-	0	-	-	0	-	0	0	0	0	-	-	-	-	0	-	0	-	-	0	0	-	0	-	-	-	-	0	0	0	-	0	-	-	0	-	0	0	0	-	-	-	0	-	-
6153473|F|0-64:C>A-64:C>A	1	8835586	1	0	1	0	1	1	1	1	0	0	0	0	1	1	1	1	0	1	0	1	1	0	0	1	0	1	1	1	1	0	0	0	-	0	1	1	0	1	0	0	0	1	1	1	0	1	1
6182909|F|0-13:G>A-13:G>A	1	8849523	-	0	0	0	-	-	-	-	0	0	0	0	-	-	-	-	0	-	0	-	-	0	0	-	0	-	-	-	-	0	0	0	0	0	-	-	0	-	0	0	0	-	-	-	0	-	-
6182908|F|0-21:A>C-21:A>C	1	8849523	0	1	0	1	0	0	0	0	1	1	1	1	0	0	0	0	1	0	1	0	0	1	1	0	1	0	0	0	0	1	1	1	0	1	0	0	1	0	1	1	1	0	0	0	1	0	0
6189482|F|0-10:G>C-10:G>C	1	8893290	1	0	1	-	1	1	1	1	0	0	0	0	1	1	1	1	0	1	0	1	1	0	0	1	0	1	1	1	1	0	0	0	1	1	1	1	0	1	0	0	1	1	1	1	0	1	1
6196723|F|0-32:G>T-32:G>T	1	8898811	0	-	0	0	0	0	0	0	-	-	-	-	0	0	0	0	-	0	-	0	0	-	-	0	-	0	0	0	0	-	-	-	0	0	0	0	-	0	-	-	0	0	0	0	-	0	0
15677101|F|0-43:C>G-43:C>G	1	8914041	1	1	1	1	1	1	1	1	1	1	1	1	1	1	1	1	1	1	1	1	1	1	1	1	1	1	1	1	1	1	1	1	1	1	1	1	1	1	1	1	1	1	1	1	1	1	1
6196141|F|0-51:G>A-51:G>A	1	8946264	0	0	0	0	0	0	0	0	0	0	0	0	0	0	0	0	0	0	0	0	0	0	0	0	0	0	0	0	0	0	0	0	0	0	0	0	0	0	0	0	0	0	0	0	0	0	0
6196142|F|0-61:A>G-61:A>G	1	8946264	1	1	1	1	1	1	1	1	1	1	1	1	1	1	1	1	1	1	1	1	1	1	1	1	1	1	1	1	1	1	1	1	1	1	1	1	1	1	1	1	1	1	1	1	1	1	1
6196141|F|0-66:A>C-66:A>C	1	8946264	0	0	0	0	0	0	0	0	0	0	0	0	0	0	0	0	0	0	0	0	0	0	0	0	0	0	0	0	0	0	0	0	0	0	0	0	0	0	0	0	0	0	0	0	0	0	0
6196141|F|0-67:C>A-67:C>A	1	8946264	0	0	0	0	0	0	0	0	0	0	0	0	0	0	0	0	0	0	0	0	0	0	0	0	0	0	0	0	0	0	0	0	0	0	0	0	0	0	0	0	0	0	0	0	0	0	0
6208850|F|0-23:A>T-23:A>T	1	8956532	-	0	-	0	0	-	-	-	0	0	0	0	-	-	-	-	0	-	0	-	-	0	0	0	0	-	-	-	-	0	0	0	0	-	-	-	0	-	0	0	-	1	-	-	0	-	-
6189408|F|0-36:T>C-36:T>C	1	8958621	0	0	0	0	0	0	0	0	0	0	0	0	0	0	0	0	0	0	0	1	0	0	0	0	0	0	0	0	0	0	0	0	0	0	0	0	0	0	0	0	0	0	0	0	0	0	0
6195070|F|0-38:C>T-38:C>T	1	8959755	1	0	1	-	1	1	1	1	0	0	0	0	1	1	1	1	0	1	0	1	1	0	0	1	0	1	1	1	1	0	0	0	1	1	1	1	0	1	0	0	1	1	1	1	0	1	1
6184767|F|0-50:G>C-50:G>C	1	9049010	0	-	0	0	0	0	0	0	0	1	0	0	0	0	0	0	1	0	0	0	0	0	0	0	0	0	0	0	0	0	0	0	0	0	0	0	0	0	0	1	0	0	0	0	1	0	0
6184767|F|0-63:G>A-63:G>A	1	9049010	0	0	0	0	0	0	0	0	0	0	0	0	0	0	0	0	-	0	0	0	0	0	0	0	0	0	0	0	0	0	0	0	0	0	0	0	0	0	0	-	0	0	0	0	-	0	0
6167841|F|0-47:C>A-47:C>A	1	9058883	1	-	1	-	1	1	1	1	0	-	0	0	1	1	1	1	-	1	1	1	1	0	0	1	0	1	1	1	1	1	1	0	-	1	1	1	0	1	0	-	1	1	1	1	-	1	1
6162404|F|0-46:A>G-46:A>G	1	9073043	0	1	0	0	0	0	0	0	0	1	0	-	0	0	0	0	1	0	0	0	0	0	0	0	0	0	0	0	0	0	0	0	0	0	0	0	0	0	0	1	0	0	0	0	1	0	0
15681811|F|0-58:C>G-58:C>G	1	9073109	0	0	0	0	0	0	0	0	0	-	0	0	0	0	0	0	-	0	0	0	0	0	0	0	0	0	0	0	0	0	0	0	0	0	0	0	0	0	0	-	0	0	0	0	0	0	0
6196012|F|0-34:A>C-34:A>C	1	9084002	1	0	1	1	1	1	1	-	1	0	1	-	-	1	1	1	-	1	1	1	1	1	1	1	1	1	1	1	1	1	1	1	-	-	1	1	1	1	1	0	1	1	1	1	0	1	1
6176659|F|0-12:T>G-12:T>G	1	9185588	-	1	0	0	-	-	0	0	0	-	0	0	-	0	-	-	1	0	-	-	-	-	-	0	-	-	-	-	-	0	-	-	0	-	0	0	0	0	-	1	0	-	0	-	-	0	0
6162127|F|0-10:T>A-10:T>A	1	9185628	1	1	1	1	1	1	1	1	1	-	1	1	1	1	-	-	-	1	-	1	1	1	1	1	1	1	-	1	1	1	-	1	1	1	1	1	1	1	1	-	1	-	1	1	-	1	1
6204935|F|0-68:G>A-68:G>A	1	9331508	0	1	1	-	0	0	1	0	1	1	1	1	0	1	1	0	1	0	0	1	0	1	1	1	1	0	1	0	1	1	0	1	1	0	0	0	1	1	1	1	0	0	0	1	1	1	0
6180979|F|0-50:G>A-50:G>A	1	9335681	0	1	-	-	0	-	-	0	1	1	1	1	0	-	-	0	-	0	0	-	0	-	-	-	1	-	-	0	-	-	0	-	-	-	0	0	1	-	1	1	0	0	0	-	1	-	-
6190879|F|0-30:T>G-30:T>G	1	9335747	1	-	-	-	1	1	-	1	0	-	0	0	1	-	-	1	-	1	1	-	1	0	0	1	0	1	-	1	-	-	1	0	-	1	1	1	0	-	0	-	1	1	1	-	-	-	1
6155935|F|0-20:C>T-20:C>T	1	9339906	1	0	0	-	1	1	0	1	0	0	0	0	1	0	0	1	0	1	1	0	1	0	0	0	0	1	0	1	0	0	1	0	0	1	1	1	0	0	0	0	1	1	1	0	0	0	1
6190662|F|0-39:C>T-39:C>T	1	9375963	1	0	1	-	1	1	1	1	0	0	0	0	1	1	1	1	0	1	1	1	1	0	0	1	0	1	1	1	1	1	1	0	1	1	1	1	0	1	0	0	1	1	1	1	0	1	1
6197883|F|0-10:G>A-10:G>A	1	9396764	1	1	-	1	-	1	-	1	1	1	1	1	1	-	1	1	1	1	-	-	1	1	1	1	1	1	-	1	-	-	1	1	-	-	1	1	1	-	1	1	1	1	1	-	1	-	1
6191424|F|0-13:G>T-13:G>T	1	9397811	0	1	0	0	0	0	0	0	0	1	0	0	0	0	0	0	1	0	0	0	0	0	0	0	0	0	0	0	0	0	0	0	0	0	0	0	0	0	0	1	0	0	0	0	1	0	0
6178259|F|0-51:C>T-51:C>T	1	9397877	0	-	0	0	0	0	-	0	0	-	0	0	0	-	0	0	-	0	0	-	0	0	0	-	0	0	-	0	-	-	0	0	-	0	0	0	0	-	0	-	0	0	0	-	-	-	0
6178259|F|0-52:A>T-52:A>T	1	9397877	0	-	0	0	0	0	-	0	0	-	0	0	0	-	0	0	-	0	0	-	0	0	0	-	0	0	-	0	-	-	0	0	-	0	0	0	0	-	0	-	0	0	0	-	-	-	0
6204067|F|0-18:C>T-18:C>T	1	9398237	0	0	0	0	0	0	0	0	0	0	0	0	0	0	0	0	0	0	0	0	0	0	0	0	0	0	0	0	0	0	0	0	0	0	0	0	0	0	0	0	0	0	0	0	0	0	0
6204067|F|0-64:G>T-64:G>T	1	9398237	0	0	0	0	0	0	0	0	0	0	0	0	0	0	0	0	0	0	0	0	0	0	0	0	0	0	0	0	0	0	0	0	0	0	0	0	0	0	0	0	0	0	0	0	0	0	0
6182151|F|0-8:A>G-8:A>G	1	9402255	0	0	1	0	0	0	1	0	0	0	0	0	0	1	0	0	0	0	0	1	0	0	0	1	0	0	1	0	1	1	0	0	1	0	0	0	0	1	0	0	0	0	0	1	0	1	0
6127472|F|0-36:C>T-36:C>T	1	9410807	0	0	-	0	0	0	-	0	0	0	0	0	0	-	0	0	0	0	0	-	0	0	0	0	0	0	-	0	0	-	0	0	-	0	0	0	0	-	0	0	0	0	0	-	0	-	0
6157112|F|0-5:C>G-5:C>G	1	9411917	0	-	1	0	0	0	1	0	0	-	0	0	0	1	0	0	1	0	0	-	0	0	0	1	0	0	1	0	1	1	0	0	1	0	0	0	0	1	0	1	0	0	0	1	1	1	0
6179955|F|0-26:C>T-26:C>T	1	9412110	0	-	1	-	-	-	1	0	0	-	-	-	-	-	-	-	-	0	-	-	-	-	-	1	-	0	1	0	-	-	-	-	1	-	-	0	-	-	0	-	0	-	0	1	-	1	0
6204148|F|0-16:C>G-16:C>G	1	9412128	0	0	0	-	0	0	-	0	0	-	0	0	0	-	0	0	-	0	0	-	0	0	0	0	0	0	0	0	0	-	0	0	-	0	0	0	0	-	0	-	0	0	0	-	-	-	0
6204148|F|0-30:A>G-30:A>G	1	9412128	0	-	-	0	0	0	1	0	0	-	0	-	0	1	0	-	-	0	0	1	-	0	0	-	0	0	1	-	-	1	0	0	1	0	0	0	0	1	0	-	0	0	0	1	-	1	0
6155183|F|0-6:G>T-6:G>T	1	9433550	0	0	1	0	0	0	1	0	0	0	0	0	0	1	0	0	0	0	0	1	0	0	0	-	0	0	1	0	1	1	0	0	1	0	0	1	0	1	0	0	0	0	0	1	0	1	0
6213912|F|0-16:G>A-16:G>A	1	9433616	1	1	0	1	1	1	0	1	1	1	1	1	1	0	1	1	1	1	1	0	1	1	1	0	1	1	0	1	0	0	1	1	0	1	1	0	1	0	1	1	1	1	1	0	1	0	1
15681864|F|0-64:A>G-64:A>G	1	9470296	0	0	0	0	0	0	0	0	0	0	0	0	0	0	0	0	-	0	0	0	0	0	0	0	0	0	0	0	0	0	0	0	0	0	0	0	0	0	0	0	0	0	0	0	0	0	0
6205239|F|0-12:A>G-12:A>G	1	9481076	1	1	1	-	1	0	1	1	0	1	0	0	1	1	1	1	1	1	0	1	1	0	0	1	0	0	0	0	1	1	0	0	-	1	1	0	0	1	0	1	1	-	1	1	1	1	-
6205239|F|0-36:T>C-36:T>C	1	9481076	-	1	-	0	-	0	-	-	0	1	0	0	-	-	-	-	1	-	0	-	-	0	0	0	0	0	0	0	-	0	0	0	0	-	-	0	0	-	0	1	-	0	-	-	1	0	0
15682430|F|0-12:C>T-12:C>T	1	9503550	0	1	0	0	0	0	0	0	0	1	0	0	0	0	0	0	1	0	0	0	0	0	0	0	0	0	0	0	0	0	0	0	0	0	0	0	0	0	0	1	0	0	0	0	1	0	0
6153763|F|0-16:C>G-16:C>G	1	9510509	-	-	-	0	0	0	-	-	0	0	0	-	-	-	-	-	-	-	0	-	-	0	0	-	0	0	0	0	-	-	0	0	-	-	-	0	0	-	0	-	-	-	-	-	-	-	0
6153748|F|0-66:T>C-66:T>C	1	9525375	1	0	1	-	1	0	1	1	0	0	0	0	1	1	1	1	0	1	0	1	1	0	0	1	0	0	0	0	1	1	0	0	1	1	1	0	0	1	0	0	1	1	1	1	0	1	1
6184797|F|0-6:G>A-6:G>A	1	9535729	-	0	0	0	0	0	-	0	0	0	0	0	0	-	0	0	0	0	0	-	0	0	0	0	0	0	0	0	-	-	0	0	-	0	0	0	0	-	0	0	0	0	0	-	0	-	0
6156669|F|0-8:A>G-8:A>G	1	9539858	1	-	1	-	1	0	1	1	0	1	0	0	1	1	1	1	1	1	0	1	1	0	0	1	0	0	0	0	1	1	0	0	1	1	1	0	0	1	0	1	1	1	1	1	1	1	1
6186000|F|0-5:G>A-5:G>A	1	9560530	0	0	0	0	1	0	0	1	0	0	0	0	1	0	1	0	0	1	0	0	1	0	0	0	0	0	0	0	0	0	0	0	0	0	1	0	0	0	0	0	0	1	1	0	0	0	1
6201587|F|0-15:A>G-15:A>G	1	9562497	0	-	0	0	-	0	0	0	0	-	0	0	-	0	0	0	1	-	0	0	-	0	0	0	0	0	0	0	0	0	0	0	0	0	-	0	0	0	0	1	0	-	-	0	1	0	0
6154839|F|0-11:A>G-11:A>G	1	9562604	0	1	0	0	1	0	0	1	0	1	0	0	1	0	1	0	1	1	0	0	1	0	0	0	0	0	0	0	-	0	0	0	0	0	1	0	0	0	0	1	0	1	1	0	1	0	-
6162140|F|0-11:C>A-11:C>A	1	9562670	1	1	1	1	0	1	1	0	1	1	1	1	0	1	0	1	1	0	1	1	0	1	1	1	1	1	1	1	1	1	1	1	1	1	0	1	1	1	1	1	1	0	0	1	1	1	0
6158524|F|0-13:C>T-13:C>T	1	9563092	0	1	-	0	1	0	0	1	0	1	0	0	1	0	1	0	1	1	0	0	1	0	0	0	0	0	0	0	0	0	0	0	0	0	1	0	0	0	0	1	0	1	1	0	1	0	1
6155029|F|0-30:C>T-30:C>T	1	9567438	0	-	0	0	1	0	0	1	0	1	0	0	1	0	1	0	1	1	0	0	1	0	0	0	0	0	0	0	0	0	0	0	0	0	1	0	0	0	-	1	0	1	1	0	1	0	1
6145069|F|0-11:C>A-11:C>A	1	9618678	0	0	0	0	0	0	0	0	0	-	0	0	0	0	0	0	-	0	0	0	0	0	0	0	0	0	0	0	0	0	0	0	0	0	0	0	0	0	0	0	0	0	0	0	-	0	0
6198683|F|0-9:C>G-9:C>G	1	9619009	0	0	0	0	0	0	0	0	0	0	0	0	0	0	0	0	0	0	0	0	0	0	0	0	0	0	0	0	0	0	0	0	0	0	0	0	0	0	0	0	0	0	0	0	0	0	0
6155024|F|0-41:G>T-41:G>T	1	9631259	0	0	0	0	0	1	0	0	0	-	0	0	0	0	0	0	-	0	0	0	0	0	0	0	0	1	1	1	0	0	0	0	0	0	1	1	0	0	0	-	0	0	0	0	-	0	0
6173149|F|0-67:G>A-67:G>A	1	9757636	0	0	0	0	0	0	0	0	0	0	0	0	0	0	0	0	0	0	0	0	0	0	0	0	0	0	0	0	0	0	0	0	0	0	0	0	0	0	0	0	0	0	0	0	0	0	0
15689220|F|0-63:T>G-63:T>G	1	9759500	0	0	0	0	0	0	0	0	0	0	0	0	0	0	0	0	0	0	0	0	0	0	0	0	0	0	0	0	0	0	0	0	0	0	0	0	0	0	0	0	0	0	0	0	0	0	0
15688689|F|0-42:G>T-42:G>T	1	9816526	1	1	1	1	1	1	1	1	1	1	1	1	1	1	1	1	1	1	1	1	1	1	1	1	1	1	1	1	1	1	1	1	1	1	1	1	1	1	1	1	1	1	1	1	1	1	1
15680708|F|0-18:T>A-18:T>A	1	9832879	0	0	0	0	0	0	0	0	0	0	0	0	0	0	0	0	0	0	0	0	0	0	0	0	0	0	0	0	0	0	0	0	0	0	0	0	0	0	0	0	0	-	0	0	0	0	0
6195018|F|0-30:G>A-30:G>A	1	9833211	0	-	0	-	0	0	0	0	1	-	1	-	0	0	-	0	-	0	1	0	0	1	-	0	-	0	0	0	0	0	-	-	0	0	0	0	-	0	0	-	0	0	0	0	-	0	0
15687873|F|0-17:C>A-17:C>A	1	9845277	0	0	0	0	-	0	0	0	-	0	-	-	0	0	-	0	0	0	-	0	0	-	-	0	-	0	0	0	0	0	-	-	0	0	0	0	-	0	0	0	0	0	0	0	0	0	0
6161891|F|0-6:C>T-6:C>T	1	9845609	1	1	1	1	1	1	1	1	1	1	1	1	1	1	1	1	1	1	1	1	1	1	1	1	1	1	1	1	1	1	1	1	1	1	-	1	1	1	1	1	1	1	1	1	-	1	1
15681213|F|0-27:G>T-27:G>T	1	9857187	0	0	0	0	-	0	0	0	0	0	0	0	0	0	-	-	0	-	-	0	0	0	-	0	0	0	-	0	0	0	0	0	0	0	0	0	0	0	0	0	0	0	0	0	0	0	0
6200891|F|0-13:G>T-13:G>T	1	9885508	1	1	1	1	1	1	1	1	1	1	1	1	1	1	1	1	1	1	1	1	1	1	1	1	1	1	1	1	1	1	1	1	1	1	1	1	1	1	1	1	1	1	1	1	1	1	1
6161893|F|0-41:G>A-41:G>A	1	9891758	1	-	1	-	-	1	1	1	-	-	-	-	1	1	-	-	-	1	-	1	1	-	-	1	1	1	1	1	1	1	-	1	1	1	1	1	-	1	1	-	1	1	1	1	-	1	1
6156458|F|0-48:T>C-48:T>C	1	9891758	0	0	0	0	0	0	0	0	0	0	0	0	0	0	0	0	0	0	0	0	0	0	0	0	0	0	0	0	0	0	0	0	0	0	-	0	0	0	0	0	0	0	0	0	-	0	0
6196480|F|0-15:C>G-15:C>G	1	9990528	-	0	0	-	0	0	-	-	0	0	0	0	0	-	-	-	0	0	0	-	-	-	-	0	0	-	0	-	-	0	0	-	0	0	-	-	-	0	-	0	0	0	0	-	0	0	-
6195599|F|0-28:T>C-28:T>C	1	9997336	-	-	-	0	-	-	-	0	0	0	0	0	0	0	0	-	0	0	0	0	0	0	-	0	0	-	0	0	-	0	0	-	0	0	-	0	0	0	0	0	0	0	0	0	0	0	0
6190409|F|0-26:T>C-26:T>C	1	10044735	0	-	0	0	0	0	0	0	0	0	0	0	0	0	0	0	-	0	0	0	0	0	0	0	0	0	0	0	0	0	0	0	0	0	0	0	0	0	0	-	0	0	0	0	-	0	0
6190409|F|0-39:G>A-39:G>A	1	10044735	0	1	0	0	0	0	0	0	0	0	0	0	0	0	0	0	-	0	0	0	0	0	0	0	0	0	0	0	0	0	0	0	0	0	0	0	0	0	0	1	0	0	0	0	1	0	0
6180454|F|0-6:T>C-6:T>C	1	10047958	1	1	1	-	0	0	1	1	0	0	1	1	1	1	0	0	0	1	1	0	0	0	1	1	1	0	0	0	0	1	1	1	1	1	0	0	0	1	0	1	1	0	0	1	1	1	1
6191501|F|0-31:T>A-31:T>A	1	10080098	0	-	-	0	0	0	0	0	0	0	1	1	0	0	0	0	0	0	1	0	0	0	1	0	1	0	0	0	0	0	1	1	0	1	0	0	0	0	0	-	1	0	0	0	-	0	0
6191501|F|0-51:A>C-51:A>C	1	10080098	0	1	0	0	0	0	0	0	0	0	-	-	0	0	0	0	0	0	-	0	0	0	-	0	-	0	0	0	0	0	-	-	0	-	0	0	0	0	0	1	-	0	0	0	1	0	0
6166073|F|0-45:A>C-45:A>C	1	10080164	0	0	0	1	0	-	-	0	0	0	-	1	0	0	0	-	0	0	1	0	0	-	-	0	1	0	0	0	0	0	-	-	0	-	-	-	0	0	0	0	1	0	0	-	0	0	0
6136262|F|0-36:G>C-36:G>C	1	10083893	0	0	0	0	0	0	0	0	0	0	0	0	0	0	0	0	0	0	0	0	0	0	0	0	0	0	0	0	0	0	0	0	0	0	0	0	0	0	0	0	0	0	0	0	0	0	0
6207632|F|0-33:A>G-33:A>G	1	10100471	1	-	1	1	1	1	1	1	1	1	-	-	1	1	0	1	1	1	-	0	0	1	-	1	-	1	1	1	1	1	-	-	1	-	1	1	1	1	1	-	-	0	1	1	-	1	1
6214092|F|0-50:C>G-50:C>G	1	10100471	1	-	1	-	1	1	1	1	1	1	0	0	1	1	-	1	1	1	0	-	-	1	0	1	0	1	1	1	1	1	0	0	-	0	1	1	1	1	1	-	0	-	1	1	-	1	1
6190894|F|0-30:G>A-30:G>A	1	10101258	0	1	0	-	0	0	0	0	0	0	1	1	0	0	0	0	0	0	1	0	0	0	1	0	1	0	0	0	0	0	1	1	0	1	0	0	0	0	0	1	1	0	0	0	1	0	0
6190894|F|0-36:T>C-36:T>C	1	10101258	0	-	0	0	0	0	0	0	0	0	-	-	0	0	0	0	0	0	0	0	0	0	-	0	-	0	0	0	0	0	-	-	0	-	0	0	0	0	0	-	-	0	0	0	-	0	0
6181072|F|0-12:T>C-12:T>C	1	10127210	0	-	0	-	0	0	0	0	0	0	1	1	0	0	-	0	0	0	1	0	0	0	1	0	1	0	0	0	-	0	1	1	0	1	-	0	0	0	0	-	1	0	0	0	-	0	0
15680177|F|0-47:T>A-47:T>A	1	10143387	0	1	0	0	0	0	0	0	0	0	0	0	0	0	0	0	0	0	0	0	0	0	0	0	0	0	0	0	0	0	0	0	0	0	0	0	0	0	0	1	0	0	0	0	1	0	0
15680177|F|0-60:G>T-60:G>T	1	10143387	0	-	0	0	0	0	0	0	0	0	0	0	0	0	0	0	0	0	0	0	0	0	0	0	0	0	0	0	0	0	0	0	0	0	0	0	0	0	0	-	0	0	0	0	-	0	0
6185870|F|0-25:G>A-25:G>A	1	10156118	0	0	0	0	0	0	0	0	0	0	0	0	0	0	0	0	0	0	0	0	0	0	0	0	0	0	0	0	0	0	0	0	0	0	0	0	0	0	0	0	0	0	0	0	0	0	0
6187063|F|0-14:T>G-14:T>G	1	10180936	0	0	0	0	0	0	0	0	0	0	0	0	0	0	0	0	0	0	0	0	0	0	0	0	0	0	0	0	0	0	0	0	0	0	0	0	0	0	0	0	0	0	0	0	0	0	0
6187063|F|0-25:A>C-25:A>C	1	10180936	0	0	0	0	0	0	0	0	0	0	0	0	0	0	0	0	0	0	0	0	0	0	0	0	0	0	0	0	0	0	0	0	0	0	0	0	0	0	0	0	0	0	0	0	0	0	0
15687655|F|0-12:G>C-12:G>C	1	10188494	0	-	0	0	0	0	0	0	0	0	0	0	0	0	0	0	0	0	0	0	0	0	0	0	0	0	0	0	0	0	0	0	0	0	0	0	0	0	0	1	0	0	0	0	1	0	0
15687655|F|0-41:T>A-41:T>A	1	10188494	1	1	1	1	1	1	1	1	1	1	1	1	1	1	1	1	1	1	1	1	1	1	1	1	1	1	1	1	1	1	1	1	1	1	1	1	1	1	1	-	1	1	1	1	-	1	1
6179536|F|0-50:T>A-50:T>A	1	10216325	1	1	1	-	1	1	1	1	0	1	1	1	1	1	1	1	1	1	1	1	1	0	1	1	1	1	1	1	1	1	1	1	1	1	1	1	0	1	1	1	1	1	1	1	1	1	1
6179538|F|0-54:C>T-54:C>T	1	10216325	0	0	0	0	0	0	0	0	-	0	0	0	0	0	0	0	0	0	0	0	0	-	0	0	0	0	0	0	0	0	0	0	0	0	0	0	-	0	0	0	0	0	0	0	0	0	0
15687241|F|0-9:C>T-9:C>T	1	10282980	-	0	-	1	1	1	-	-	-	-	-	1	-	1	-	-	1	1	-	-	1	1	1	1	-	1	-	1	-	1	1	-	1	-	-	-	-	-	1	-	1	-	1	1	0	-	-
6153485|F|0-62:T>C-62:T>C	1	10428371	0	1	0	0	0	0	0	0	0	0	0	0	0	0	0	0	0	0	0	0	0	0	0	0	0	0	0	0	0	0	0	0	0	0	0	0	0	0	0	1	0	0	0	0	1	0	0
6153981|F|0-15:T>A-15:T>A	1	10547150	-	-	0	-	0	0	0	0	0	0	0	-	0	0	0	0	-	0	0	0	-	0	1	0	0	0	0	0	-	0	0	0	0	-	0	0	0	0	0	1	0	0	0	0	1	0	0
6167593|F|0-45:G>A-45:G>A	1	10547726	0	1	0	0	0	0	0	0	0	0	0	0	0	0	0	0	-	0	0	0	0	0	1	0	0	0	0	0	0	0	0	0	0	0	0	0	0	0	0	1	0	0	0	0	1	0	0
6186882|F|0-6:G>A-6:G>A	1	10580126	0	-	0	0	0	0	0	0	0	0	0	0	0	0	0	0	0	0	0	0	0	0	0	0	0	0	0	0	0	0	0	0	0	0	0	0	0	0	0	1	0	0	0	0	1	0	0
6173985|F|0-67:G>A-67:G>A	1	10583905	-	-	0	-	0	-	-	-	-	-	-	0	-	-	-	-	-	-	-	-	-	-	-	-	0	0	-	-	-	-	-	-	0	-	-	-	0	-	-	0	-	-	-	0	-	-	-
6182254|F|0-31:A>G-31:A>G	1	10609071	1	0	1	0	0	0	1	1	0	0	0	0	1	1	0	0	0	1	0	1	0	0	0	1	0	0	0	0	1	1	0	0	1	0	0	0	0	1	0	0	0	0	0	1	0	1	-
6192580|F|0-42:T>G-42:T>G	1	10633746	1	0	-	0	0	0	1	1	0	0	0	0	1	1	0	0	0	-	0	1	0	0	1	1	0	0	0	0	1	1	0	0	-	0	0	0	0	1	0	0	0	0	0	1	0	1	-
6201556|F|0-65:A>T-65:A>T	1	10634458	1	0	-	0	0	0	1	1	0	0	0	0	1	1	0	0	0	1	0	1	0	0	-	1	0	0	0	-	1	1	0	0	-	0	0	0	0	1	0	0	0	0	0	1	0	1	1
6208804|F|0-16:C>T-16:C>T	1	10637232	0	0	0	-	0	-	0	0	-	0	0	0	0	0	-	-	0	0	0	0	-	-	0	0	0	-	-	-	0	0	0	0	0	0	-	-	-	0	-	0	0	-	-	0	0	0	0
6208804|F|0-31:G>A-31:G>A	1	10637232	0	0	0	-	1	1	0	0	1	0	0	0	0	0	1	1	0	0	0	0	1	1	1	0	0	1	1	1	0	0	0	0	0	0	1	1	1	0	1	0	0	1	1	0	0	0	0
15688111|F|0-16:G>A-16:G>A	1	10663540	0	-	-	-	-	-	0	-	-	0	0	-	-	0	0	0	-	-	-	0	-	0	-	0	0	-	-	0	0	0	0	-	0	-	0	0	-	0	-	0	0	0	-	-	0	-	0
15688111|F|0-39:A>C-39:A>C	1	10663540	0	-	-	-	-	-	0	-	-	0	0	-	-	0	0	0	-	-	-	0	-	0	-	0	0	-	-	0	0	0	0	-	0	-	0	0	-	0	-	0	0	0	-	-	0	-	0
6172861|F|0-38:G>A-38:G>A	1	10664778	0	0	0	0	0	0	0	0	0	0	0	-	0	0	0	0	0	0	0	0	0	0	1	0	0	0	0	0	0	0	0	0	0	0	0	0	0	0	0	0	0	0	0	0	0	0	0
6213945|F|0-10:G>C-10:G>C	1	10692080	-	0	-	0	-	-	-	0	-	0	0	0	0	0	-	-	0	0	0	0	-	-	-	0	0	-	-	-	-	-	0	0	-	0	-	-	-	-	-	0	0	-	-	0	0	0	0
6213945|F|0-27:G>C-27:G>C	1	10692080	1	0	1	-	1	1	1	0	1	0	0	0	0	0	1	1	0	0	0	0	1	1	1	1	0	1	1	1	1	1	0	0	1	0	1	1	1	1	1	0	0	1	1	0	0	0	0
6160022|F|0-25:G>T-25:G>T	1	10743746	0	0	0	0	0	0	0	0	0	0	0	0	0	0	0	0	0	0	0	0	0	0	0	0	0	0	0	0	0	0	0	0	0	0	0	0	0	0	0	0	0	0	0	0	0	0	0
6172910|F|0-35:A>G-35:A>G	1	10774323	0	0	0	0	0	0	0	0	0	0	0	0	0	0	0	0	0	0	0	0	0	0	0	0	0	0	0	0	0	0	0	0	0	0	0	0	0	0	0	0	0	0	0	0	0	0	0
6187915|F|0-14:C>T-14:C>T	1	10792060	0	0	0	0	0	0	0	0	0	0	0	0	0	0	0	0	0	0	0	0	0	0	0	0	0	0	0	0	0	0	0	0	0	0	0	0	0	0	0	0	0	0	0	0	0	0	0
6162413|F|0-24:T>C-24:T>C	1	10827542	0	0	0	0	0	0	0	0	0	0	0	0	0	0	0	0	0	0	0	0	0	0	1	0	0	0	0	0	0	0	0	0	0	0	0	0	0	0	0	0	0	0	0	0	0	0	0
6185315|F|0-35:A>G-35:A>G	1	10937939	0	1	0	-	1	0	0	0	0	1	1	1	0	1	0	1	1	0	1	0	0	0	-	0	1	0	0	0	0	-	1	1	0	1	0	0	0	0	0	1	1	0	0	0	1	1	-
6185315|F|0-44:C>T-44:C>T	1	10937939	-	0	-	0	0	-	-	-	-	0	0	0	-	0	0	0	0	-	0	-	0	-	1	-	0	0	-	-	-	0	0	0	-	0	-	-	-	-	-	0	0	-	-	-	0	0	0
15681941|F|0-7:G>A-7:G>A	1	10937990	0	0	0	0	0	0	0	0	0	0	0	0	0	0	0	0	0	0	0	0	0	0	0	0	0	0	0	0	0	0	0	0	0	0	0	0	0	0	0	0	0	0	0	0	0	0	0
6175660|F|0-45:G>T-45:G>T	1	10947370	0	-	0	-	-	0	0	0	0	1	1	1	0	1	0	1	1	0	1	0	0	0	0	0	1	0	0	0	0	1	1	1	0	1	0	0	0	0	0	1	1	0	0	0	1	1	-
6158848|F|0-41:T>C-41:T>C	1	10966530	1	0	0	-	1	0	0	1	0	0	0	0	1	1	0	1	0	1	0	0	0	0	1	0	0	0	0	0	0	1	0	0	0	1	0	0	0	0	0	0	1	0	0	0	0	1	1
6162380|F|0-63:C>T-63:C>T	1	10966596	0	0	0	0	0	0	0	0	0	0	0	0	0	0	0	0	0	0	0	0	0	0	0	0	0	0	0	0	0	0	0	0	0	0	0	0	0	0	0	0	0	0	0	0	0	0	0
6191612|F|0-67:T>C-67:T>C	1	11067149	1	1	-	-	1	1	0	0	1	1	1	1	0	1	1	0	1	0	1	1	-	1	1	0	-	1	0	1	0	0	1	1	0	0	-	0	1	-	-	1	0	0	1	0	1	1	0
15689258|F|0-23:C>G-23:C>G	1	11075300	0	0	0	0	0	0	0	0	0	0	0	0	0	0	0	0	0	0	0	0	0	0	-	0	0	0	0	0	0	0	0	0	0	0	0	0	0	-	-	0	0	0	0	0	0	0	0
6162131|F|0-61:C>G-61:C>G	1	11075375	1	1	1	-	1	1	1	1	1	1	1	1	1	1	1	1	1	1	1	1	1	1	-	1	1	1	1	1	1	1	1	1	1	1	1	1	1	1	1	1	1	1	1	1	1	1	1
6156134|F|0-5:A>G-5:A>G	1	11170702	-	0	0	0	-	0	-	-	0	0	0	-	-	-	0	-	0	-	0	0	0	0	-	-	0	0	-	0	-	-	0	-	-	-	-	0	0	0	0	0	-	-	0	-	0	-	0
6175431|F|0-25:G>A-25:G>A	1	11196495	0	-	-	-	0	0	0	1	0	-	1	1	1	0	0	1	0	1	0	0	0	0	1	1	0	0	0	0	1	1	0	1	1	1	1	0	0	0	0	0	1	1	0	1	0	0	-
15679971|F|0-40:G>C-40:G>C	1	11196537	0	0	0	0	-	0	0	0	0	0	0	-	0	0	0	0	0	0	-	0	0	0	1	0	0	0	0	0	0	0	0	0	0	0	0	0	0	0	0	0	0	0	0	0	0	0	0
15679971|F|0-43:G>T-43:G>T	1	11196537	0	0	0	0	-	0	0	0	0	0	0	-	0	0	0	0	0	0	-	0	0	0	-	0	0	0	0	0	0	0	0	0	0	0	0	0	0	0	0	0	0	0	0	0	0	0	0
6185228|F|0-24:T>C-24:T>C	1	11215554	0	0	0	0	0	0	0	0	0	0	0	0	0	0	0	0	0	0	0	0	0	0	0	0	0	0	0	0	0	0	0	0	0	0	0	0	0	0	0	0	0	0	0	0	0	0	0
6181416|F|0-15:T>C-15:T>C	1	11215589	0	0	0	0	0	0	0	0	0	0	0	0	0	0	0	0	0	0	0	0	0	0	0	0	0	0	0	0	0	0	0	0	0	0	0	0	0	0	0	0	0	0	0	0	0	0	0
6200779|F|0-24:A>G-24:A>G	1	11403792	0	0	0	0	0	0	0	0	0	0	0	-	0	0	0	0	0	0	0	-	0	0	1	0	0	0	0	0	0	0	0	0	0	0	0	0	0	0	0	0	0	0	0	0	0	0	0
6187741|F|0-59:A>T-59:A>T	1	11423994	0	0	0	0	0	0	0	0	0	0	0	0	0	0	0	0	0	0	0	0	0	0	0	0	0	0	0	0	0	0	0	0	0	0	0	0	0	0	0	0	0	0	0	0	0	0	0
6188086|F|0-64:C>T-64:C>T	1	11451872	0	0	0	0	0	0	0	0	0	0	0	0	0	0	0	0	0	0	0	0	0	0	0	0	0	0	0	0	0	0	0	0	0	0	0	0	0	0	0	0	0	0	0	0	0	0	0
6191793|F|0-29:C>A-29:C>A	1	11493303	0	0	0	0	0	0	0	0	0	0	0	0	0	0	0	0	0	0	0	0	0	0	0	0	0	0	0	0	0	0	0	0	0	0	0	0	0	0	0	0	0	0	0	0	0	0	0
15683305|F|0-52:G>T-52:G>T	1	11542999	1	1	1	1	1	-	1	1	1	1	1	1	1	1	1	1	1	1	1	1	1	-	-	1	1	-	1	-	1	1	1	-	1	1	-	-	-	1	1	1	1	1	1	1	1	1	1
6180308|F|0-44:T>A-44:T>A	1	11543053	1	1	1	1	1	1	1	1	1	1	1	1	1	1	1	1	1	1	1	1	1	1	1	1	1	1	1	1	1	1	1	1	1	1	1	1	1	1	1	1	1	1	1	1	1	1	1
15680233|F|0-26:A>G-26:A>G	1	11547222	1	1	1	1	1	1	1	1	1	1	1	1	1	1	1	1	-	1	1	1	1	1	-	1	1	1	1	1	1	1	1	-	1	1	1	1	1	1	1	1	1	1	1	1	1	1	1
6158657|F|0-40:C>T-40:C>T	1	11570365	0	0	0	0	0	0	0	0	0	0	0	-	0	0	0	0	0	0	0	0	0	0	0	0	0	0	0	0	0	0	0	0	0	0	0	0	0	0	0	0	0	0	0	0	0	0	0
6162596|F|0-49:G>C-49:G>C	1	11570412	0	1	0	0	0	0	0	0	0	0	0	0	0	0	0	0	0	0	0	0	1	0	1	0	0	0	0	0	0	0	0	0	0	0	0	0	0	0	0	1	1	0	0	0	0	0	0
15687837|F|0-43:T>A-43:T>A	1	11590103	0	0	0	0	0	0	0	0	0	0	0	0	0	0	0	0	0	0	0	0	0	0	0	0	0	0	0	0	0	0	0	0	0	0	0	0	0	0	0	0	0	0	0	0	0	0	0
15687837|F|0-57:G>A-57:G>A	1	11590103	1	1	1	1	1	1	1	1	1	1	1	1	1	1	1	1	1	1	1	1	1	1	1	1	1	1	1	1	1	1	1	1	1	1	1	1	1	1	1	1	1	1	1	1	1	1	1
6146436|F|0-31:A>T-31:A>T	1	11601812	0	0	0	-	0	0	0	0	0	0	0	0	0	0	0	0	0	0	0	0	0	0	0	0	0	0	0	0	0	0	0	0	0	0	0	0	0	0	0	0	0	0	0	0	0	0	0
6156493|F|0-66:A>T-66:A>T	1	11619286	1	1	1	1	1	1	1	1	1	1	1	1	1	1	1	1	1	1	1	1	1	1	1	1	1	1	1	1	1	1	1	1	1	1	1	1	1	1	1	1	1	1	1	1	1	1	1
6165235|F|0-26:A>C-26:A>C	1	11619352	0	1	0	0	0	0	0	0	0	0	0	0	-	0	0	0	0	0	0	0	1	0	1	0	0	0	0	0	0	0	0	0	0	0	0	0	0	0	0	1	1	0	0	0	0	0	0
6154706|F|0-53:C>T-53:C>T	1	11652264	0	1	0	0	0	0	0	0	0	0	0	0	0	0	0	0	0	0	0	0	1	0	1	0	0	0	0	0	0	0	0	-	0	0	0	0	0	0	0	1	1	0	0	0	0	0	0
6205778|F|0-14:G>A-14:G>A	1	11667148	0	0	0	0	0	0	0	0	0	0	0	0	0	0	0	0	0	0	0	0	-	0	-	0	0	0	0	0	0	0	0	0	0	0	0	0	0	0	0	-	-	0	0	0	0	0	0
6205778|F|0-28:T>G-28:T>G	1	11667148	0	1	0	0	0	0	0	0	0	0	0	0	0	0	0	0	0	0	0	0	1	0	1	0	0	0	0	0	0	0	0	0	0	0	0	0	0	0	0	1	1	0	0	0	0	0	0
15689875|F|0-28:T>A-28:T>A	1	11686808	0	0	-	-	0	0	0	0	0	0	0	0	0	0	-	0	-	0	0	0	0	-	-	0	0	-	0	0	0	0	-	-	0	0	0	0	0	0	-	0	0	0	0	0	0	0	0
15689875|F|0-30:T>A-30:T>A	1	11686808	0	0	-	-	0	0	0	0	-	0	0	0	0	0	-	0	-	0	0	0	0	-	1	0	0	-	0	0	0	0	-	-	0	0	0	0	0	0	-	0	0	0	0	0	0	0	0
6194539|F|0-8:T>A-8:T>A	1	11718522	1	1	1	1	1	1	1	1	1	1	1	1	1	1	1	1	1	1	1	1	1	1	1	1	1	1	1	1	1	1	1	1	1	1	1	1	1	1	1	1	1	1	1	1	1	1	1
6181951|F|0-57:C>A-57:C>A	1	11721947	0	-	0	0	0	0	0	0	0	0	0	0	0	-	0	0	0	0	0	0	-	0	-	0	0	0	0	0	0	0	0	0	0	0	0	0	-	0	0	-	-	0	0	0	0	0	0
6181951|F|0-67:A>C-67:A>C	1	11721947	-	1	0	0	0	0	0	0	0	0	0	0	0	-	0	0	0	0	0	0	1	0	1	0	0	0	0	0	0	0	0	0	0	0	0	0	1	0	0	1	1	0	0	0	0	0	0
6154787|F|0-50:G>T-50:G>T	1	11740329	1	0	1	1	1	1	1	1	1	1	1	1	1	1	1	1	1	1	1	1	0	1	0	1	1	1	1	1	1	1	1	1	1	1	1	1	0	1	1	0	0	1	1	1	1	1	1
6185068|F|0-27:G>A-27:G>A	1	11752941	0	0	0	0	0	0	0	0	0	0	0	0	0	0	0	0	0	0	0	0	0	0	0	0	0	0	0	0	0	0	0	0	0	0	0	0	0	0	0	0	0	0	0	0	0	0	0
6185068|F|0-39:A>T-39:A>T	1	11752941	0	0	0	0	0	0	0	0	0	0	0	0	0	0	0	0	0	0	0	0	0	0	0	0	0	0	0	0	0	0	0	0	0	0	0	0	0	0	0	0	0	0	0	0	0	0	0
6189250|F|0-31:T>A-31:T>A	1	11794545	-	1	-	-	-	-	-	-	1	-	1	0	-	-	1	-	-	-	-	-	1	1	1	-	1	-	-	-	-	-	-	1	-	-	-	-	1	-	-	1	1	1	-	-	-	-	-
15688135|F|0-41:A>T-41:A>T	1	11794545	-	0	-	-	-	-	-	-	0	-	0	-	-	-	0	-	-	-	-	-	0	0	0	-	0	-	-	-	-	-	-	0	-	-	-	-	0	-	-	0	0	0	-	-	-	-	-
6153536|F|0-6:G>A-6:G>A	1	11811205	0	1	0	0	0	0	0	0	1	0	1	0	0	0	0	0	0	0	0	0	1	1	-	0	1	0	0	0	-	0	0	1	0	0	-	0	1	0	0	1	1	0	0	-	0	0	0
6186633|F|0-14:T>G-14:T>G	1	11811940	0	0	0	0	0	0	0	0	-	0	-	0	0	0	1	0	0	0	0	0	-	-	-	0	-	0	0	0	0	0	0	-	0	0	-	0	-	0	0	-	-	1	0	0	0	0	0
6177176|F|0-33:T>C-33:T>C	1	11816265	0	0	0	0	0	0	0	0	-	0	-	0	0	0	0	0	0	0	0	0	-	-	-	0	-	0	0	0	0	0	0	-	0	0	0	0	-	0	0	-	-	0	0	0	0	0	0
6191874|F|0-40:T>A-40:T>A	1	11826310	1	-	1	1	1	1	1	1	-	1	-	1	1	1	1	1	1	1	1	1	-	-	-	1	-	1	1	1	1	1	1	-	1	1	1	1	-	1	1	-	-	1	1	1	1	1	1
6191873|F|0-44:C>A-44:C>A	1	11826310	1	0	1	1	1	1	1	1	0	1	0	1	1	1	1	1	1	1	1	1	0	0	0	1	0	1	1	1	1	1	1	0	1	1	1	1	0	1	1	0	0	1	1	1	1	1	1
6154795|F|0-55:C>T-55:C>T	1	11826733	-	0	-	-	-	-	-	-	0	-	0	-	-	-	0	-	-	-	-	-	0	0	0	-	0	-	-	-	-	-	-	0	0	-	-	-	0	-	-	0	0	0	-	-	-	-	-
6156415|F|0-9:G>A-9:G>A	1	11868708	0	0	0	0	0	0	0	0	0	0	0	0	0	0	1	0	0	0	0	0	0	0	0	0	0	0	0	0	0	0	0	0	0	0	0	0	0	0	0	0	0	1	0	0	0	0	0
6190852|F|0-33:T>C-33:T>C	1	11868774	1	0	1	1	1	1	1	1	0	1	0	1	1	1	1	0	1	1	1	1	-	0	0	1	0	1	1	1	1	1	1	0	1	1	1	1	0	1	1	0	0	1	1	1	1	1	1
6180902|F|0-22:C>T-22:C>T	1	11891531	0	1	0	0	0	0	0	0	1	0	1	0	0	0	-	1	0	0	0	0	1	1	1	0	1	0	0	0	0	0	0	1	0	0	0	0	1	0	0	1	1	-	0	0	0	0	0
6180902|F|0-24:G>A-24:G>A	1	11891531	0	-	0	0	0	0	0	0	-	0	-	0	0	0	1	-	0	0	0	0	-	-	-	0	-	0	0	0	0	0	0	-	0	0	0	0	-	0	0	-	-	1	0	0	0	0	0
6201663|F|0-24:C>G-24:C>G	1	11934899	0	-	0	0	0	0	0	0	1	0	1	0	0	0	0	1	0	0	-	0	1	1	1	0	1	0	0	0	0	0	0	1	-	0	0	0	1	0	0	1	1	0	0	0	0	0	0
6201664|F|0-52:A>G-52:A>G	1	11934899	1	1	1	1	1	1	1	1	-	1	1	1	1	1	-	-	1	1	1	1	-	-	-	1	-	1	1	1	1	1	1	-	1	1	1	1	-	1	1	-	-	-	1	1	1	1	1
6175803|F|0-6:A>T-6:A>T	1	11934965	0	1	-	0	0	0	0	0	1	0	1	0	0	0	0	1	0	0	0	0	1	1	1	0	1	0	0	0	0	0	0	1	-	0	0	0	1	0	0	1	1	0	0	0	0	0	0
6161479|F|0-19:G>A-19:G>A	1	11963430	0	0	0	0	0	0	0	0	0	0	0	0	0	0	-	0	0	0	0	0	0	0	0	-	0	0	0	0	0	0	0	0	-	0	0	0	0	0	0	0	0	-	0	0	0	0	0
6195321|F|0-21:G>C-21:G>C	1	11963496	-	1	-	1	1	-	-	1	1	-	1	-	1	1	-	1	-	1	1	1	1	1	1	1	1	1	1	1	-	1	-	1	-	1	1	1	1	-	1	1	1	-	1	-	1	1	1
6195320|F|0-52:G>A-52:G>A	1	11963496	1	0	1	-	0	1	1	0	0	1	0	-	0	0	-	0	1	0	0	0	0	0	0	0	0	0	0	0	1	1	1	0	-	0	0	0	0	1	0	0	0	-	0	1	0	0	0
15689175|F|0-44:C>T-44:C>T	1	11987201	0	0	0	0	0	0	0	-	0	0	0	0	0	0	-	0	-	0	0	0	-	0	0	0	0	0	0	0	0	0	0	-	0	0	-	0	-	0	-	0	0	-	0	0	0	0	0
15689176|F|0-48:T>C-48:T>C	1	11987201	1	1	1	1	1	1	1	-	1	1	1	1	1	1	-	1	-	1	1	1	-	1	1	1	1	1	1	1	1	1	1	-	1	1	-	1	-	1	-	1	1	-	1	1	1	1	1
15689175|F|0-55:C>T-55:C>T	1	11987201	1	1	1	1	1	1	1	-	1	1	1	1	1	1	-	1	-	1	1	1	-	1	1	1	1	1	1	1	1	1	1	-	1	1	-	1	-	1	-	1	1	-	1	1	1	1	1
15688016|F|0-24:G>T-24:G>T	1	11987267	-	0	0	0	0	0	0	0	-	0	0	0	0	0	-	0	0	0	-	0	0	0	0	0	0	0	0	0	0	0	0	0	0	0	0	0	0	0	0	0	0	0	0	0	0	0	0
6208569|F|0-10:A>G-10:A>G	1	12041929	0	0	0	0	0	0	0	0	0	0	0	0	0	0	0	0	0	0	0	0	0	0	0	0	0	0	0	0	0	0	0	0	0	0	0	0	0	0	0	0	0	0	0	0	0	0	0
6208569|F|0-28:T>C-28:T>C	1	12041929	0	0	0	0	0	0	0	0	0	0	0	0	0	0	0	0	0	0	0	0	0	0	0	0	0	0	0	0	0	0	0	0	0	0	0	0	0	0	0	0	0	0	0	0	0	0	0
6208569|F|0-44:G>A-44:G>A	1	12041929	0	0	0	0	0	0	0	0	0	0	0	0	0	0	0	0	0	0	0	0	0	0	0	0	0	0	0	0	0	0	0	0	0	0	0	0	0	0	0	0	0	0	0	0	0	0	0
15689482|F|0-50:T>A-50:T>A	1	12041995	0	0	0	0	0	0	0	0	0	0	0	0	0	0	0	0	0	0	0	0	0	0	-	0	0	0	0	0	0	0	0	0	0	0	0	0	0	0	0	0	0	0	0	0	0	0	0
6154129|F|0-19:T>C-19:T>C	1	12042489	0	0	0	0	0	0	0	0	0	0	0	0	0	0	-	0	0	0	0	0	0	0	0	0	0	0	0	0	0	0	0	0	0	0	0	0	0	0	0	0	0	-	0	0	0	0	0
6154129|F|0-42:G>A-42:G>A	1	12042489	0	0	0	0	0	0	0	0	0	0	0	0	0	0	-	0	0	0	0	0	0	0	0	0	0	0	0	0	0	0	0	0	0	0	0	0	0	0	0	0	0	-	0	0	0	0	0
6154231|F|0-64:G>T-64:G>T	1	12044377	0	0	0	0	0	0	0	0	0	0	0	0	0	0	0	0	0	0	0	0	0	0	0	0	0	0	0	0	0	0	0	0	0	0	0	0	0	0	0	0	0	0	0	0	0	0	0
6170452|F|0-9:C>A-9:C>A	1	12044443	0	0	0	0	0	0	0	0	0	0	0	0	0	0	1	0	0	0	0	0	0	0	0	0	0	0	0	0	0	0	0	0	0	0	0	0	0	0	0	0	0	1	0	0	0	0	0
6163610|F|0-32:A>G-32:A>G	1	12052977	0	0	0	0	0	0	0	0	0	0	0	0	0	0	1	0	0	0	0	0	0	0	0	0	0	0	0	0	0	0	0	0	0	0	0	0	0	0	0	0	0	1	0	0	0	0	0
6182368|F|0-44:G>A-44:G>A	1	12108766	0	1	-	0	0	0	0	0	1	0	1	0	0	0	0	1	0	0	0	1	1	1	1	0	1	1	1	1	1	0	0	1	0	0	1	0	1	0	1	1	1	0	1	1	1	0	0
6213940|F|0-52:T>A-52:T>A	1	12108766	-	1	1	-	-	-	-	-	1	-	1	-	-	-	-	1	-	-	-	1	1	1	1	-	1	1	1	1	1	-	-	1	-	-	1	-	1	-	1	1	1	-	1	1	1	1	-
6183637|F|0-65:A>G-65:A>G	1	12156785	0	1	0	0	0	0	0	0	1	0	1	-	0	0	0	1	0	0	0	1	1	1	1	0	1	1	1	1	1	0	0	1	0	0	1	0	1	0	-	1	1	0	1	1	1	0	0
6186383|F|0-33:A>C-33:A>C	1	12157622	-	0	-	-	-	-	-	-	1	-	1	-	-	-	-	1	-	0	-	0	0	1	1	-	1	0	0	0	0	-	-	1	-	-	0	-	1	-	0	1	1	-	0	0	0	-	-
6187749|F|0-18:T>C-18:T>C	1	12201429	0	0	0	-	0	0	0	0	-	0	-	0	-	0	0	0	0	0	0	0	0	-	-	0	-	0	0	0	0	0	0	-	0	0	0	-	-	0	0	-	-	0	0	0	0	0	0
6187749|F|0-48:A>G-48:A>G	1	12201429	0	0	0	0	0	0	0	0	1	0	1	0	-	0	0	0	0	0	0	0	0	1	1	0	1	0	0	0	0	0	0	1	0	0	0	-	1	-	0	1	1	0	0	0	0	0	0
6194613|F|0-10:T>A-10:T>A	1	12203088	0	0	0	0	0	0	0	0	0	0	0	0	0	0	0	0	0	0	0	0	0	0	0	0	0	0	0	0	0	0	0	0	0	0	0	0	0	0	0	0	0	0	0	0	0	0	0
6196652|F|0-43:C>G-43:C>G	1	12203088	-	0	0	-	-	-	-	-	-	0	1	-	0	-	-	-	-	-	-	-	0	-	-	0	-	-	-	-	-	-	0	-	0	-	0	-	1	-	-	-	1	0	0	-	-	0	0
6186823|F|0-48:A>C-48:A>C	1	12203393	0	0	0	0	0	0	0	0	-	0	-	0	0	0	0	0	0	0	0	0	0	-	-	0	-	0	0	0	0	0	0	-	0	0	0	0	-	0	0	-	-	0	0	0	0	0	0
6161254|F|0-6:G>A-6:G>A	1	12211200	1	1	1	1	1	1	1	1	0	1	0	1	1	1	1	0	1	1	1	1	1	0	0	1	0	1	1	1	1	1	1	0	1	1	1	1	0	1	1	0	0	1	1	1	1	1	1
6179850|F|0-40:G>A-40:G>A	1	12254121	0	0	0	0	0	0	0	0	0	0	0	0	0	0	0	-	0	0	0	0	0	0	0	0	0	0	0	0	0	0	0	0	0	0	0	0	0	0	0	0	0	0	0	0	0	0	0
6206619|F|0-20:T>G-20:T>G	1	12254555	0	0	0	0	0	0	0	0	0	0	0	0	0	0	0	0	0	0	0	0	0	0	0	0	0	0	0	-	0	0	0	0	0	0	0	0	0	0	0	0	-	0	0	0	0	0	0
6180236|F|0-5:T>C-5:T>C	1	12254617	0	0	0	0	0	0	0	0	1	0	1	0	0	0	0	1	0	0	0	0	0	-	1	0	1	0	0	-	0	0	0	1	0	0	0	0	1	0	0	1	1	0	0	0	0	0	0
6186538|F|0-31:T>C-31:T>C	1	12259896	0	0	0	0	0	0	0	0	0	0	0	0	0	0	0	0	0	0	0	0	0	0	0	0	0	0	0	0	0	0	0	0	0	0	0	0	0	0	0	0	0	0	0	0	0	0	0
6189386|F|0-29:A>G-29:A>G	1	12372099	0	0	0	0	0	0	0	0	1	0	1	0	0	0	0	1	0	0	0	0	0	1	1	0	1	-	0	0	0	0	0	1	0	0	0	0	1	0	0	1	1	0	0	0	0	0	0
6195524|F|0-43:C>G-43:C>G	1	12387542	0	0	0	0	0	0	0	0	1	0	1	0	0	0	0	-	0	0	0	0	0	1	1	0	1	0	0	0	0	0	0	1	-	0	0	0	1	0	0	1	1	0	0	0	0	0	0
6195524|F|0-52:G>T-52:G>T	1	12387542	0	0	0	0	0	0	0	0	-	0	-	0	0	0	0	-	0	0	0	0	0	0	-	0	-	0	0	0	0	0	0	-	0	0	0	0	-	0	0	0	-	0	0	0	0	0	0
6185453|F|0-5:C>T-5:C>T	1	12387608	0	0	0	0	0	0	0	0	-	0	-	0	0	0	0	0	0	0	0	0	0	-	-	0	-	0	0	0	0	0	0	-	0	0	0	0	-	0	0	-	-	0	0	0	0	0	0
6185453|F|0-31:C>A-31:C>A	1	12387608	0	0	-	0	0	0	0	0	1	-	1	0	0	0	0	0	0	0	0	0	0	1	1	-	1	0	0	0	0	0	0	1	-	0	0	0	1	0	0	1	1	0	0	0	0	0	0
6192652|F|0-44:A>G-44:A>G	1	12388826	0	0	0	0	0	0	0	0	1	0	1	0	0	0	0	1	0	0	0	0	0	1	1	0	1	0	0	0	0	0	0	1	0	0	0	0	1	0	0	1	1	0	0	0	0	0	0
6183587|F|0-55:A>G-55:A>G	1	12420236	1	1	1	1	1	1	1	1	-	1	-	1	1	1	1	1	1	1	1	1	1	-	-	1	-	1	1	1	1	1	1	-	1	1	1	1	-	1	1	-	-	1	1	1	1	1	1
6164337|F|0-25:G>C-25:G>C	1	12467500	0	1	0	1	1	1	0	0	1	0	1	1	0	0	1	1	0	0	1	0	-	1	1	1	1	1	1	1	0	0	0	1	1	0	1	1	1	0	1	1	1	1	1	0	0	-	0
6153467|F|0-25:A>G-25:A>G	1	12556321	0	0	0	0	0	0	0	0	0	0	0	-	0	0	0	0	0	0	0	0	0	0	0	0	0	0	0	0	0	0	0	0	0	0	0	0	0	0	0	0	0	0	0	0	0	0	0
6206848|F|0-63:A>G-63:A>G	1	12556387	0	0	0	0	0	0	0	0	0	0	0	0	0	0	0	0	0	0	0	0	0	0	0	0	0	0	0	0	0	0	0	0	0	0	0	0	0	0	0	0	0	0	0	0	0	0	0
15687761|F|0-46:G>A-46:G>A	1	12607630	-	-	-	0	-	0	-	-	0	-	0	-	-	-	0	0	-	-	-	0	0	0	0	-	0	-	0	0	-	-	-	0	-	-	0	0	0	-	0	0	0	-	0	-	-	0	-
6208366|F|0-18:C>T-18:C>T	1	12640681	0	0	0	0	0	0	0	0	0	0	0	0	0	0	0	0	0	0	0	0	0	-	0	0	0	0	0	-	0	0	0	0	0	0	0	0	0	0	0	0	0	0	0	0	0	0	0
6208366|F|0-41:A>G-41:A>G	1	12640681	0	0	0	0	0	0	0	0	0	0	0	0	0	0	0	0	0	0	0	0	0	-	0	0	0	0	0	-	0	0	0	0	0	0	0	0	0	0	0	0	0	0	0	0	0	0	0
6208366|F|0-51:C>T-51:C>T	1	12640681	0	0	0	0	0	0	0	0	0	0	0	0	0	0	0	0	0	0	0	0	0	-	0	0	0	0	0	-	0	0	0	0	0	0	0	0	0	0	0	0	0	0	0	0	0	0	0
6180187|F|0-31:G>A-31:G>A	1	12676005	0	0	0	0	0	0	0	0	0	0	0	0	0	0	0	0	0	0	0	0	0	0	0	0	0	0	0	0	0	0	0	0	0	0	0	0	0	0	0	0	0	0	0	0	0	0	0
6180187|F|0-35:T>C-35:T>C	1	12676005	0	0	0	0	0	0	0	0	0	0	0	0	0	0	0	0	0	0	0	0	0	0	0	0	0	0	0	0	0	0	0	0	0	0	0	0	0	0	0	0	0	0	0	0	0	0	0
6205720|F|0-22:G>A-22:G>A	1	12699035	0	0	0	0	0	0	0	0	0	0	0	0	0	0	0	0	0	0	0	0	0	0	0	0	0	0	0	0	0	0	0	0	0	0	0	0	0	0	0	0	0	0	0	0	0	0	0
6205720|F|0-49:T>C-49:T>C	1	12699035	0	0	0	0	0	0	0	0	0	0	0	0	0	0	0	0	0	0	0	0	0	0	0	0	0	0	0	0	0	0	0	0	0	0	0	0	0	0	0	0	0	0	0	0	0	0	0
6209396|F|0-6:T>G-6:T>G	1	12699101	0	0	0	0	0	-	0	0	0	0	0	0	0	0	0	0	0	0	0	0	0	0	0	0	0	0	0	0	0	0	0	0	0	0	0	0	0	0	0	0	0	0	0	0	0	0	0
6203930|F|0-15:C>T-15:C>T	1	12699101	0	-	0	-	0	1	0	0	1	0	1	0	0	0	0	1	-	0	0	0	-	1	-	0	1	1	0	1	0	0	0	1	0	0	-	1	1	0	1	0	0	0	1	0	0	0	0
6192093|F|0-6:G>A-6:G>A	1	12773025	-	1	1	1	-	1	-	-	1	-	1	1	-	-	1	1	-	1	-	-	1	1	0	1	1	1	0	1	-	-	-	1	1	-	1	1	1	-	1	1	1	1	1	-	-	-	-
6192092|F|0-53:T>G-53:T>G	1	12773025	1	0	1	-	1	0	1	1	0	1	0	1	1	1	0	0	1	-	1	1	0	0	-	1	0	0	-	0	1	1	1	0	-	1	0	0	0	1	0	0	0	0	0	1	1	1	1
6189417|F|0-40:G>C-40:G>C	1	12773091	1	0	1	-	1	0	1	1	0	1	0	1	1	1	0	0	1	1	-	1	0	0	0	1	0	0	0	0	1	1	1	0	1	1	0	0	0	1	0	0	0	0	0	1	1	1	1
6189417|F|0-61:A>G-61:A>G	1	12773091	-	0	-	0	-	0	-	-	0	-	0	-	-	-	0	0	-	-	0	-	0	0	0	-	0	0	0	0	-	-	-	0	-	-	0	0	0	-	0	0	0	0	0	-	-	0	-
6159153|F|0-8:T>C-8:T>C	1	12784580	1	0	1	-	1	0	1	1	0	1	0	1	1	1	0	0	1	1	-	1	0	0	0	1	0	0	0	0	1	1	1	0	1	1	0	0	0	1	0	0	0	0	0	1	1	1	-
6173811|F|0-58:T>C-58:T>C	1	12837539	0	0	0	0	0	0	-	0	0	0	0	0	0	0	0	0	-	0	0	0	0	-	0	0	0	-	0	0	0	0	0	-	0	0	0	0	0	0	-	0	0	0	0	-	0	0	0
6214185|F|0-47:A>G-47:A>G	1	12953882	1	1	1	-	1	0	1	1	0	1	0	1	1	1	1	0	1	1	1	1	1	0	1	1	0	0	-	0	1	1	1	0	1	1	1	0	0	1	0	1	1	1	0	1	1	1	1
6202102|F|0-23:C>A-23:C>A	1	12963590	0	-	0	0	0	0	0	0	0	0	0	0	0	0	0	0	0	0	0	0	-	0	-	0	0	0	0	0	0	0	0	0	0	0	0	0	0	0	0	-	0	0	0	0	0	0	0
6202102|F|0-48:C>T-48:C>T	1	12963590	0	1	0	0	0	0	0	0	0	0	0	0	0	0	0	0	0	0	0	0	1	0	1	0	0	0	0	0	0	0	0	0	0	0	0	0	0	0	0	1	0	0	0	0	0	0	0
6161410|F|0-34:A>G-34:A>G	1	12994794	0	0	0	-	0	1	0	0	1	0	1	0	0	0	0	-	0	0	0	0	0	1	0	0	1	1	0	1	0	0	0	1	0	0	0	1	1	0	1	0	0	0	1	0	0	0	0
6186002|F|0-32:G>A-32:G>A	1	12994860	0	0	0	-	0	1	0	0	1	0	1	0	0	0	-	-	0	0	0	0	0	1	0	0	1	1	-	1	0	0	0	1	0	0	-	-	-	0	1	0	0	-	1	0	0	0	0
6213904|F|0-17:A>C-17:A>C	1	13107951	1	1	1	1	1	1	1	1	1	1	1	1	1	1	-	1	1	1	1	1	1	1	1	1	1	1	-	1	1	1	1	1	1	1	-	1	1	1	1	1	1	-	1	1	1	1	1
6190274|F|0-28:G>A-28:G>A	1	13107951	1	1	1	1	1	1	1	1	1	1	1	1	1	1	-	1	1	1	1	1	1	1	1	1	1	1	-	1	1	1	1	1	1	1	-	1	1	1	1	1	1	-	1	1	1	1	1
6190276|F|0-60:G>A-60:G>A	1	13107951	1	1	1	1	1	1	1	1	1	1	1	1	1	1	0	1	1	1	1	1	1	1	1	1	1	1	0	1	1	1	1	1	1	1	0	1	1	1	1	1	1	0	1	1	1	1	1
6198436|F|0-7:T>C-7:T>C	1	13116299	1	1	-	0	0	0	1	1	0	1	0	0	1	1	-	0	1	1	0	1	1	0	1	0	1	0	-	0	1	1	1	0	-	1	-	0	0	1	0	1	1	-	0	1	0	1	-
6194227|F|0-8:C>G-8:C>G	1	13146268	0	0	0	1	-	-	0	0	-	0	-	-	0	0	-	-	0	0	-	0	0	-	0	0	0	-	-	-	0	0	0	-	-	0	-	-	-	0	-	0	0	-	-	0	-	0	0
6158538|F|0-6:C>T-6:C>T	1	13179554	0	0	0	0	0	0	0	0	0	-	0	0	0	0	1	0	0	0	0	0	0	0	0	0	0	0	1	0	0	0	0	0	0	0	1	-	0	0	0	0	0	1	0	0	0	0	0
6161987|F|0-63:G>T-63:G>T	1	13217005	0	0	0	0	0	-	0	0	0	0	0	0	0	0	1	0	0	0	0	0	0	0	0	0	0	0	1	0	0	0	0	0	0	0	1	0	0	0	0	0	0	1	0	0	0	-	0
6159049|F|0-54:T>G-54:T>G	1	13232718	0	0	0	0	0	0	0	0	0	0	0	0	0	0	0	0	0	0	0	0	0	0	0	0	0	1	0	1	0	0	0	0	0	0	0	1	0	0	1	0	0	0	1	0	1	0	0
15676892|F|0-36:T>A-36:T>A	1	13274504	0	0	0	0	0	0	0	0	0	0	0	0	0	0	0	0	0	0	0	0	-	0	0	0	0	0	-	0	0	0	0	0	0	0	0	0	0	0	0	0	0	0	0	0	-	0	0
6178188|F|0-15:G>A-15:G>A	1	13369096	0	0	0	1	1	1	0	0	1	0	1	1	0	0	1	1	0	0	1	0	0	1	0	1	0	0	1	0	0	0	0	1	1	0	1	0	1	0	0	0	0	1	0	0	0	0	-
6194330|F|0-18:G>A-18:G>A	1	13369162	-	-	-	0	0	-	-	1	0	1	0	0	-	-	-	0	-	-	0	-	-	-	-	0	-	-	0	1	-	-	-	-	0	1	0	-	-	-	-	-	1	0	1	-	-	1	1
6204465|F|0-22:G>C-22:G>C	1	13373877	0	0	0	0	0	0	0	0	0	0	0	0	0	0	0	0	0	0	0	0	0	0	0	0	0	0	0	0	0	0	0	0	0	0	0	0	0	0	0	0	0	0	0	0	0	0	0
6131444|F|0-15:G>A-15:G>A	1	13407908	0	-	0	0	0	0	0	0	0	0	0	0	0	0	-	0	0	0	0	0	-	0	-	0	-	-	-	-	0	0	0	0	0	0	0	-	0	0	-	-	-	-	-	0	-	0	0
6206346|F|0-53:A>T-53:A>T	1	13551864	0	0	0	0	0	0	0	0	0	0	0	-	0	0	0	0	0	0	0	0	0	0	0	0	0	0	0	0	0	0	0	0	0	0	0	0	0	0	0	0	0	0	0	0	0	0	0
6185689|F|0-49:A>C-49:A>C	1	13643439	1	1	1	1	1	1	1	1	1	1	1	1	1	1	1	1	1	1	1	1	1	1	1	1	1	1	1	1	1	1	1	1	1	1	1	1	1	1	1	1	1	1	1	1	1	1	1
6154631|F|0-33:C>A-33:C>A	1	13648146	-	1	-	1	1	-	-	-	-	-	-	-	-	-	1	-	-	-	-	-	-	-	-	-	1	1	-	1	-	1	-	-	-	-	1	1	-	-	1	-	-	1	1	-	-	-	-
15685209|F|0-29:T>G-29:T>G	1	13692412	1	1	-	1	1	1	1	1	1	-	1	1	1	1	1	1	-	1	1	1	1	1	1	1	1	1	1	1	-	1	-	1	1	1	1	1	1	-	1	1	1	1	1	1	1	-	1
15689193|F|0-61:C>T-61:C>T	1	13692412	1	1	-	1	1	1	1	1	1	-	1	1	1	1	1	1	-	1	1	1	1	1	1	1	1	1	1	1	-	1	-	1	1	1	1	1	1	-	1	1	1	1	1	1	1	-	1
6180725|F|0-24:C>T-24:C>T	1	13698098	0	0	-	0	0	0	0	0	0	-	0	-	0	0	0	0	-	0	0	0	0	0	0	0	0	0	0	0	0	0	-	0	0	0	0	0	0	0	0	0	0	0	0	0	0	0	0
6180585|F|0-56:C>T-56:C>T	1	13753382	0	0	0	0	0	0	0	0	0	0	0	0	0	0	0	0	0	0	0	0	0	0	0	0	0	0	0	0	0	0	0	0	0	0	0	0	0	0	0	0	0	0	0	0	0	0	0
6180585|F|0-61:G>C-61:G>C	1	13753382	0	0	0	0	0	0	0	0	0	0	0	0	0	0	0	0	0	0	0	0	0	0	0	0	0	0	0	0	0	0	0	0	0	0	0	0	0	0	0	0	0	0	0	0	0	0	0
6180017|F|0-25:C>T-25:C>T	1	13772421	0	0	0	0	0	0	0	0	0	0	0	0	0	0	0	0	0	0	0	0	0	0	0	0	0	0	0	0	0	0	0	0	0	0	0	0	0	0	0	0	0	0	0	0	0	0	0
6204662|F|0-10:A>T-10:A>T	1	13863938	0	0	0	0	0	0	0	0	0	0	0	0	0	0	0	0	0	0	0	0	0	0	0	0	0	0	0	0	0	0	0	0	0	0	0	0	0	0	0	0	0	0	0	0	0	0	0
15683977|F|0-60:T>C-60:T>C	1	13864189	0	0	0	0	0	0	0	0	0	0	0	0	0	0	0	0	0	0	0	0	0	0	0	0	0	0	0	0	0	0	0	0	0	0	0	0	0	0	0	0	0	0	0	0	0	0	0
6187634|F|0-5:C>T-5:C>T	1	13864255	0	0	0	0	0	0	0	0	0	0	0	0	0	0	0	0	0	0	0	0	0	0	0	0	0	0	0	0	0	0	0	0	0	0	0	0	0	0	0	0	0	0	0	0	0	0	0
6141545|F|0-40:T>C-40:T>C	1	13868809	0	0	0	0	0	0	0	0	0	0	0	0	0	0	0	0	0	0	0	0	0	0	0	0	0	0	0	0	0	0	0	0	0	0	0	0	0	0	0	0	0	0	0	0	0	0	0
6141545|F|0-60:T>C-60:T>C	1	13868809	0	0	0	0	0	0	0	0	0	0	0	0	0	0	0	0	0	0	0	0	0	0	0	0	0	0	0	0	0	0	0	0	0	0	0	0	0	0	0	0	0	0	0	0	0	0	0
6186626|F|0-19:G>A-19:G>A	1	13969255	0	1	0	0	0	-	0	0	0	0	0	0	0	0	0	0	0	0	0	0	0	0	0	0	0	0	0	0	0	1	0	-	0	0	0	0	-	1	0	0	0	0	0	0	0	0	0
15689293|F|0-36:T>C-36:T>C	1	14113965	1	1	1	-	-	-	-	1	1	1	1	-	-	-	1	-	1	-	1	-	-	1	-	-	1	-	-	-	-	1	1	-	1	1	-	1	1	1	-	-	1	1	1	-	1	1	-
6148770|F|0-10:G>A-10:G>A	1	14113995	1	1	1	1	1	1	1	1	1	1	1	1	1	1	1	1	1	1	1	1	1	1	1	1	1	1	1	1	1	-	1	1	1	1	1	1	1	-	1	1	1	1	1	1	1	1	1
6205667|F|0-46:G>T-46:G>T	1	14122884	0	0	0	0	-	0	0	0	0	0	0	0	0	0	0	0	0	0	0	0	0	0	0	-	1	1	0	1	0	-	0	0	0	0	1	0	0	-	1	0	0	0	1	0	0	0	0
6162567|F|0-25:T>C-25:T>C	1	14127528	0	1	0	0	0	0	0	0	0	0	0	0	0	0	0	0	0	0	0	0	-	0	-	0	0	0	0	-	0	1	0	0	0	0	0	0	0	1	0	0	0	-	0	0	0	0	0
6157953|F|0-43:G>C-43:G>C	1	14127594	1	1	1	-	1	1	1	1	1	1	1	1	1	1	1	1	1	1	1	1	-	1	-	1	1	1	1	-	1	1	1	1	1	1	1	1	1	1	1	1	1	-	1	1	1	1	1
6195633|F|0-52:C>T-52:C>T	1	14206827	1	1	-	1	0	-	0	1	1	1	1	-	1	-	-	-	-	1	-	-	1	-	-	-	1	0	-	-	-	1	1	1	-	1	0	-	-	-	-	1	1	-	1	1	1	1	-
15681108|F|0-20:T>G-20:T>G	1	14293574	0	0	0	0	0	0	0	0	0	0	0	0	0	0	0	0	0	0	0	0	0	0	0	0	0	0	0	0	0	0	0	0	0	0	0	0	0	0	0	0	0	0	0	0	0	0	0
6131302|F|0-65:C>T-65:C>T	1	14293679	0	0	0	0	0	0	0	0	0	0	0	0	0	0	0	0	0	0	0	0	0	0	0	0	0	0	0	0	0	0	0	0	0	0	0	0	0	0	0	0	0	0	0	0	0	0	0
6187072|F|0-7:T>G-7:T>G	1	14491454	-	-	-	1	-	-	-	-	-	-	1	1	-	-	-	-	-	-	-	-	-	-	1	1	1	-	-	1	-	-	-	-	1	1	1	1	-	-	-	-	1	-	-	-	1	1	1
6204145|F|0-7:G>T-7:G>T	1	14491454	0	-	0	0	0	0	0	0	0	0	0	0	0	0	0	0	0	0	0	0	0	0	0	0	0	0	0	0	0	1	0	0	0	0	0	0	0	1	0	0	0	0	0	0	0	0	0
6204145|F|0-28:A>G-28:A>G	1	14491454	0	0	0	0	0	0	0	0	0	0	0	0	0	0	0	0	0	0	0	0	0	0	0	0	0	0	0	0	0	-	0	0	0	0	0	0	0	-	0	0	0	0	0	0	0	0	0
6166704|F|0-37:A>C-37:A>C	1	14491567	0	0	0	0	0	0	0	0	0	0	0	0	0	0	0	0	0	0	0	0	0	0	0	0	0	0	0	0	0	0	0	0	0	0	0	0	0	0	0	0	0	0	0	0	0	0	0
6153241|F|0-28:T>C-28:T>C	1	14531194	0	1	0	0	0	1	0	0	0	0	0	0	0	0	0	0	0	0	0	1	0	0	0	0	1	0	0	0	0	1	0	0	0	0	0	0	0	1	0	0	0	0	0	0	0	0	0
6206545|F|0-12:G>A-12:G>A	1	14605378	0	0	0	0	0	0	0	0	0	0	0	0	0	0	0	0	0	0	0	0	0	0	0	0	0	0	0	0	0	0	0	0	0	0	0	0	0	0	0	0	0	0	0	0	0	0	0
6206545|F|0-47:C>T-47:C>T	1	14605378	0	0	0	0	0	0	0	0	0	0	0	0	0	0	0	0	0	0	0	0	0	0	0	0	0	0	0	0	0	0	0	0	0	0	0	0	0	0	0	0	0	0	0	0	0	0	0
15678842|F|0-50:C>T-50:C>T	1	14605438	0	0	0	0	0	0	0	0	0	0	0	0	0	0	0	0	0	0	0	0	0	0	0	0	0	0	0	0	0	0	0	0	0	0	0	0	0	0	-	0	0	0	0	0	0	0	0
6160486|F|0-41:G>C-41:G>C	1	14666032	0	0	0	0	0	1	0	0	0	0	0	0	0	0	0	0	0	0	0	1	0	0	0	0	0	0	0	0	0	0	0	0	0	0	0	0	0	0	0	0	0	0	0	0	0	0	0
6199388|F|0-12:T>C-12:T>C	1	14722923	0	0	0	0	0	0	0	0	0	0	-	0	0	0	0	0	0	0	0	0	0	0	0	0	0	0	0	0	0	0	0	0	0	0	0	0	0	0	0	0	0	0	0	0	0	0	0
6167574|F|0-6:C>T-6:C>T	1	14792537	0	-	0	0	0	0	0	0	0	0	1	0	0	0	0	0	0	0	0	0	0	0	0	0	0	0	0	0	0	0	0	0	0	0	0	0	0	0	0	0	0	0	0	0	0	0	0
6156991|F|0-14:A>G-14:A>G	1	14795101	0	0	0	0	0	0	0	0	0	0	1	0	0	-	0	0	0	0	0	0	0	0	0	0	-	0	0	0	0	0	0	0	0	0	0	0	0	0	0	0	0	0	0	0	0	0	0
6178421|F|0-6:A>C-6:A>C	1	14795807	0	0	0	0	0	0	0	0	0	0	1	0	0	0	0	0	0	0	0	0	0	0	0	0	0	0	0	0	0	0	0	0	0	0	0	0	0	0	0	0	0	0	0	0	0	0	0
6178421|F|0-34:T>C-34:T>C	1	14795807	0	0	0	0	0	0	0	0	0	0	0	0	0	0	0	0	0	0	0	0	0	0	0	0	0	0	0	0	0	0	0	0	0	0	0	0	0	0	0	0	0	0	0	0	0	0	0
6156096|F|0-20:T>A-20:T>A	1	14832926	0	0	-	0	0	0	0	0	0	-	1	0	0	0	0	0	-	0	0	0	0	0	0	0	0	0	0	0	0	0	0	0	0	0	0	0	0	0	0	0	0	0	0	0	0	0	0
6176876|F|0-22:A>G-22:A>G	1	14887300	0	0	1	0	0	0	0	0	0	-	0	0	0	0	0	0	1	0	0	0	0	0	0	0	0	0	0	0	0	0	0	0	0	0	0	0	0	0	0	0	0	0	0	0	0	0	0
6191954|F|0-30:C>A-30:C>A	1	14893258	0	0	-	0	0	0	0	0	0	-	0	0	0	0	0	0	-	0	0	0	0	0	0	0	0	0	0	0	0	0	0	0	0	0	0	0	0	0	0	0	0	0	0	0	0	0	0
6170071|F|0-32:G>C-32:G>C	1	14910633	0	0	1	0	0	0	0	0	0	1	0	0	0	0	0	0	1	0	0	0	0	0	0	0	0	0	0	0	0	0	0	0	0	0	0	0	0	0	0	0	0	0	0	0	0	0	0
6192304|F|0-21:C>T-21:C>T	1	14910699	0	0	1	0	0	0	0	0	0	1	0	0	0	0	0	0	1	0	0	0	0	0	0	0	0	0	0	0	0	0	0	0	0	0	0	0	0	0	0	0	0	0	0	0	0	0	0
6190944|F|0-38:A>G-38:A>G	1	14944887	0	0	-	0	0	0	0	0	0	1	-	0	0	0	0	0	1	0	0	0	0	0	0	0	0	0	0	0	0	0	0	0	0	0	0	0	0	0	0	0	0	0	0	0	0	0	0
6180179|F|0-8:T>C-8:T>C	1	15458581	0	0	1	0	0	0	0	0	0	1	0	0	0	0	1	0	1	0	0	0	0	0	0	0	0	1	1	1	0	0	0	0	0	0	1	1	0	0	1	0	0	1	1	0	0	0	0
6130212|F|0-11:T>G-11:T>G	1	15460406	0	0	-	0	0	0	0	0	0	-	0	0	0	0	-	0	-	0	0	0	0	0	0	0	0	-	-	-	0	0	0	0	0	0	-	-	0	0	-	0	0	-	-	0	0	0	0
6163552|F|0-14:A>G-14:A>G	1	15461437	0	-	1	0	0	0	0	-	0	1	0	0	0	0	1	0	1	0	0	0	0	0	0	0	0	1	1	1	0	0	0	0	0	0	1	1	0	0	1	0	0	1	1	0	0	0	0
6206411|F|0-60:T>G-60:T>G	1	15521214	0	0	1	0	0	0	0	0	0	1	0	0	0	0	1	0	1	0	0	0	0	0	0	0	0	1	1	1	0	0	0	0	0	0	1	1	0	0	1	0	0	1	1	0	0	0	0
6180435|F|0-61:T>C-61:T>C	1	15588537	0	1	1	-	-	0	0	0	0	1	1	0	0	0	1	0	1	0	0	0	-	0	1	0	1	1	1	1	0	1	0	0	0	1	1	1	0	1	1	1	1	1	1	0	1	0	0
6179456|F|0-42:A>G-42:A>G	1	15643586	-	0	0	0	0	-	-	-	-	0	0	-	-	-	1	-	0	-	-	-	0	-	0	-	0	1	1	1	-	0	-	-	-	0	1	0	-	0	1	0	0	1	1	-	0	-	-
15679957|F|0-27:G>A-27:G>A	1	15716104	0	0	0	0	0	0	0	0	0	0	0	0	0	0	0	0	0	0	0	0	0	0	0	0	0	0	0	0	0	0	0	0	0	0	0	0	0	0	0	0	0	0	0	0	-	0	0
6201973|F|0-34:T>C-34:T>C	1	15731381	0	0	0	0	0	0	0	0	0	0	0	0	0	0	0	0	0	0	0	0	0	0	0	0	0	0	0	0	0	0	0	0	0	0	0	0	0	0	0	0	0	0	0	0	0	0	0
15687622|F|0-12:C>A-12:C>A	1	15843664	0	0	0	0	0	0	0	0	0	0	0	0	0	0	0	0	0	0	0	0	0	0	0	0	0	0	0	0	0	0	0	0	0	0	0	0	0	0	0	0	0	0	0	0	0	0	0
6189911|F|0-9:T>A-9:T>A	1	15843730	1	1	1	1	1	1	1	1	1	1	1	1	1	1	1	1	1	1	1	1	1	1	1	1	1	1	1	1	1	1	1	1	1	1	1	1	1	1	1	1	1	1	1	1	1	1	1
6194240|F|0-29:T>A-29:T>A	1	15925037	0	0	0	0	0	0	0	0	0	0	0	0	0	0	0	0	0	0	0	0	0	0	0	0	0	0	0	0	0	0	0	0	0	0	0	0	0	0	0	0	0	0	0	0	0	0	0
6180983|F|0-19:G>A-19:G>A	1	15926728	0	0	0	0	0	0	0	0	0	0	0	0	0	0	0	0	0	0	0	0	0	0	0	0	0	0	0	0	0	0	0	0	0	0	0	0	0	0	0	0	0	0	0	0	0	0	0
15676388|F|0-65:C>G-65:C>G	1	15966598	1	1	1	1	1	1	1	1	1	1	1	1	1	1	1	1	1	1	1	1	-	1	1	1	1	1	-	1	1	1	1	1	1	1	1	1	1	1	1	1	1	1	1	1	1	1	1
15688144|F|0-42:G>A-42:G>A	1	16063433	-	-	1	-	-	-	-	-	-	1	1	-	-	-	-	-	-	1	1	-	-	1	-	-	1	1	1	1	1	1	-	-	-	-	-	-	1	-	1	-	1	1	-	1	-	-	1
6204108|F|0-34:C>T-34:C>T	1	16134108	0	0	0	0	-	0	0	0	-	0	0	0	0	0	0	-	0	0	0	0	0	0	0	0	0	0	0	0	0	0	0	0	0	-	-	-	0	0	0	0	0	0	0	0	0	0	0
6197775|F|0-30:A>G-30:A>G	1	16206889	0	0	0	0	0	0	0	0	0	0	0	0	0	0	0	0	0	0	0	0	0	0	0	0	0	0	0	0	0	0	0	0	0	0	0	0	0	0	0	0	0	0	0	0	0	0	0
6197775|F|0-63:T>A-63:T>A	1	16206889	0	0	0	0	0	0	0	0	0	0	0	0	0	0	0	0	0	0	0	0	0	0	0	0	0	0	0	0	0	0	0	0	0	0	0	0	0	0	0	0	0	0	0	0	0	0	0
15679303|F|0-46:C>T-46:C>T	1	16206955	0	0	0	0	0	0	0	0	0	0	0	0	0	0	0	0	0	0	0	0	0	0	0	0	0	0	0	0	0	0	0	0	0	0	0	0	0	0	0	0	0	0	0	0	0	0	0
6162035|F|0-66:A>T-66:A>T	1	16228010	-	1	1	1	1	-	-	-	-	1	1	-	1	-	1	1	1	-	-	-	1	-	1	1	1	1	1	1	-	1	-	-	-	1	1	1	-	1	1	1	1	1	1	-	1	1	-
6160657|F|0-28:C>T-28:C>T	1	16228076	1	1	1	-	1	-	-	-	-	1	1	-	-	-	1	-	1	-	-	-	1	-	1	-	1	1	1	1	-	1	-	-	-	1	1	1	1	1	1	1	1	1	1	-	1	-	1
6199771|F|0-19:C>G-19:C>G	1	16240250	0	0	0	0	0	0	0	0	0	0	0	0	0	0	0	0	0	0	0	0	0	0	0	0	0	0	0	0	0	0	0	0	0	0	0	0	0	0	0	0	0	0	0	0	0	0	0
6199771|F|0-51:C>T-51:C>T	1	16240250	0	0	0	0	0	0	0	0	0	0	0	0	0	0	0	0	0	0	0	0	0	0	0	0	0	0	0	0	0	0	0	0	0	0	0	0	0	0	0	0	0	0	0	0	0	0	0
6199773|F|0-59:G>C-59:G>C	1	16240250	1	1	1	1	1	1	1	1	1	1	1	1	1	1	1	1	1	1	1	1	1	1	1	1	1	1	1	1	1	1	1	1	1	-	1	1	1	1	1	1	1	1	1	1	1	1	1
6188053|F|0-47:C>T-47:C>T	1	16240316	0	0	0	0	-	0	0	0	0	0	0	0	0	0	0	0	0	0	0	0	0	0	0	0	0	0	0	0	0	0	0	0	0	0	0	0	0	0	0	0	0	0	0	0	-	0	0
6129667|F|0-60:C>T-60:C>T	1	16274124	1	0	0	-	-	1	1	1	1	0	0	1	1	1	0	1	0	1	1	1	-	1	0	1	0	0	0	0	1	0	1	1	1	0	0	0	1	0	0	0	0	0	0	1	0	1	1
15688800|F|0-21:A>T-21:A>T	1	16275252	0	0	0	0	0	0	0	0	0	0	0	0	0	0	0	0	0	0	0	0	0	0	0	0	0	0	0	0	0	0	0	0	0	0	0	0	0	0	0	0	0	0	0	0	0	0	0
6179198|F|0-42:C>A-42:C>A	1	16275307	0	0	0	0	0	0	0	0	0	0	0	0	0	0	0	0	0	0	0	0	0	0	0	0	0	0	0	0	0	0	0	0	0	0	0	0	0	0	0	0	0	0	0	0	0	0	0
6176124|F|0-30:T>A-30:T>A	1	16319101	1	0	0	-	-	1	1	1	1	0	0	1	1	1	0	1	0	1	1	1	-	1	0	1	0	0	0	0	1	0	1	1	1	0	0	0	1	0	0	0	0	0	0	1	0	1	1
6203066|F|0-20:T>C-20:T>C	1	16567950	0	0	0	0	-	0	-	-	0	0	0	-	-	-	0	-	0	0	0	0	0	0	0	-	0	0	0	0	-	0	0	0	-	0	0	0	-	0	0	0	0	0	0	-	0	0	-
6195888|F|0-38:A>G-38:A>G	1	16697019	0	-	-	-	0	0	0	0	0	1	0	0	0	0	1	0	1	0	0	0	0	0	0	0	0	-	1	1	0	0	0	0	0	0	1	1	0	0	1	0	0	1	1	0	0	0	0
6207052|F|0-20:C>T-20:C>T	1	16817553	1	1	0	1	-	1	1	-	1	0	1	-	1	1	0	1	0	1	-	1	1	1	1	1	1	0	0	0	1	1	1	1	1	1	0	0	1	-	0	1	1	0	0	1	1	1	1
6190254|F|0-46:T>C-46:T>C	1	16856938	0	0	0	0	0	0	0	0	0	0	0	0	0	0	0	0	0	0	0	0	0	0	0	0	0	0	0	0	0	0	0	0	0	0	0	0	0	0	0	0	0	0	0	0	0	0	0
6176936|F|0-27:G>T-27:G>T	1	16871221	0	0	0	0	0	0	0	0	0	0	0	0	0	0	0	0	0	0	0	0	0	0	0	0	0	0	0	0	0	0	0	0	0	0	0	0	0	0	0	0	0	0	0	0	0	0	0
15687103|F|0-25:G>A-25:G>A	1	16916436	0	0	0	0	0	-	0	0	0	0	0	0	0	0	0	0	0	0	0	0	0	-	0	0	0	0	0	0	0	0	0	-	0	-	-	-	0	0	0	0	0	0	0	0	-	0	0
6167180|F|0-17:C>G-17:C>G	1	17044920	0	0	0	0	0	0	0	0	0	0	0	0	0	0	0	0	0	0	0	0	0	0	0	0	0	0	0	0	0	0	0	0	0	0	0	0	0	0	0	0	0	0	0	0	0	0	0
6160503|F|0-18:C>G-18:C>G	1	17044986	0	0	0	0	0	0	0	0	0	0	0	0	0	0	0	0	0	0	0	0	0	0	0	0	0	0	0	0	0	0	0	0	0	0	0	0	0	0	0	0	0	0	0	0	0	0	0
15681474|F|0-46:C>G-46:C>G	1	17051277	0	0	0	0	0	0	-	0	0	0	0	0	0	0	0	0	0	0	0	0	0	0	0	0	0	0	-	0	0	0	0	0	0	0	0	0	0	0	0	0	0	0	0	0	0	0	0
6202155|F|0-15:C>T-15:C>T	1	17118561	1	-	-	1	1	-	1	1	1	0	1	1	-	1	0	1	0	1	1	1	1	1	1	1	1	-	0	0	1	1	1	1	1	1	0	0	1	1	0	1	1	0	0	1	1	-	1
6202154|F|0-32:G>C-32:G>C	1	17118561	0	0	-	0	0	0	0	0	0	-	0	0	0	0	-	0	-	0	0	0	0	0	0	0	0	0	-	0	0	0	0	0	0	0	-	-	0	0	-	0	0	-	-	0	0	0	0
6182685|F|0-57:T>C-57:T>C	1	17158367	0	0	0	0	0	0	0	0	0	-	0	0	0	0	-	0	-	0	0	0	0	0	0	0	0	-	-	-	0	0	0	0	0	0	-	-	0	0	-	0	0	-	-	0	0	0	0
6156596|F|0-17:T>G-17:T>G	1	17158438	0	0	-	0	0	0	0	0	0	-	0	0	0	0	-	0	-	0	0	0	0	0	0	0	0	-	-	-	0	0	0	0	0	0	-	-	0	0	-	0	0	-	-	0	0	0	0
6166833|F|0-19:C>T-19:C>T	1	17359679	0	0	0	0	0	0	0	0	0	0	0	0	0	0	0	0	-	0	-	0	0	0	-	0	0	0	0	0	0	0	0	0	0	0	0	0	0	0	0	0	0	0	0	0	0	0	0
6181352|F|0-64:G>C-64:G>C	1	17442878	1	1	1	1	1	1	1	1	1	1	1	1	1	1	1	1	1	1	1	1	1	1	1	1	1	1	1	1	1	1	1	1	1	1	1	1	1	1	1	1	1	1	1	1	1	1	1
6188827|F|0-65:T>G-65:T>G	1	17442878	0	0	0	0	0	0	0	0	0	0	0	0	0	0	0	0	0	0	0	0	0	0	0	0	0	0	0	0	0	0	0	0	0	0	0	0	0	0	0	0	0	0	0	0	0	0	0
6164803|F|0-23:T>G-23:T>G	1	17523507	1	1	1	1	1	1	-	1	1	1	1	1	1	-	1	1	1	1	1	-	1	1	1	1	1	0	1	0	-	1	1	1	1	1	0	1	1	-	-	1	1	1	0	1	-	1	1
15689020|F|0-46:G>A-46:G>A	1	17564403	1	-	-	1	1	1	1	1	-	1	-	-	1	0	-	1	-	1	-	1	1	1	1	1	1	1	0	1	1	1	1	1	1	1	-	0	-	1	1	1	1	-	1	1	1	1	1
6202350|F|0-65:C>T-65:C>T	1	17564403	0	-	-	0	0	0	0	-	-	0	-	-	-	-	-	0	-	-	-	0	0	0	0	0	0	-	-	0	0	0	0	-	0	0	1	1	-	0	0	0	0	-	-	0	0	0	-
6180888|F|0-11:A>G-11:A>G	1	17888157	1	0	0	-	-	1	1	1	-	0	0	0	1	0	0	0	-	1	0	1	-	-	0	0	0	0	0	0	1	0	1	0	0	0	0	0	-	0	0	-	0	0	0	1	0	1	1
6160597|F|0-23:T>C-23:T>C	1	17913588	-	1	-	1	1	-	-	-	-	-	1	-	-	-	1	-	1	-	1	-	1	-	1	-	1	1	-	-	-	1	-	-	1	1	-	-	-	1	-	1	1	-	1	-	1	-	-
6209203|F|0-12:T>A-12:T>A	1	17948518	0	0	0	0	0	0	0	0	0	0	0	0	0	0	0	0	0	0	0	0	0	0	0	0	0	0	0	0	0	0	0	0	0	0	0	0	0	0	0	0	0	0	0	0	0	0	0
6190020|F|0-61:T>C-61:T>C	1	17948580	0	0	0	0	0	0	0	0	0	0	0	0	0	0	0	0	0	0	0	0	0	0	0	0	0	0	0	0	0	0	0	0	0	0	0	0	0	0	0	0	0	0	0	0	0	0	0
6189446|F|0-66:A>G-66:A>G	1	18040348	0	0	0	0	0	1	0	0	0	0	0	0	0	0	1	1	0	0	0	0	0	0	0	0	0	0	0	1	0	0	0	0	0	0	0	0	0	0	0	0	0	0	1	0	0	0	0
6203109|F|0-23:C>T-23:C>T	1	18101872	-	0	0	0	0	-	-	-	0	0	0	0	-	-	-	-	0	-	0	-	0	0	0	0	0	-	-	-	0	0	0	0	0	0	-	-	0	0	-	0	0	0	-	-	0	-	0
6203109|F|0-66:A>T-66:A>T	1	18101872	0	-	1	1	1	0	0	0	1	1	1	1	0	0	0	0	1	0	1	0	1	1	1	0	1	0	0	0	0	1	1	1	0	1	0	0	1	1	0	1	1	-	0	0	1	0	0
6205793|F|0-18:G>T-18:G>T	1	18102611	0	0	0	0	0	0	0	0	0	0	0	0	0	0	0	0	0	0	0	0	0	0	0	0	0	0	0	0	0	0	0	0	0	0	0	0	0	0	0	0	0	0	0	0	0	0	0
6205793|F|0-44:C>T-44:C>T	1	18102611	0	0	0	0	0	0	0	0	0	0	0	-	0	0	0	0	0	0	0	0	0	0	0	0	0	0	0	0	0	0	0	0	0	0	0	0	0	0	0	0	0	0	0	0	0	0	0
6205793|F|0-46:A>T-46:A>T	1	18102611	0	0	0	0	0	0	0	0	0	0	0	0	0	0	0	0	0	0	0	0	0	0	0	0	0	0	0	0	0	0	0	0	0	0	0	0	0	0	0	0	0	0	0	0	0	0	0
6178257|F|0-13:C>T-13:C>T	1	18105073	0	0	-	-	0	0	0	0	-	-	-	-	0	0	0	0	-	0	-	0	-	-	-	0	0	0	-	0	0	-	-	-	0	-	0	0	-	-	0	-	-	0	0	0	-	0	-
6178257|F|0-35:T>A-35:T>A	1	18105073	0	-	1	1	1	0	0	0	1	1	1	1	0	0	0	0	1	0	1	0	1	1	1	0	-	0	-	0	0	1	1	1	-	1	0	0	1	1	0	1	1	0	0	0	1	0	-
6202892|F|0-22:G>C-22:G>C	1	18183091	0	0	0	0	0	0	0	0	0	0	0	-	0	0	0	0	0	0	0	0	0	0	0	0	0	0	0	0	0	0	0	0	0	0	0	0	0	0	0	0	0	0	0	0	0	0	0
6145838|F|0-25:C>T-25:C>T	1	18188909	0	-	-	1	1	0	0	0	-	-	1	1	0	0	0	0	-	0	1	0	1	1	1	0	1	0	0	0	0	1	1	-	0	-	0	0	1	1	0	1	1	0	0	0	1	0	0
6192636|F|0-22:A>T-22:A>T	1	18189608	0	1	1	1	1	1	0	0	1	1	1	1	0	0	1	1	1	0	1	0	1	1	1	0	1	0	1	1	0	1	1	1	0	1	0	0	1	1	0	1	1	0	1	0	1	0	-
6186091|F|0-11:C>T-11:C>T	1	18298161	0	-	-	-	-	0	0	0	-	-	-	-	0	0	0	0	-	0	-	0	-	-	-	0	-	0	-	0	0	-	-	-	0	-	0	0	-	-	0	-	-	0	0	0	-	0	0
15679448|F|0-67:C>A-67:C>A	1	18494206	0	0	0	0	0	0	0	0	0	0	0	0	0	0	0	0	0	0	0	0	0	0	0	0	0	0	0	0	0	0	0	0	0	0	0	0	0	0	0	0	0	0	0	0	0	0	0
6183515|F|0-41:C>A-41:C>A	1	18597468	0	-	0	0	0	0	0	0	0	0	-	0	0	0	0	0	0	0	0	0	0	0	-	0	-	-	0	-	0	-	0	-	0	-	-	0	0	-	-	-	-	-	-	0	-	0	0
15689849|F|0-21:T>C-21:T>C	1	18826863	0	0	0	0	0	0	0	0	0	0	0	0	0	0	0	0	0	0	0	0	0	0	0	0	0	0	0	0	-	0	0	0	0	0	-	0	0	0	0	-	0	0	-	0	0	0	0
6161978|F|0-29:T>G-29:T>G	1	18895512	-	0	0	0	0	0	0	0	0	-	0	0	0	0	-	0	-	0	0	0	-	-	0	-	0	0	0	0	-	0	0	0	0	0	0	0	0	0	0	0	0	0	0	-	0	0	0
6192480|F|0-10:T>C-10:T>C	1	18896218	1	1	1	-	1	1	1	1	1	1	1	-	1	1	1	1	1	1	-	1	1	1	1	-	1	1	1	1	1	1	1	1	1	1	1	1	1	1	-	1	1	1	1	1	1	1	1
6176875|F|0-33:G>T-33:G>T	1	18969912	0	0	0	0	0	0	0	0	0	0	0	0	0	0	0	0	0	0	0	0	0	0	0	0	0	0	0	0	0	0	0	0	0	0	0	0	0	0	0	0	0	0	0	0	0	0	0
15680815|F|0-16:A>G-16:A>G	1	18969967	0	0	0	0	0	0	0	0	0	0	0	0	0	0	0	0	0	0	0	0	0	0	0	0	0	0	0	0	0	0	0	0	0	0	0	0	0	0	0	0	0	0	0	0	0	0	0
6178979|F|0-37:A>T-37:A>T	1	19045342	1	0	0	-	0	0	0	0	1	0	0	0	0	0	0	0	-	0	0	0	0	1	0	0	0	0	0	-	0	0	0	0	0	0	0	-	1	0	0	0	0	0	0	1	0	0	0
6153866|F|0-45:G>A-45:G>A	1	19045408	0	1	1	-	1	1	1	1	0	1	1	1	1	1	1	1	1	1	1	1	-	0	1	1	1	1	1	1	1	1	1	1	1	1	1	1	0	1	1	1	1	1	1	0	1	1	1
6164298|F|0-9:T>G-9:T>G	1	19257079	0	-	0	0	0	0	0	0	0	0	0	0	0	0	0	0	0	0	0	0	0	0	0	0	0	0	0	0	0	0	0	0	0	0	0	0	0	0	0	0	0	0	0	0	0	0	0
6164298|F|0-67:C>A-67:C>A	1	19257079	0	0	0	0	0	0	0	0	0	0	0	0	0	0	0	0	0	0	0	0	0	0	0	0	0	0	0	0	0	0	0	0	0	0	0	0	0	0	0	0	0	0	0	0	0	0	0
6158811|F|0-35:G>T-35:G>T	1	19268512	1	0	0	-	0	0	0	0	1	0	0	0	0	0	0	0	0	0	0	0	-	1	0	0	0	0	0	0	0	0	0	0	0	0	0	0	1	0	0	0	0	0	0	1	0	0	0
6191155|F|0-22:A>T-22:A>T	1	19270292	-	0	0	0	0	0	0	0	-	0	0	0	0	0	0	0	0	0	0	0	0	-	0	0	0	0	0	0	0	0	0	0	0	0	0	0	-	0	0	0	0	0	0	-	0	0	0
6191155|F|0-48:C>T-48:C>T	1	19270292	1	0	0	-	0	0	0	0	1	0	0	0	0	0	0	0	0	0	0	0	-	1	0	0	0	0	0	0	0	0	0	0	0	0	0	0	1	0	0	0	0	0	0	-	0	0	0
6205688|F|0-13:C>T-13:C>T	1	19305385	0	0	0	0	0	0	0	0	-	-	0	0	0	0	0	0	0	0	0	0	0	0	0	0	0	0	0	0	-	0	0	0	0	0	0	0	-	0	0	0	0	0	0	-	0	0	0
6205688|F|0-22:A>G-22:A>G	1	19305385	0	0	0	0	0	0	0	0	-	0	0	0	0	0	0	0	0	0	0	0	0	0	0	0	0	0	0	0	-	0	0	0	0	0	0	0	-	0	0	0	0	0	0	-	0	0	0
6205688|F|0-38:G>A-38:G>A	1	19305385	0	0	0	0	0	0	0	0	-	0	0	0	0	0	0	0	0	0	0	0	0	0	0	0	0	0	0	0	-	0	0	0	0	0	0	0	-	0	0	0	0	0	0	-	0	0	0
6205688|F|0-45:G>A-45:G>A	1	19305385	0	0	0	0	0	0	0	0	-	0	0	0	0	0	0	0	0	0	0	0	0	0	0	0	0	0	0	0	-	0	0	0	0	0	0	0	-	0	0	0	0	0	0	-	0	0	0
6205688|F|0-62:C>T-62:C>T	1	19305385	0	0	0	0	0	0	0	0	-	0	0	0	0	0	0	0	0	0	0	0	0	0	0	0	0	0	0	0	-	0	0	0	0	0	0	0	-	0	0	0	0	0	0	-	0	0	0
15678593|F|0-44:C>A-44:C>A	1	19383697	0	0	0	0	0	0	0	0	0	0	0	0	0	0	0	0	0	0	0	0	0	0	0	0	0	0	0	0	0	0	0	0	0	0	0	0	0	0	0	0	0	0	0	0	0	0	0
6192067|F|0-15:C>T-15:C>T	1	19385564	1	0	0	-	0	0	0	0	1	0	0	0	0	0	0	0	0	0	0	0	1	1	0	0	0	-	0	-	0	0	0	0	0	0	-	0	1	0	-	0	0	0	-	1	0	0	0
6192067|F|0-17:C>T-17:C>T	1	19385564	-	0	0	0	0	0	0	0	-	0	0	0	0	0	0	0	0	0	0	0	-	-	0	0	0	-	0	-	0	0	0	0	0	0	-	0	-	0	-	0	0	0	-	-	0	0	0
6192067|F|0-47:C>G-47:C>G	1	19385564	-	0	0	0	0	0	0	0	-	0	0	0	0	0	0	0	0	0	0	0	1	-	0	0	0	1	0	1	0	0	0	0	0	0	1	0	-	0	1	0	0	0	1	-	0	0	0
6181146|F|0-10:C>T-10:C>T	1	19418534	0	0	0	0	0	0	0	0	-	0	0	0	0	0	0	0	0	0	0	0	0	-	0	0	0	0	0	0	0	0	0	0	0	0	0	0	-	0	0	0	0	0	0	-	0	0	0
6181146|F|0-56:C>G-56:C>G	1	19418534	1	0	0	-	0	0	0	0	1	0	0	0	0	0	0	0	0	0	0	0	-	1	0	0	0	0	0	0	0	0	0	0	0	0	0	0	1	0	0	0	0	0	0	1	0	0	0
6193972|F|0-16:G>C-16:G>C	1	19418600	1	0	0	-	0	0	0	0	1	0	0	0	0	0	0	0	0	0	0	0	-	1	0	0	0	0	0	0	0	0	0	0	0	0	0	0	1	0	0	0	0	0	0	1	0	0	0
6164467|F|0-7:T>A-7:T>A	1	19484534	0	0	-	0	0	0	0	0	0	0	0	0	0	0	0	0	0	0	0	0	-	0	0	0	0	-	0	1	0	0	0	0	0	0	1	0	0	0	1	0	0	0	1	0	0	0	0
6162777|F|0-7:A>G-7:A>G	1	19484600	0	0	0	0	0	0	0	0	0	0	0	0	0	0	0	0	0	0	0	0	-	0	0	0	0	1	0	1	0	0	0	0	0	0	1	0	0	0	1	0	0	0	1	0	0	0	0
6198814|F|0-60:A>G-60:A>G	1	19485611	1	1	1	1	1	1	1	1	1	1	1	1	1	1	1	1	1	1	1	1	1	1	1	1	1	1	1	1	1	1	1	1	1	1	1	1	1	1	1	1	1	1	1	1	1	1	1
6192125|F|0-15:A>G-15:A>G	1	19591681	1	1	1	1	1	1	1	1	-	1	1	1	1	1	1	1	1	1	1	1	1	1	1	1	1	-	1	-	1	1	1	1	1	1	-	1	1	1	-	1	1	1	-	1	1	1	1
6192253|F|0-19:C>A-19:C>A	1	19592777	0	0	0	0	0	0	0	0	0	0	0	0	0	0	0	0	0	0	0	0	0	0	0	0	0	0	0	0	0	0	0	0	0	0	0	0	0	0	0	0	0	0	0	0	0	0	0
15688243|F|0-23:G>A-23:G>A	1	19649062	1	1	-	1	1	1	1	1	-	-	1	1	-	1	1	1	-	1	1	-	-	-	1	1	1	1	1	1	1	1	1	-	1	1	1	1	1	-	1	1	1	1	-	1	1	-	1
6181046|F|0-17:T>C-17:T>C	1	19743609	1	1	1	1	1	1	1	-	1	1	1	1	1	1	1	1	-	1	-	1	1	1	1	1	1	0	1	0	1	1	1	1	1	1	-	1	1	1	0	-	1	1	0	1	1	1	1
6181046|F|0-68:C>T-68:C>T	1	19743609	0	0	0	0	0	0	0	-	0	0	0	0	0	0	0	0	-	0	-	0	0	0	0	0	0	-	0	-	0	0	0	0	0	0	-	0	0	0	-	-	0	0	-	0	0	0	0
6198826|F|0-7:C>T-7:C>T	1	19789185	0	0	0	0	0	0	0	0	0	0	0	0	0	0	0	0	0	0	0	0	0	0	0	0	0	0	0	0	0	0	0	0	0	0	0	0	0	0	0	0	0	0	0	0	0	0	0
6198826|F|0-9:G>A-9:G>A	1	19789185	0	0	0	0	0	0	0	0	-	0	0	0	0	0	0	0	0	-	0	0	0	0	0	0	0	0	0	0	-	0	0	0	0	0	0	0	-	0	0	0	0	0	0	0	0	0	0
15689048|F|0-10:C>T-10:C>T	1	19837309	0	0	-	-	-	0	-	0	0	-	0	-	0	0	-	-	-	0	-	0	0	0	0	-	0	0	0	0	0	0	-	0	0	0	0	0	0	-	0	0	0	0	-	0	0	0	0
15689049|F|0-11:G>A-11:G>A	1	19837309	1	1	-	-	-	1	-	1	1	-	1	-	1	1	-	-	-	1	-	1	1	1	1	-	1	1	1	1	1	1	-	1	1	1	1	1	1	-	1	1	1	1	-	1	1	1	1
6202731|F|0-24:A>G-24:A>G	1	19841192	1	1	-	1	1	-	1	1	1	1	1	1	1	1	1	1	1	1	1	1	-	1	1	1	1	0	-	0	1	1	1	1	1	1	0	1	1	1	0	1	1	1	0	1	1	1	1
6154299|F|0-40:A>C-40:A>C	1	20053889	1	1	1	1	1	1	1	1	-	1	1	1	1	1	1	1	1	1	1	1	1	-	1	1	1	1	1	1	1	1	1	1	1	1	1	1	-	1	1	1	1	1	1	-	1	1	1
6198409|F|0-11:A>G-11:A>G	1	20053955	-	0	0	0	0	0	0	0	-	0	0	0	0	0	0	0	0	0	0	0	0	0	0	0	0	-	0	-	0	0	0	0	0	0	-	0	-	0	-	0	0	0	-	-	0	0	0
6197526|F|0-24:C>G-24:C>G	1	20062538	-	1	1	1	1	1	1	1	1	1	1	1	1	1	1	1	1	1	1	1	-	1	1	1	1	0	1	0	1	1	1	1	1	1	0	1	1	1	0	1	1	1	0	1	1	-	1
6184660|F|0-37:T>G-37:T>G	1	20076800	0	-	0	0	0	0	0	0	-	0	0	0	0	0	0	0	0	0	0	0	0	1	0	0	0	0	0	0	0	0	0	0	0	0	0	0	-	0	0	0	0	0	0	-	0	0	0
6203897|F|0-58:T>C-58:T>C	1	20085615	0	0	0	0	0	0	0	0	-	0	0	0	0	0	0	0	0	0	-	0	0	0	0	0	0	-	0	-	0	0	0	0	0	0	-	0	-	0	-	0	0	0	-	0	0	0	0
6165276|F|0-7:A>T-7:A>T	1	20123280	-	1	1	1	1	1	-	1	-	1	1	1	1	1	1	-	1	1	1	1	-	-	1	1	-	1	1	1	1	1	-	1	1	-	-	1	-	1	-	1	-	-	1	1	-	1	-
6165426|F|0-45:A>C-45:A>C	1	20249769	0	0	0	0	0	0	0	0	0	0	0	0	0	0	0	0	0	0	0	0	0	0	0	0	0	0	0	0	0	0	0	0	0	0	0	0	0	0	0	0	0	0	0	0	0	0	0
6204569|F|0-10:C>T-10:C>T	1	20379947	0	0	0	0	0	0	0	0	0	0	0	0	0	0	0	0	0	0	0	0	0	0	0	0	0	0	0	0	0	0	0	0	0	0	0	0	0	0	0	0	0	0	0	0	0	0	0
6204569|F|0-30:G>T-30:G>T	1	20379947	0	0	0	0	0	0	0	0	0	0	0	0	0	0	0	0	0	0	0	0	0	0	0	0	0	0	0	0	0	0	0	0	0	0	0	0	0	0	0	0	0	0	0	0	0	0	0
6204569|F|0-41:G>A-41:G>A	1	20379947	0	0	0	0	0	0	0	0	0	0	0	0	0	0	0	0	0	0	0	0	0	0	0	0	0	0	0	0	0	0	0	0	0	0	0	0	0	0	0	0	0	0	0	0	0	0	0
6178622|F|0-12:T>C-12:T>C	1	20538634	0	0	0	0	0	0	0	0	0	0	0	0	0	0	0	0	0	0	0	0	0	0	0	0	0	0	0	0	0	0	0	0	0	0	0	0	0	0	0	0	0	0	0	0	0	0	0
15689981|F|0-25:A>T-25:A>T	1	20555924	-	0	0	0	-	0	0	0	-	0	0	-	-	-	0	0	0	0	0	-	0	0	-	0	0	0	0	-	0	0	0	0	0	0	0	-	-	0	0	0	0	0	0	0	-	0	0
15684352|F|0-31:C>G-31:C>G	1	20633535	0	0	0	0	0	0	0	0	0	0	0	0	0	0	0	0	0	0	0	0	0	0	0	0	0	0	0	0	0	0	0	0	0	0	0	0	0	0	0	0	0	0	0	0	0	0	0
6191434|F|0-34:A>G-34:A>G	1	20633535	1	1	1	1	1	1	1	1	1	1	1	1	1	1	1	1	1	1	1	1	1	1	1	1	1	1	1	1	1	1	1	1	1	1	1	1	1	1	1	1	1	1	1	1	1	1	1
15684352|F|0-66:G>A-66:G>A	1	20633535	0	0	0	0	0	0	0	0	0	0	0	0	0	0	0	0	0	0	0	0	0	0	0	0	0	0	0	0	0	0	0	0	0	0	0	0	0	0	0	0	0	0	0	0	0	0	0
6197317|F|0-18:G>C-18:G>C	1	20633601	0	0	0	0	0	0	0	0	0	0	0	0	0	0	0	0	0	0	0	0	0	0	0	0	0	0	0	0	0	0	0	0	0	0	0	0	0	0	0	0	0	0	0	0	0	0	0
6197317|F|0-54:G>C-54:G>C	1	20633601	0	0	0	0	0	0	0	0	0	0	0	0	0	0	0	0	0	0	0	0	0	0	0	0	0	0	0	0	0	0	0	0	0	0	0	0	0	0	0	0	0	0	0	0	0	0	0
6179567|F|0-10:T>G-10:T>G	1	20642040	0	0	0	0	0	0	0	0	0	0	0	0	0	0	0	0	0	0	0	0	0	0	0	0	0	0	0	0	0	0	0	0	0	0	0	0	0	0	0	0	0	0	0	0	0	0	0
6206272|F|0-65:C>T-65:C>T	1	20679605	0	0	0	0	0	0	0	0	0	0	0	0	0	0	0	0	0	0	0	0	0	0	0	0	0	0	0	0	0	0	0	0	0	0	0	0	0	0	0	0	0	0	0	0	0	0	0
15680201|F|0-63:G>A-63:G>A	1	20699717	0	0	0	0	0	0	0	0	0	0	0	0	0	0	0	0	0	0	0	0	0	0	0	0	0	0	0	0	0	0	0	0	0	0	0	0	0	0	0	0	0	0	0	0	0	0	0
6195277|F|0-26:A>C-26:A>C	1	20742552	0	0	0	0	0	0	0	0	0	0	0	0	0	0	0	0	0	0	0	0	0	0	0	0	0	0	0	0	0	0	0	0	0	0	0	0	0	0	0	0	0	0	0	0	0	0	0
6188867|F|0-47:A>T-47:A>T	1	20775302	0	0	0	0	0	0	0	0	0	0	0	0	0	0	0	0	0	0	0	0	0	0	0	0	0	0	0	0	0	0	0	0	0	0	0	0	0	0	0	-	0	0	0	0	0	0	0
6188867|F|0-56:C>T-56:C>T	1	20775302	1	1	1	1	1	1	1	1	1	1	1	1	1	1	1	1	1	1	1	1	1	1	1	1	1	1	1	1	1	1	1	1	1	1	1	1	1	1	1	-	1	1	1	1	1	1	1
6187348|F|0-65:G>A-65:G>A	1	20827333	0	0	0	0	0	0	0	0	0	0	0	0	0	0	0	0	0	0	0	0	0	0	0	0	0	0	0	0	0	0	0	0	0	0	0	0	0	0	0	0	0	0	0	0	0	0	0
6199997|F|0-18:A>G-18:A>G	1	20836740	0	0	0	0	0	0	0	0	0	0	0	0	0	0	0	0	0	0	0	0	0	0	0	0	0	0	0	0	0	0	0	0	0	0	0	0	0	0	0	0	0	0	0	0	0	0	0
15680877|F|0-10:A>G-10:A>G	1	20855969	0	0	0	0	0	0	0	0	0	0	0	0	0	0	0	0	0	0	0	0	0	0	0	0	0	0	0	0	0	0	0	0	0	0	0	0	0	0	0	0	0	0	0	0	0	0	0
6188092|F|0-9:G>C-9:G>C	1	20868685	0	0	0	0	0	0	0	0	0	0	0	0	0	0	0	0	0	0	1	0	0	0	0	0	0	0	0	0	0	0	0	0	0	0	0	0	0	0	0	0	0	0	0	0	0	0	-
6188092|F|0-57:T>C-57:T>C	1	20868685	0	0	0	0	0	0	0	0	0	0	0	0	0	0	0	0	0	0	-	0	0	0	0	0	0	0	0	0	0	0	0	0	0	0	0	0	0	0	0	0	0	0	0	0	0	0	0
6195359|F|0-14:T>G-14:T>G	1	20874221	0	0	0	0	0	0	0	0	0	0	0	0	0	0	0	0	0	0	0	0	0	0	0	0	0	0	0	0	0	0	0	0	0	0	0	0	0	0	0	0	0	0	0	0	0	0	0
6189803|F|0-17:T>A-17:T>A	1	20924928	0	0	0	0	0	0	0	0	0	0	0	0	0	0	0	0	0	0	0	0	0	0	0	0	0	0	0	0	0	0	0	0	0	0	0	0	0	0	0	0	0	0	0	0	0	0	0
6189803|F|0-22:C>T-22:C>T	1	20924928	0	0	0	0	0	0	0	0	0	0	0	0	0	0	0	0	0	0	0	0	0	0	0	0	0	0	0	0	0	0	0	0	0	0	0	0	0	0	0	0	0	0	0	0	0	0	0
6189801|F|0-28:T>C-28:T>C	1	20924928	1	1	1	1	1	1	1	1	1	1	1	1	1	1	1	1	1	1	1	1	1	1	1	1	1	1	1	1	1	1	1	1	1	1	1	1	1	1	1	1	1	1	1	1	1	1	1
6175501|F|0-20:G>A-20:G>A	1	20970179	0	0	0	0	0	0	0	0	0	0	0	0	0	0	0	0	0	0	0	0	0	0	0	0	0	0	0	0	0	0	0	0	0	0	0	0	0	0	0	0	0	0	0	0	0	0	0
6191262|F|0-42:T>C-42:T>C	1	20982789	0	0	0	0	0	0	0	0	0	0	0	0	0	0	0	0	0	0	-	0	0	0	0	0	0	0	0	0	0	0	0	0	0	0	0	0	0	0	0	0	0	0	0	0	0	0	0
15687523|F|0-20:C>A-20:C>A	1	20993898	0	-	-	0	0	-	0	0	-	0	0	0	0	0	-	0	0	0	0	0	0	-	0	0	0	0	0	0	0	0	0	0	0	0	-	0	0	0	-	0	0	0	0	0	0	0	0
15680953|F|0-20:T>C-20:T>C	1	21010893	1	1	1	1	1	1	1	1	1	1	1	1	1	1	1	1	1	1	1	1	-	1	1	1	1	1	1	1	1	1	1	1	1	1	1	1	1	1	1	1	1	1	1	1	1	1	1
6175341|F|0-26:T>A-26:T>A	1	21045364	0	0	0	0	0	0	0	0	0	0	0	0	0	0	0	0	0	0	0	0	0	0	0	0	0	0	0	0	0	0	0	0	0	0	0	0	0	0	0	0	0	0	0	0	0	0	0
6161205|F|0-21:G>T-21:G>T	1	21075503	0	0	0	0	0	0	0	0	0	0	0	0	0	0	0	0	0	0	0	0	0	0	0	0	0	0	0	0	0	0	0	0	0	0	0	0	0	0	0	0	0	0	0	0	0	0	0
15680525|F|0-50:T>G-50:T>G	1	21117808	0	0	0	0	0	0	0	0	0	0	0	0	0	0	0	0	0	0	0	0	0	0	0	0	0	0	0	0	0	0	0	0	0	0	0	0	0	0	0	0	0	0	0	0	0	0	0
15682685|F|0-32:T>C-32:T>C	1	21122993	0	-	0	-	0	0	0	-	0	0	0	0	0	-	-	0	0	0	0	-	-	0	0	0	-	-	0	0	0	0	-	-	0	0	0	-	-	-	0	0	0	0	0	0	0	0	-
15677895|F|0-68:C>T-68:C>T	1	21148996	0	0	0	-	0	0	0	0	0	0	0	0	0	0	0	0	-	0	0	0	0	0	0	0	0	0	0	0	0	0	0	0	0	0	0	0	0	0	0	0	0	0	0	0	0	0	0
15679421|F|0-29:T>C-29:T>C	1	21200761	0	0	0	0	0	0	0	0	0	0	0	0	0	0	0	0	0	0	1	0	0	0	0	0	0	0	0	0	0	0	0	0	0	0	0	0	0	0	0	0	0	0	0	0	0	0	0
6201451|F|0-19:G>A-19:G>A	1	21238125	0	-	0	0	0	0	0	0	0	0	0	0	0	0	0	0	0	0	0	0	0	0	0	0	0	0	0	0	0	0	0	0	0	0	0	0	0	0	0	-	0	0	0	0	0	0	0
6200778|F|0-37:G>T-37:G>T	1	21261474	0	0	0	0	0	0	0	0	0	0	0	0	0	0	0	0	0	0	0	0	0	0	0	0	0	0	0	0	0	0	0	0	0	0	0	0	0	0	0	0	0	0	0	0	0	0	0
6193779|F|0-28:A>T-28:A>T	1	21293538	0	0	0	0	0	0	0	0	0	-	0	-	0	0	0	0	0	0	0	0	0	0	0	0	0	0	0	0	0	0	0	0	0	0	0	0	0	0	0	0	0	0	0	0	0	0	0
6161767|F|0-20:G>C-20:G>C	1	21330347	0	-	0	0	0	0	0	1	0	0	1	0	1	0	0	0	0	1	0	-	0	0	1	-	0	0	0	0	0	1	0	0	0	0	0	0	0	0	0	1	1	0	0	0	1	0	1
6170097|F|0-31:G>T-31:G>T	1	21430340	0	0	0	0	0	0	0	0	0	0	0	0	0	0	0	0	0	0	0	0	0	0	0	0	0	0	0	0	0	0	0	0	0	0	0	0	0	0	0	0	0	0	0	0	0	0	0
6191959|F|0-60:C>G-60:C>G	1	21462116	0	0	0	0	0	0	0	0	0	0	0	0	0	0	0	0	0	0	0	0	0	0	0	0	0	0	0	0	0	0	0	0	0	0	0	0	0	0	0	0	0	0	0	0	0	0	0
6158076|F|0-35:T>C-35:T>C	1	21481368	1	1	1	1	1	1	1	1	1	1	1	1	1	1	1	1	1	1	1	1	1	1	1	1	1	1	1	1	1	1	1	1	1	1	1	1	1	1	1	1	1	1	1	1	1	1	1
6189635|F|0-7:T>A-7:T>A	1	21537414	-	0	0	0	0	0	0	0	0	0	0	0	0	-	0	0	0	0	0	0	0	0	0	0	0	0	0	0	0	0	0	0	0	0	0	0	0	0	0	0	0	0	0	0	0	0	0
6189635|F|0-43:T>C-43:T>C	1	21537414	1	0	0	0	0	0	0	0	0	0	0	0	0	1	0	0	0	0	0	0	0	0	0	0	0	0	0	0	1	0	0	0	0	0	0	0	0	0	0	0	0	0	0	0	0	0	0
15680298|F|0-49:A>T-49:A>T	1	21554020	1	1	1	1	1	1	1	1	1	1	1	1	1	1	1	1	1	1	1	1	1	1	1	1	1	1	1	1	1	1	1	1	1	1	1	1	1	1	1	1	1	1	1	1	1	1	1
6190718|F|0-51:A>G-51:A>G	1	21558242	0	0	0	0	0	0	0	0	0	0	0	0	0	0	0	0	0	0	0	0	0	0	0	0	0	0	0	0	0	0	0	0	0	0	0	0	0	0	0	0	0	0	0	0	0	0	0
15676456|F|0-67:G>A-67:G>A	1	21565210	1	1	1	1	1	1	1	1	1	1	1	1	1	1	1	1	1	1	1	1	1	1	1	1	1	1	1	1	1	1	1	1	1	1	1	1	1	1	1	1	1	1	1	1	1	1	1
6189688|F|0-31:T>C-31:T>C	1	21565276	0	0	0	0	0	0	0	0	0	0	0	0	0	0	0	0	-	0	-	-	0	0	0	0	0	-	0	0	0	0	0	0	0	-	0	0	0	0	0	0	0	-	0	0	0	0	0
6189688|F|0-60:G>C-60:G>C	1	21565276	0	0	0	0	0	0	0	0	0	0	0	0	0	0	0	0	-	0	1	-	0	0	0	0	0	-	0	0	0	0	0	0	0	-	0	0	0	0	0	0	0	-	0	0	0	0	0
6160220|F|0-11:T>C-11:T>C	1	21600988	0	0	0	0	0	0	0	0	0	0	0	0	0	0	0	0	0	0	1	0	0	0	0	0	0	0	0	0	0	0	0	0	0	0	0	0	0	0	0	0	0	0	0	0	0	0	0
6185216|F|0-54:C>G-54:C>G	1	21609300	0	0	0	0	0	0	0	0	0	0	0	0	0	0	0	0	0	0	0	0	0	0	0	0	0	0	0	0	0	0	0	0	0	0	0	0	0	0	0	0	0	0	0	0	0	0	0
6185216|F|0-61:G>C-61:G>C	1	21609300	0	0	0	0	0	0	0	0	0	0	0	0	0	0	0	0	0	0	0	0	0	0	0	0	0	0	0	0	0	0	0	0	0	0	0	0	0	0	0	0	0	0	0	0	0	0	0
6207475|F|0-14:T>C-14:T>C	1	21629857	1	-	1	1	1	1	1	-	1	1	-	1	-	1	1	-	1	-	1	1	1	1	-	1	1	1	1	1	1	1	1	1	1	-	1	1	1	1	1	-	-	1	1	-	-	1	-
6198555|F|0-26:A>G-26:A>G	1	21629857	1	0	1	1	1	1	1	0	-	1	0	1	0	1	1	0	1	0	1	1	1	1	0	1	1	1	1	1	1	1	1	1	1	0	1	1	1	1	1	0	0	1	1	0	0	1	0
6198556|F|0-53:A>G-53:A>G	1	21629857	1	-	1	1	1	1	1	-	1	1	0	1	-	1	1	-	1	-	1	1	1	1	-	1	1	1	1	1	1	1	1	1	1	-	1	1	1	1	1	-	-	1	1	-	-	1	-
6202854|F|0-25:T>A-25:T>A	1	21629923	0	0	0	0	0	0	0	-	0	0	0	0	-	0	0	-	0	-	0	0	0	0	-	0	0	0	0	0	0	0	0	0	0	-	0	0	0	0	0	-	-	0	0	-	-	0	-
6202854|F|0-44:A>T-44:A>T	1	21629923	0	-	0	0	0	0	0	-	0	0	0	0	-	0	0	-	0	-	0	0	0	0	-	0	0	0	0	0	0	0	0	0	0	-	0	0	0	0	0	-	-	0	0	-	-	0	-
6178949|F|0-28:T>A-28:T>A	1	21632988	0	-	0	0	0	0	0	1	0	0	1	0	1	0	0	1	0	1	0	0	0	0	1	0	0	0	0	0	0	0	0	0	0	1	0	0	0	0	0	1	1	0	0	1	1	0	1
6178949|F|0-68:A>T-68:A>T	1	21632988	0	0	0	0	0	0	0	-	0	0	-	0	-	0	0	-	0	-	0	0	0	0	-	0	0	0	0	0	0	0	0	0	0	-	0	0	0	0	0	-	-	0	0	-	-	0	-
6206293|F|0-58:C>T-58:C>T	1	21723600	0	0	1	0	0	0	0	0	-	1	0	0	0	0	0	0	1	0	0	0	1	-	0	0	0	0	0	0	-	0	0	0	0	0	0	0	-	0	0	0	0	0	0	1	0	0	-
6164635|F|0-64:A>T-64:A>T	1	21723661	0	0	1	0	0	-	0	0	0	1	0	0	0	0	0	0	1	0	0	0	-	0	0	0	0	0	0	0	1	0	0	0	0	0	0	0	0	0	0	0	0	0	0	1	0	0	0
6162471|F|0-41:T>G-41:T>G	1	21878781	1	0	0	1	-	1	1	1	1	0	0	1	1	1	1	1	0	1	1	1	-	1	0	1	0	0	1	0	0	0	1	0	1	0	0	1	1	0	0	0	0	1	0	0	0	1	-
15677521|F|0-36:G>C-36:G>C	1	21880125	0	0	0	0	0	0	0	0	0	0	0	0	0	0	0	0	0	0	0	0	0	0	0	0	0	0	0	0	0	0	0	0	0	0	0	0	0	0	0	0	0	0	0	0	0	0	0
6176368|F|0-17:C>G-17:C>G	1	21880191	1	-	0	1	-	1	1	1	1	0	0	1	1	1	1	1	0	1	1	1	-	1	0	1	0	0	1	-	0	0	1	0	1	0	0	1	1	0	0	0	0	1	0	0	0	1	-
6175448|F|0-13:C>T-13:C>T	1	21905462	1	-	0	1	-	1	1	1	1	0	0	1	1	1	1	-	0	1	-	1	-	1	0	1	0	0	1	0	0	0	1	0	1	0	0	1	1	0	0	0	0	1	0	0	0	1	1
6172884|F|0-7:C>A-7:C>A	1	21989249	-	1	-	-	1	-	-	-	-	-	1	-	-	-	-	-	-	-	-	-	-	-	1	-	1	1	-	1	-	1	-	1	-	1	1	-	-	1	1	1	1	-	1	-	1	-	-
6158285|F|0-49:T>A-49:T>A	1	21989602	0	1	0	0	-	0	0	0	0	0	1	0	0	0	0	0	0	0	0	0	0	0	1	0	1	1	0	1	0	1	0	1	0	1	1	0	0	1	1	1	1	0	1	-	1	0	0
6161247|F|0-67:A>G-67:A>G	1	21989668	1	0	1	1	-	1	1	1	1	1	0	1	1	1	1	1	1	1	1	1	1	1	0	1	0	0	1	0	1	0	1	0	1	0	0	1	1	0	0	0	0	1	0	1	0	1	1
6192751|F|0-42:T>C-42:T>C	1	21990590	0	0	0	-	0	0	0	0	0	0	-	0	0	0	0	0	0	0	0	0	0	0	-	0	0	0	0	-	0	-	0	-	0	-	-	0	0	-	-	-	-	0	-	0	-	0	0
6154719|F|0-19:C>T-19:C>T	1	21990650	-	0	-	-	0	-	-	-	-	-	0	-	-	-	-	-	-	-	-	-	-	-	0	0	0	0	-	0	-	0	-	0	-	0	0	-	-	0	0	0	0	-	0	-	0	-	-
6190094|F|0-23:T>C-23:T>C	1	21997009	-	0	1	-	0	-	-	-	-	1	0	-	-	-	-	-	1	-	-	-	1	-	0	-	0	0	-	0	1	0	-	0	-	0	0	-	-	0	0	0	0	-	0	1	0	-	0
6175109|F|0-34:C>A-34:C>A	1	21999267	-	0	0	-	0	-	-	-	-	0	0	-	-	-	-	-	0	-	-	-	0	-	0	-	0	0	-	0	0	0	-	0	0	0	0	-	-	0	0	0	0	-	0	0	0	-	-
6191637|F|0-18:G>C-18:G>C	1	22007088	1	-	0	1	-	1	1	1	1	0	0	-	-	1	1	1	0	-	1	1	-	1	0	1	0	0	1	0	0	0	1	0	1	0	0	1	1	0	0	0	0	1	0	0	0	1	-
6196525|F|0-56:G>A-56:G>A	1	22007795	1	0	0	1	-	1	1	1	1	0	0	1	1	1	1	1	0	1	-	1	-	1	0	1	0	0	1	0	0	0	1	0	1	0	0	1	1	0	0	0	0	1	0	0	0	1	1
6196525|F|0-66:T>A-66:T>A	1	22007795	-	0	0	-	0	-	-	-	-	0	0	-	0	-	-	-	0	-	0	-	0	-	0	-	0	0	-	0	0	0	-	0	0	0	0	-	-	0	0	0	0	-	0	0	0	-	0
15674862|F|0-40:T>A-40:T>A	1	22008560	1	1	1	1	1	1	1	1	1	1	1	1	1	1	1	1	1	1	1	1	1	1	1	1	1	1	1	1	1	1	1	1	1	1	1	1	1	1	1	1	1	1	1	1	1	1	1
6186191|F|0-9:A>C-9:A>C	1	22008626	0	0	0	0	0	0	0	0	0	0	0	0	0	0	0	0	0	0	0	0	0	0	0	0	0	0	0	0	0	0	0	0	0	0	0	0	0	0	0	0	0	0	0	0	0	0	0
6186191|F|0-36:A>G-36:A>G	1	22008626	0	0	0	0	0	0	0	0	0	0	0	0	0	0	0	0	0	0	0	0	0	0	0	0	0	0	0	0	0	0	0	0	0	0	0	0	0	0	0	0	0	0	0	0	0	0	0
6179454|F|0-9:T>A-9:T>A	1	22208815	0	0	0	0	0	0	0	0	0	0	0	0	0	0	0	0	0	0	0	0	0	0	0	0	0	0	0	0	0	0	0	0	0	0	0	0	0	0	0	0	0	0	0	0	0	0	0
15688790|F|0-48:C>G-48:C>G	1	22278053	0	0	0	0	0	0	0	0	0	0	0	0	0	0	0	0	0	0	0	0	0	0	0	0	0	0	0	0	0	0	0	0	0	0	0	0	0	0	0	0	0	0	0	0	0	0	0
6180939|F|0-19:T>C-19:T>C	1	22282018	0	1	1	-	-	0	0	0	1	1	1	0	0	0	0	0	1	0	0	1	1	1	1	0	1	1	0	1	1	1	1	1	0	1	1	0	1	1	1	1	1	0	1	1	1	0	0
6190339|F|0-30:C>T-30:C>T	1	22291816	1	0	0	-	-	1	1	1	0	0	0	1	1	1	1	1	0	1	1	0	0	0	0	-	0	0	1	0	0	0	0	0	-	0	0	1	0	0	0	0	0	1	0	0	0	1	1
6191973|F|0-38:G>C-38:G>C	1	22291882	1	0	0	-	-	1	1	1	0	0	0	1	1	1	1	1	0	-	1	-	0	0	0	1	0	0	1	0	-	0	0	0	1	0	0	1	0	0	0	0	0	1	0	0	0	1	1
15689978|F|0-25:A>C-25:A>C	1	22302413	0	-	-	0	-	-	0	0	-	-	-	-	0	0	0	0	0	0	0	-	0	-	-	0	-	0	0	0	-	-	-	0	0	-	0	0	0	-	-	0	0	0	0	0	-	-	0
6202042|F|0-9:A>G-9:A>G	1	22309279	1	-	0	-	-	1	1	1	0	0	0	1	1	1	-	1	0	1	-	0	0	0	0	1	-	0	1	0	0	0	0	0	-	0	0	1	0	0	0	0	0	-	0	0	0	1	-
6204249|F|0-68:C>G-68:C>G	1	22381628	1	1	1	1	-	1	-	1	1	1	-	1	1	1	-	-	1	-	-	1	1	1	1	1	-	-	1	-	1	1	1	1	1	1	1	-	1	1	1	-	1	-	-	1	1	-	-
15675763|F|0-60:A>G-60:A>G	1	22400620	0	0	0	0	0	0	0	0	0	0	0	0	0	0	0	0	0	0	0	0	0	0	0	0	0	0	0	0	0	0	0	0	0	0	0	0	0	0	0	0	0	0	0	0	0	0	0
6205850|F|0-37:G>C-37:G>C	1	22451110	-	0	0	0	0	-	-	-	0	0	0	-	-	-	-	-	0	-	0	0	0	0	0	-	0	0	-	0	0	0	0	0	-	0	0	-	0	0	0	0	0	0	0	0	0	-	-
6185160|F|0-26:A>T-26:A>T	1	22451171	1	0	0	-	-	1	1	1	0	0	0	1	1	1	1	1	0	1	1	0	0	0	0	1	0	0	1	0	0	0	0	0	1	0	0	1	0	0	0	0	0	1	0	0	0	1	1
6192043|F|0-20:A>T-20:A>T	1	22471020	1	0	0	-	-	1	1	1	0	0	0	1	1	1	1	1	0	1	1	0	0	0	0	1	0	0	1	0	0	0	0	0	1	0	0	1	0	0	0	0	0	1	0	0	0	1	1
6192043|F|0-34:T>C-34:T>C	1	22471020	-	0	0	0	0	0	-	-	0	0	0	1	-	-	-	-	0	-	-	0	0	0	0	-	0	0	-	0	0	0	0	0	0	0	0	-	0	0	0	0	0	-	0	0	0	-	-
6160355|F|0-10:A>G-10:A>G	1	22471729	1	0	-	1	1	1	1	1	1	0	0	-	-	1	1	-	-	1	1	1	1	1	0	1	0	1	1	1	1	0	1	0	1	1	1	1	1	0	1	0	1	-	-	1	-	1	1
6153285|F|0-36:G>A-36:G>A	1	22476262	1	0	0	-	-	1	1	1	0	0	0	1	1	1	1	1	0	1	1	0	0	0	0	1	0	0	1	0	0	0	0	0	1	0	0	1	0	0	0	0	0	1	0	0	0	1	1
6153285|F|0-52:G>C-52:G>C	1	22476262	-	0	0	0	0	-	-	-	0	0	0	-	-	-	-	-	0	-	-	0	0	0	0	-	0	0	0	0	0	0	0	0	-	0	0	-	0	0	0	0	0	-	0	0	0	-	-
6178164|F|0-37:G>A-37:G>A	1	22535917	1	1	0	1	1	1	1	1	1	1	1	1	1	1	1	1	0	1	1	1	1	1	1	1	1	1	1	1	0	1	1	1	1	1	1	1	1	1	1	1	1	1	1	0	1	1	1
6186141|F|0-5:T>C-5:T>C	1	22611267	-	0	0	-	0	-	-	-	-	0	0	-	-	-	-	-	0	-	-	-	-	-	0	-	0	0	-	0	0	0	-	0	0	0	0	-	-	0	0	0	0	-	0	0	0	-	-
6186141|F|0-37:T>G-37:T>G	1	22611267	-	0	0	1	0	-	-	-	-	0	0	-	-	-	-	-	0	-	-	-	-	-	0	-	0	0	-	0	0	0	-	0	0	0	0	-	-	0	0	0	0	-	0	0	0	-	-
6208464|F|0-60:A>T-60:A>T	1	22611308	0	0	0	0	0	0	0	0	0	0	0	0	0	0	0	0	0	0	0	0	0	0	0	0	0	0	0	0	0	0	0	0	0	0	0	0	0	0	0	0	0	0	0	0	0	0	0
6175641|F|0-29:G>A-29:G>A	1	22725146	-	-	0	-	-	-	0	-	0	-	1	-	-	-	-	-	0	-	-	-	0	0	-	1	-	-	-	-	-	1	-	-	1	-	-	-	0	-	-	-	-	0	-	-	-	1	1
6157667|F|0-6:A>C-6:A>C	1	22727109	0	0	-	0	0	0	0	0	0	0	0	0	0	0	0	0	-	0	0	0	0	0	0	0	0	0	0	0	-	0	0	0	0	0	0	0	0	0	0	0	0	0	0	-	0	0	0
15680389|F|0-63:C>T-63:C>T	1	22740461	0	0	0	0	0	0	0	0	0	0	0	0	0	0	0	0	0	0	0	0	0	0	0	0	0	0	0	0	0	0	0	0	0	0	0	0	0	0	0	0	0	0	0	0	0	0	0
6193919|F|0-5:C>T-5:C>T	1	22771421	-	0	-	0	-	1	1	1	1	-	0	0	-	0	1	0	1	1	0	1	-	-	0	0	0	-	1	-	1	0	0	0	0	0	1	-	1	0	1	0	0	1	-	-	0	1	1
6153237|F|0-16:T>A-16:T>A	1	22822608	0	0	0	0	0	0	0	0	0	0	0	0	0	0	0	0	0	0	0	0	0	0	0	0	0	0	0	0	0	0	0	0	0	0	0	0	0	0	0	0	0	0	0	0	0	0	0
6199025|F|0-11:C>T-11:C>T	1	22915098	0	-	0	0	0	0	0	0	0	-	-	-	0	-	0	-	0	0	-	0	0	0	-	-	-	0	0	0	0	-	-	-	-	-	0	0	0	-	0	-	-	0	0	0	-	0	0
6199023|F|0-29:T>C-29:T>C	1	22915098	1	0	1	1	-	1	1	1	1	0	0	-	1	-	1	-	1	1	-	1	1	1	0	-	0	1	1	1	1	0	-	0	-	0	1	1	1	0	1	0	0	1	1	1	0	1	1
6195238|F|0-19:T>C-19:T>C	1	22927570	0	1	-	-	-	0	0	0	0	-	1	-	0	-	0	1	0	0	1	0	0	0	1	1	1	0	0	0	0	1	1	1	1	1	0	0	-	1	0	-	1	0	0	0	1	-	0
6192590|F|0-21:G>T-21:G>T	1	23033301	0	0	0	0	0	0	0	0	0	-	-	0	0	0	0	0	0	0	0	0	0	0	0	0	-	0	0	0	0	-	0	-	0	0	0	0	0	-	0	-	0	0	0	0	-	0	0
6192590|F|0-25:C>T-25:C>T	1	23033301	0	0	0	0	-	0	0	0	0	1	1	0	0	0	0	0	0	0	-	0	0	0	0	0	1	0	0	0	0	1	0	1	0	0	0	0	0	1	0	1	0	-	0	0	1	0	0
6192590|F|0-40:T>C-40:T>C	1	23033301	0	0	0	0	0	0	0	0	0	-	-	0	0	0	0	0	0	0	0	0	0	0	0	0	-	0	0	0	0	-	0	-	0	0	0	0	0	-	0	-	0	0	0	0	-	0	0
6186780|F|0-11:A>T-11:A>T	1	23042536	0	0	0	0	0	0	0	0	0	0	0	0	0	0	0	0	0	0	0	0	0	0	0	0	0	0	0	0	0	0	0	0	0	0	0	0	0	0	0	0	0	0	0	0	0	0	0
6200671|F|0-17:T>C-17:T>C	1	23059403	0	0	0	0	0	0	0	0	0	0	0	0	0	0	0	0	0	0	0	0	0	0	0	0	0	0	0	0	0	0	0	0	0	0	0	0	0	0	0	-	0	0	0	0	0	0	0
6200671|F|0-43:C>G-43:C>G	1	23059403	0	0	0	0	0	0	0	0	0	0	0	0	0	0	0	0	0	0	0	0	0	0	0	0	0	0	0	0	0	0	0	0	0	0	0	0	0	0	0	0	0	0	0	0	0	0	0
6156607|F|0-57:A>C-57:A>C	1	23135750	0	1	1	1	-	0	0	1	1	0	-	-	1	1	0	1	-	1	-	0	1	-	1	1	0	0	0	0	1	0	1	0	1	1	0	0	-	0	-	0	1	0	0	1	-	0	1
6154078|F|0-7:G>A-7:G>A	1	23143578	-	-	0	-	0	-	-	-	-	0	0	-	-	-	-	-	-	-	-	-	-	-	-	-	0	1	-	-	-	-	-	0	-	-	-	-	-	0	-	-	-	-	-	-	-	-	-
6203827|F|0-20:G>T-20:G>T	1	23194791	0	1	1	1	-	0	-	1	1	0	0	1	1	1	0	1	1	1	1	0	1	1	1	1	0	0	0	0	1	0	1	0	1	1	0	0	1	0	0	0	1	0	0	1	0	0	1
6203827|F|0-32:G>A-32:G>A	1	23194791	0	-	-	-	0	0	0	-	1	0	0	0	-	-	0	-	0	-	1	0	-	1	-	-	-	0	0	0	-	0	-	0	-	1	0	0	-	0	0	-	-	0	0	-	-	0	-
6195772|F|0-5:T>C-5:T>C	1	23194966	0	1	-	1	1	0	0	-	1	0	-	-	-	-	0	-	-	-	-	0	1	-	-	-	1	0	0	-	-	-	-	1	-	1	0	-	-	-	-	1	1	0	0	-	1	0	-
6195772|F|0-47:G>A-47:G>A	1	23194966	0	-	1	-	1	0	0	-	-	-	1	-	-	-	0	-	-	-	-	0	-	-	-	-	1	0	0	0	-	1	-	1	-	-	0	0	-	1	0	1	-	0	0	-	1	0	1
6166034|F|0-29:C>T-29:C>T	1	23206007	1	0	-	-	-	1	1	-	-	-	-	-	-	0	1	0	-	-	-	1	0	0	-	-	-	1	-	1	-	-	-	-	-	-	-	1	0	-	1	-	0	1	1	0	-	1	-
6192814|F|0-46:G>C-46:G>C	1	23206073	1	0	-	0	-	1	1	-	-	1	-	-	-	0	1	0	-	-	-	1	0	0	-	-	-	1	-	1	-	-	-	-	-	-	-	1	0	-	1	-	0	1	1	0	-	1	-
6200726|F|0-14:A>G-14:A>G	1	23210015	1	1	1	1	1	1	1	1	1	1	1	1	1	1	1	1	1	1	1	1	1	1	1	1	1	1	1	1	1	1	1	1	1	1	1	1	1	1	1	1	1	1	1	1	1	1	1
6182946|F|0-41:T>C-41:T>C	1	23210015	0	0	0	0	0	0	0	0	0	0	0	0	0	0	0	0	0	0	0	0	0	0	0	0	0	0	0	0	0	0	0	0	0	0	0	0	0	0	0	0	0	0	0	0	0	0	0
6161457|F|0-46:A>G-46:A>G	1	23223277	1	-	-	1	1	-	-	-	-	-	1	1	-	-	-	-	-	-	1	1	1	-	1	-	1	1	-	-	0	1	-	1	-	-	1	-	1	-	-	-	1	1	1	1	-	-	-
6196344|F|0-31:C>A-31:C>A	1	23316148	0	0	0	0	0	-	-	0	0	0	0	0	0	0	-	0	0	0	0	0	0	0	0	0	0	-	-	-	0	0	0	0	0	0	-	-	0	0	-	0	0	-	-	0	0	-	0
6196344|F|0-48:G>A-48:G>A	1	23316148	0	0	0	0	0	-	-	0	0	0	0	0	0	0	-	0	0	0	0	0	0	0	0	0	0	-	-	-	0	0	0	0	0	0	-	-	0	0	-	0	0	-	-	0	0	-	0
6209126|F|0-5:A>T-5:A>T	1	23318868	-	-	-	1	-	1	-	-	1	-	-	-	-	-	-	-	-	-	-	-	-	1	-	1	-	-	1	-	-	-	1	-	1	-	1	1	-	-	-	-	-	1	1	-	-	-	1
6204306|F|0-41:A>G-41:A>G	1	23318868	-	-	-	-	-	-	-	1	-	0	0	1	1	1	-	1	-	1	1	-	1	-	-	1	0	-	-	-	1	0	-	0	1	1	-	-	-	0	-	0	-	-	-	1	0	-	1
6209126|F|0-49:A>G-49:A>G	1	23318868	-	-	-	-	1	-	-	-	-	1	1	-	-	-	-	-	-	-	-	-	-	-	-	-	1	-	-	-	-	1	-	1	-	-	-	-	-	1	1	1	-	-	-	-	1	-	1
6214171|F|0-63:G>A-63:G>A	1	23318868	-	1	1	1	-	-	-	1	1	0	0	1	1	1	-	1	1	1	1	-	1	1	1	1	0	-	-	-	1	0	1	0	1	1	-	-	1	0	0	0	1	-	-	1	0	-	1
6164573|F|0-46:T>A-46:T>A	1	23323864	0	0	0	0	-	0	0	0	0	1	1	0	0	0	0	0	0	0	0	0	0	0	0	0	1	0	0	0	0	1	0	1	0	0	0	0	0	1	0	1	0	0	0	0	1	0	0
6165567|F|0-16:C>G-16:C>G	1	23372098	0	-	-	-	-	0	0	0	0	-	-	-	0	0	0	0	-	0	-	0	-	-	-	0	-	0	0	-	0	-	-	-	0	-	0	0	-	-	0	-	-	0	0	0	-	0	0
6185519|F|0-51:T>C-51:T>C	1	23610961	1	0	0	0	0	1	1	-	0	0	0	-	-	-	-	-	-	0	-	1	0	-	0	0	0	-	1	-	0	-	0	0	0	-	1	1	-	0	-	0	0	1	1	-	0	1	0
15687520|F|0-42:C>T-42:C>T	1	23768505	0	-	0	0	0	0	0	0	-	0	0	-	0	0	0	0	0	0	0	0	0	0	0	0	0	0	0	0	0	0	0	-	0	-	0	0	0	0	0	0	0	0	0	0	-	-	0
6203530|F|0-22:C>T-22:C>T	1	23787492	0	0	0	0	0	0	0	0	0	0	0	0	0	0	0	0	0	0	0	0	0	0	0	0	0	0	0	0	0	0	0	0	0	-	0	0	0	0	0	0	0	0	0	0	0	0	0
6203672|F|0-25:T>G-25:T>G	1	23789647	0	1	1	1	1	-	0	1	1	-	1	1	0	1	-	-	1	1	1	0	1	1	1	1	1	0	0	0	1	1	1	-	1	1	0	0	1	1	0	-	1	0	0	1	1	0	1
6203672|F|0-63:C>A-63:C>A	1	23789647	-	0	0	0	0	-	-	0	0	-	0	0	-	0	-	-	0	0	0	-	0	0	0	0	0	-	-	-	0	0	0	-	0	0	-	-	0	0	-	-	0	-	-	0	0	-	0
6200856|F|0-29:C>T-29:C>T	1	23789927	0	0	0	0	-	0	0	0	0	0	0	0	0	0	0	0	0	0	-	0	0	0	0	0	0	0	-	0	-	0	0	0	0	0	0	-	0	0	0	0	0	-	-	0	-	0	-
15688778|F|0-9:T>C-9:T>C	1	23847941	0	0	-	0	0	0	0	0	0	0	0	0	0	0	-	0	0	0	0	0	0	-	0	0	0	0	0	0	0	0	0	-	0	0	0	0	0	0	-	0	0	0	0	0	0	0	0
6207703|F|0-15:T>C-15:T>C	1	23885510	0	0	0	0	0	0	0	0	0	0	0	0	0	0	0	0	0	0	0	0	0	0	0	0	0	0	0	0	0	0	0	0	0	0	0	0	0	0	0	0	0	0	0	0	0	0	0
6207703|F|0-35:G>A-35:G>A	1	23885510	0	0	0	0	0	0	0	0	0	0	0	0	0	0	0	0	0	0	0	0	0	0	0	0	0	0	0	0	0	0	0	0	0	0	0	0	0	0	0	0	0	0	0	0	0	0	0
6207704|F|0-63:T>C-63:T>C	1	23885510	0	0	0	0	0	0	0	0	0	0	0	0	0	0	0	0	0	0	0	0	0	0	0	0	0	0	0	0	0	0	0	0	0	0	0	0	0	0	0	0	0	0	0	0	0	0	0
6207703|F|0-64:A>G-64:A>G	1	23885510	0	0	0	0	0	0	0	0	0	0	0	0	0	0	0	0	0	0	0	0	0	0	0	0	0	0	0	0	0	0	0	0	0	0	0	0	0	0	0	0	0	0	0	0	0	0	0
15689120|F|0-44:T>A-44:T>A	1	23885576	0	0	0	0	-	0	0	0	0	0	0	0	0	0	0	0	0	0	0	0	0	0	0	0	0	0	0	0	0	0	0	0	0	0	0	0	-	0	0	0	0	0	0	0	0	0	0
15689120|F|0-57:C>T-57:C>T	1	23885576	0	0	0	0	-	0	0	0	0	0	0	0	0	0	0	0	0	0	0	0	0	0	0	0	0	0	0	0	0	0	0	0	0	0	0	0	-	0	0	0	0	0	0	0	0	0	0
6196728|F|0-18:T>C-18:T>C	1	23912359	0	1	1	1	1	0	0	1	1	0	-	1	1	1	-	1	1	1	1	0	1	1	1	1	0	0	0	0	1	1	-	-	1	1	0	0	1	-	0	-	1	0	0	1	1	0	1
6198925|F|0-58:G>A-58:G>A	1	23938876	-	1	-	1	0	-	-	-	1	0	0	-	1	-	-	-	1	1	1	-	1	1	1	-	0	-	-	-	1	0	1	0	1	1	-	-	1	0	-	0	1	-	-	-	0	-	1
6183556|F|0-23:T>C-23:T>C	1	24079327	0	-	0	0	0	0	0	0	0	-	-	0	0	0	0	0	0	0	0	0	0	0	-	0	-	0	0	0	0	-	0	-	0	0	0	0	0	-	0	-	-	0	0	0	-	0	0
6161804|F|0-32:T>A-32:T>A	1	24180028	1	1	0	0	0	1	1	0	0	0	0	0	0	0	1	0	0	0	0	1	0	0	1	0	0	1	1	1	0	0	1	0	0	0	1	1	0	0	1	0	1	1	1	0	0	1	0
6189869|F|0-38:C>T-38:C>T	1	24180028	-	-	1	1	1	-	-	1	1	1	1	1	1	1	-	1	1	1	1	-	1	1	1	1	1	-	1	-	1	1	-	1	1	1	-	-	1	1	-	1	-	-	-	1	1	-	1
6161161|F|0-41:G>A-41:G>A	1	24261924	0	0	1	1	-	0	0	1	1	0	0	1	1	1	1	1	1	1	-	0	1	1	-	1	0	0	0	0	1	0	0	0	1	1	-	0	1	0	0	0	0	0	0	1	0	0	1
6180751|F|0-55:T>G-55:T>G	1	24271629	0	0	0	0	-	0	0	0	0	1	1	0	0	0	0	0	0	0	0	0	0	0	-	0	1	0	0	0	0	1	0	1	0	0	0	0	0	1	0	1	-	0	0	0	1	0	0
6180751|F|0-67:T>C-67:T>C	1	24271629	0	-	0	0	0	0	0	0	0	-	-	0	0	0	0	0	0	0	0	0	0	0	1	0	-	0	0	0	0	-	0	-	0	0	0	0	0	-	0	-	1	0	0	0	-	0	0
15676017|F|0-28:A>G-28:A>G	1	24406636	1	1	1	1	-	1	1	1	1	1	1	1	1	1	1	1	1	1	1	1	1	1	1	1	1	1	1	1	1	1	1	1	1	1	1	1	1	1	1	1	1	1	1	1	1	1	1
6214129|F|0-24:T>G-24:T>G	1	24430711	1	0	1	-	1	1	1	-	-	1	1	-	-	-	-	-	-	1	-	1	-	-	0	-	1	1	1	1	-	1	1	1	-	1	1	1	-	1	1	1	0	1	1	-	1	1	-
6214127|F|0-26:A>T-26:A>T	1	24430711	1	-	1	0	1	1	1	-	-	1	1	-	-	-	-	-	-	1	-	1	-	-	-	-	1	1	1	1	-	1	1	1	-	1	1	1	-	1	1	1	-	1	1	-	1	1	-
6214128|F|0-44:T>C-44:T>C	1	24430711	1	-	0	0	-	1	1	0	0	1	1	0	0	0	0	0	0	0	0	1	0	0	-	0	1	1	1	1	0	1	1	1	0	0	1	1	0	1	1	1	-	1	1	0	1	1	0
6208473|F|0-66:C>G-66:C>G	1	24430711	1	-	1	-	1	1	1	-	-	1	1	-	-	-	-	-	-	1	-	1	-	-	-	-	1	1	1	1	-	1	1	1	-	1	1	1	-	1	1	1	-	1	1	-	1	1	-
6196288|F|0-46:T>G-46:T>G	1	24446924	-	0	0	0	0	-	-	0	0	0	0	0	0	0	0	0	0	0	0	-	0	0	0	0	0	0	-	-	0	0	-	0	0	0	-	-	0	0	-	0	0	-	-	0	0	-	0
6203031|F|0-53:T>C-53:T>C	1	24449824	0	-	0	0	0	0	0	0	0	0	0	0	0	0	0	0	0	0	0	0	0	0	-	0	0	0	0	0	0	0	0	-	0	0	0	0	0	0	-	0	-	0	0	-	0	0	0
6126926|F|0-7:C>G-7:C>G	1	24449881	0	1	0	0	0	0	0	0	0	0	0	0	0	0	0	0	0	0	0	0	0	0	1	0	0	0	0	0	0	0	0	0	0	0	0	0	0	0	0	0	1	0	0	0	0	0	0
6126926|F|0-58:C>A-58:C>A	1	24449881	0	-	0	0	0	0	0	0	0	0	0	0	0	0	0	0	0	0	0	0	0	0	-	0	0	0	0	0	0	0	0	0	0	0	0	0	0	0	0	0	-	0	0	0	0	0	0
6162359|F|0-6:C>G-6:C>G	1	24615848	1	0	1	1	-	1	1	1	1	0	0	1	1	1	1	1	1	1	1	1	1	1	1	1	0	1	1	1	1	0	1	0	1	1	1	1	1	0	1	0	1	1	1	1	0	1	1
6166236|F|0-54:C>A-54:C>A	1	24711626	-	-	0	-	0	-	-	-	-	1	1	-	-	-	-	-	-	0	0	-	0	-	-	0	-	0	-	-	-	-	-	-	0	0	-	-	-	-	-	-	0	0	-	-	-	-	0
6202133|F|0-23:A>G-23:A>G	1	25049038	-	1	-	1	1	-	-	1	-	1	1	1	1	-	1	-	-	1	-	-	-	-	1	1	1	0	1	0	1	1	-	1	-	1	0	-	-	1	0	1	1	-	0	1	1	-	1
6202133|F|0-32:G>A-32:G>A	1	25049038	-	1	-	1	1	-	-	1	-	1	1	1	1	-	1	-	-	1	-	-	-	-	1	1	1	0	-	0	1	1	-	1	-	1	0	-	-	1	0	1	1	-	0	1	1	-	1
6195479|F|0-46:T>A-46:T>A	1	25075083	-	0	-	0	0	-	-	0	-	0	0	0	0	-	0	-	-	0	-	-	-	-	0	-	0	1	-	1	0	0	-	-	-	0	1	-	-	0	-	0	0	1	1	0	0	-	0
6183407|F|0-44:T>G-44:T>G	1	25145391	1	-	0	0	0	-	1	0	0	-	-	-	0	0	0	-	0	0	-	1	0	0	-	-	0	0	1	0	0	-	1	-	-	0	0	0	0	-	0	-	0	0	0	0	-	1	0
6180600|F|0-39:C>T-39:C>T	1	25158102	-	1	1	1	1	-	-	-	-	1	1	1	-	-	-	-	-	-	-	-	-	-	1	-	1	0	-	0	-	1	-	1	-	-	0	-	-	1	0	1	-	0	0	-	1	-	-
6176222|F|0-8:C>A-8:C>A	1	25158126	-	1	-	1	1	-	-	1	1	1	1	1	1	-	1	-	-	1	-	-	-	-	1	1	1	1	-	-	1	1	-	1	1	1	-	-	-	1	-	1	1	1	-	1	1	-	1
6159479|F|0-43:G>A-43:G>A	1	25184814	0	0	0	0	-	0	0	1	0	0	0	0	1	0	1	0	0	1	0	0	0	0	0	0	0	0	0	0	1	0	0	0	0	1	0	0	0	0	0	0	1	0	0	1	0	0	-
6207692|F|0-38:G>A-38:G>A	1	25187445	1	1	1	-	1	1	1	1	-	1	1	1	1	-	1	1	-	1	1	1	-	-	1	1	1	1	1	1	1	1	1	1	1	1	1	-	-	1	1	1	1	1	1	1	1	1	1
6158432|F|0-46:C>T-46:C>T	1	25187511	0	0	1	-	0	0	0	0	1	0	0	0	0	1	0	0	1	0	0	0	1	1	0	0	0	0	0	0	0	0	0	0	0	0	0	1	1	0	0	0	0	0	0	0	0	0	0
6197260|F|0-6:G>A-6:G>A	1	25280897	1	-	0	0	0	1	1	0	0	0	0	0	0	0	0	0	0	0	0	1	0	0	0	0	0	0	1	0	0	0	1	0	0	0	0	0	0	0	0	0	0	1	0	0	0	1	0
6197290|F|0-29:G>A-29:G>A	1	25445500	1	0	1	-	-	0	0	-	1	0	0	0	1	1	1	0	1	1	0	0	1	1	0	0	0	0	0	0	1	0	0	0	0	1	0	1	1	0	0	0	1	0	0	1	0	0	-
6196573|F|0-15:T>A-15:T>A	1	25445557	1	0	1	-	-	0	0	1	1	0	0	0	1	1	1	-	1	1	-	0	1	1	0	-	0	0	0	0	1	0	0	0	0	1	0	1	1	0	0	0	1	0	0	1	0	0	-
6196573|F|0-19:G>A-19:G>A	1	25445557	-	0	-	0	0	0	0	-	-	0	0	0	-	-	-	1	-	-	1	0	-	-	0	1	0	0	0	0	-	0	0	0	-	-	0	-	-	0	0	0	-	0	0	-	0	0	0
6191371|F|0-49:A>C-49:A>C	1	25476712	0	0	-	0	-	-	-	-	-	0	0	0	-	-	-	-	-	-	-	-	-	-	0	-	0	1	-	1	-	0	-	0	-	-	1	0	-	0	1	0	-	-	1	-	0	-	-
6206380|F|0-53:C>G-53:C>G	1	25524262	1	1	1	1	1	1	1	1	1	1	1	1	1	1	1	1	1	1	1	1	1	1	1	1	1	1	1	1	1	1	1	1	1	1	1	1	1	1	1	1	1	1	1	1	1	1	1
15682973|F|0-65:G>A-65:G>A	1	25561204	0	-	0	-	0	-	0	-	-	0	0	0	0	0	-	-	0	0	-	0	-	-	-	0	0	-	-	0	0	-	0	-	0	0	0	0	0	0	0	0	0	0	0	-	-	0	0
6201693|F|0-13:C>T-13:C>T	1	25590181	-	0	0	0	0	0	0	0	0	0	0	0	0	0	0	1	0	0	1	0	-	0	0	1	0	0	0	0	0	0	0	0	1	0	0	-	0	0	0	0	0	0	0	0	0	0	0
6195784|F|0-12:C>G-12:C>G	1	25611898	-	-	0	0	0	1	1	0	0	0	0	0	0	0	0	-	0	0	-	1	-	-	-	-	0	-	1	-	0	0	1	-	-	0	-	-	0	0	-	0	0	1	-	0	0	1	0
6195784|F|0-65:T>C-65:T>C	1	25611898	-	1	1	1	1	-	-	1	1	1	1	1	1	1	1	-	1	1	-	-	-	-	-	-	1	0	-	0	1	1	-	-	-	1	0	-	1	1	0	1	1	-	0	1	1	-	1
6195785|F|0-67:T>C-67:T>C	1	25611898	-	1	1	1	1	-	-	1	1	1	1	1	1	1	1	0	1	1	0	-	-	-	-	0	1	-	-	-	1	1	-	-	0	1	-	-	1	1	-	1	1	-	-	1	1	-	1
6163407|F|0-55:G>T-55:G>T	1	25618301	0	0	1	-	-	0	0	-	1	0	0	0	1	1	1	1	1	1	1	0	1	-	0	1	0	1	0	-	-	0	0	-	1	-	-	-	1	0	-	0	1	0	1	1	0	0	1
6199090|F|0-28:G>A-28:G>A	1	25632076	0	0	-	-	-	0	0	1	1	0	0	0	1	1	1	0	1	1	0	0	1	1	0	-	0	1	0	1	1	0	0	0	0	1	1	0	1	0	1	0	1	0	1	1	0	0	1
6163027|F|0-14:G>T-14:G>T	1	25634590	0	1	0	-	-	0	0	0	0	1	1	1	0	0	0	0	0	0	0	0	0	0	1	0	1	1	0	1	0	1	0	1	0	0	1	1	0	1	1	1	0	0	1	0	1	0	0
15682390|F|0-42:T>G-42:T>G	1	25634817	0	0	0	0	0	0	0	0	0	0	0	0	0	0	0	0	0	0	0	0	0	0	0	0	0	0	0	0	0	0	0	0	0	0	0	0	0	0	0	0	0	0	0	0	0	0	0
15682390|F|0-49:G>C-49:G>C	1	25634817	0	0	0	0	0	0	0	0	0	0	0	0	0	0	0	0	0	0	0	0	0	0	0	0	0	0	0	0	0	0	0	0	0	0	0	0	0	0	0	0	0	0	0	0	0	0	0
6179282|F|0-21:C>A-21:C>A	1	25635189	1	1	1	1	1	1	1	1	1	1	1	1	1	1	1	1	1	1	1	1	1	1	1	1	1	0	1	0	1	1	1	1	-	1	0	1	1	1	0	1	1	1	0	1	1	1	1
6197494|F|0-40:G>A-40:G>A	1	25659766	0	0	0	0	0	0	0	0	0	0	0	0	0	0	0	0	0	0	0	0	0	0	0	0	0	1	0	1	0	0	0	0	0	0	1	0	0	0	1	0	0	0	1	0	0	0	0
6197281|F|0-49:A>G-49:A>G	1	25684221	-	1	1	1	1	1	1	1	1	1	1	1	1	1	1	1	1	1	1	1	1	1	1	1	1	0	1	0	1	1	1	1	1	1	0	1	1	1	0	1	1	1	0	1	1	1	1
6157282|F|0-45:A>C-45:A>C	1	25711913	0	0	-	-	-	0	0	0	0	0	1	1	0	0	0	0	0	0	-	0	0	0	0	0	1	-	0	0	0	0	0	1	0	0	0	0	0	0	0	0	0	0	0	0	-	0	0
6205617|F|0-5:T>C-5:T>C	1	25743931	-	1	1	-	1	-	1	1	1	1	1	1	1	1	1	1	1	1	1	-	1	1	1	1	1	0	-	0	1	1	-	1	1	1	0	-	1	1	0	1	1	-	0	1	1	-	1
6199541|F|0-23:C>T-23:C>T	1	25805776	1	1	1	1	1	1	1	1	1	1	1	1	1	1	1	1	1	1	1	1	1	1	1	1	1	1	1	1	1	1	1	1	1	1	1	1	1	1	1	1	1	1	1	1	1	-	1
6203513|F|0-13:C>T-13:C>T	1	25808490	-	-	-	-	1	1	1	1	-	-	1	-	1	1	-	-	-	1	1	1	-	-	-	1	1	1	1	-	1	-	-	1	1	-	1	-	-	-	1	-	-	1	1	1	-	1	1
15688809|F|0-14:A>G-14:A>G	1	25808490	-	-	-	-	-	-	-	1	-	-	1	-	1	1	-	-	-	1	1	1	0	-	-	1	1	1	1	-	1	-	0	1	1	0	-	-	0	-	-	0	0	-	1	1	0	1	-
6199382|F|0-8:T>C-8:T>C	1	25883490	-	0	0	0	0	-	1	-	-	0	0	0	-	-	-	0	-	-	-	-	-	-	0	-	0	-	-	-	-	0	-	0	0	-	-	1	-	0	-	0	-	-	-	-	0	-	0
6199383|F|0-14:T>C-14:T>C	1	25883490	-	1	1	1	1	-	-	-	-	1	1	1	-	-	-	1	-	-	-	-	-	-	1	-	1	-	-	-	-	1	1	1	1	-	-	-	-	1	-	1	-	1	-	-	1	-	1
6199382|F|0-59:C>G-59:C>G	1	25883490	-	0	0	0	0	-	-	-	-	0	0	0	-	-	-	0	-	-	-	-	-	-	0	-	0	1	-	-	-	0	0	0	0	-	1	-	-	0	1	0	-	0	1	-	0	-	0
6203728|F|0-49:C>T-49:C>T	1	25957377	1	1	0	-	-	1	1	0	0	1	1	1	0	0	0	-	0	0	-	1	0	0	1	-	1	-	1	-	0	1	1	1	-	0	-	1	0	1	-	1	0	1	-	0	1	1	0
6193207|F|0-6:G>A-6:G>A	1	25957443	-	-	1	-	1	-	-	1	1	-	-	-	1	1	1	-	1	1	-	-	1	1	-	1	-	1	-	1	1	-	-	-	-	1	1	-	1	-	1	-	1	-	1	1	-	-	1
6195616|F|0-54:C>G-54:C>G	1	25964469	-	-	0	-	0	-	-	0	0	-	0	-	0	0	0	0	0	0	0	-	0	0	-	0	-	0	-	0	0	-	0	-	0	0	0	-	0	-	0	-	0	-	0	0	-	-	0
6198398|F|0-20:T>A-20:T>A	1	25965532	0	0	-	0	-	-	-	-	-	-	-	-	-	1	-	1	-	-	1	1	-	-	-	1	0	0	0	0	-	-	0	0	1	-	0	-	-	-	0	0	-	-	0	-	0	-	1
6198398|F|0-48:C>G-48:C>G	1	25965532	0	0	1	-	1	0	-	1	1	-	-	1	1	1	1	-	1	1	-	-	1	1	-	-	0	0	0	0	1	-	0	0	-	1	0	-	1	-	0	0	1	-	0	1	0	-	1
6193100|F|0-31:T>C-31:T>C	1	25965598	-	-	0	0	0	-	-	0	0	-	0	-	0	0	0	1	0	0	1	-	0	0	-	-	-	0	-	0	0	-	-	-	1	0	0	-	0	-	0	-	0	-	0	0	-	-	0
6203683|F|0-28:A>G-28:A>G	1	25966284	-	0	0	0	-	-	-	1	0	0	0	0	1	1	0	-	0	1	0	-	0	0	0	0	0	0	-	0	0	0	-	0	-	0	0	-	0	0	0	0	0	-	0	0	0	-	1
6203683|F|0-33:T>C-33:T>C	1	25966284	-	0	0	0	0	-	-	-	0	0	0	0	0	-	0	-	0	-	0	-	0	0	0	0	0	0	-	0	0	0	-	0	-	0	0	-	0	0	0	0	0	-	0	0	0	-	0
6183614|F|0-12:G>A-12:G>A	1	25998842	0	1	0	0	0	0	0	0	0	-	-	-	0	0	0	1	0	0	1	0	0	0	-	1	-	0	0	0	0	-	0	-	1	0	0	0	0	-	0	-	0	0	0	0	-	0	0
6203730|F|0-23:T>C-23:T>C	1	26036000	1	1	-	1	1	1	1	-	-	1	1	1	-	-	-	-	-	-	-	1	-	-	1	-	1	0	1	0	-	1	1	1	-	-	0	1	-	1	0	1	-	1	0	-	1	1	1
6206657|F|0-48:G>C-48:G>C	1	26049109	0	-	0	-	0	0	0	0	-	0	0	0	0	0	0	0	0	0	0	0	0	-	-	0	0	0	0	0	0	0	0	0	0	0	0	0	0	0	0	0	-	0	0	0	0	0	0
15688978|F|0-28:G>T-28:G>T	1	26049175	1	1	1	1	1	1	1	1	1	1	1	1	1	1	1	1	1	1	1	1	1	1	1	1	1	1	1	1	1	1	1	1	1	1	1	1	1	1	1	1	1	1	1	1	1	1	1
6206075|F|0-22:C>G-22:C>G	1	26054369	0	-	1	-	1	-	0	-	-	1	1	1	1	1	1	0	-	1	0	0	1	0	0	0	1	0	0	0	1	1	0	-	0	1	-	0	1	-	0	1	-	0	0	1	1	0	1
15689374|F|0-36:T>C-36:T>C	1	26054369	-	1	1	1	1	-	-	-	1	1	1	1	1	1	1	-	-	1	-	-	1	-	-	-	1	-	-	-	1	1	-	-	-	1	-	-	1	-	-	1	1	-	-	1	1	-	1
6203357|F|0-8:A>C-8:A>C	1	26054407	0	0	-	-	-	0	0	-	-	-	-	1	0	0	-	0	-	-	0	0	-	-	-	0	-	0	0	0	-	-	0	-	0	-	0	0	-	-	0	-	-	0	0	-	-	0	0
6203357|F|0-59:C>G-59:C>G	1	26054407	0	0	1	1	1	0	0	1	1	-	-	-	1	1	1	0	1	1	0	0	1	1	-	0	1	0	0	0	1	-	0	-	0	1	0	0	1	-	0	-	1	0	0	1	-	0	1
6203357|F|0-66:G>T-66:G>T	1	26054407	0	-	-	1	1	0	0	1	-	1	1	1	0	0	-	0	-	-	0	0	-	-	1	0	1	0	0	0	-	1	0	1	-	-	0	0	-	1	0	1	-	0	0	-	1	0	0
6154252|F|0-19:C>T-19:C>T	1	26059213	0	0	0	0	0	0	0	0	0	0	0	0	0	0	0	1	0	-	1	0	0	0	0	1	0	1	-	1	0	0	0	0	1	0	1	0	0	0	1	0	0	0	1	0	0	0	0
6153572|F|0-55:G>A-55:G>A	1	26309071	0	0	0	0	0	0	0	0	0	0	0	0	0	-	0	1	0	0	1	0	0	0	1	1	0	0	0	0	0	0	0	0	1	1	0	0	0	0	0	0	1	0	0	0	0	0	0
15686285|F|0-13:G>A-13:G>A	1	26439495	0	-	-	-	-	0	0	-	-	-	1	-	-	0	-	0	-	-	0	-	-	-	-	0	-	0	0	0	-	0	0	-	0	-	0	0	-	1	0	-	-	0	0	-	1	0	-
15686285|F|0-29:G>A-29:G>A	1	26439495	0	-	1	-	-	0	0	1	1	-	1	-	1	0	-	-	-	1	-	-	-	-	1	-	-	0	0	0	1	-	-	-	-	1	0	0	1	-	0	-	1	0	0	1	-	0	-
6206549|F|0-20:A>C-20:A>C	1	26465603	1	1	-	1	1	1	1	-	-	1	1	1	1	1	1	1	-	-	1	1	-	-	1	1	1	1	1	1	-	1	1	1	1	-	1	1	-	1	1	1	1	1	1	-	1	1	1
6206550|F|0-24:C>T-24:C>T	1	26465603	1	1	0	-	-	1	1	0	0	1	1	1	0	1	-	1	0	0	1	1	0	0	1	1	1	1	1	1	0	1	1	1	1	0	1	1	0	1	1	1	1	1	1	0	1	1	0
6197404|F|0-48:T>A-48:T>A	1	26478106	0	0	0	0	0	0	0	0	0	0	0	0	0	1	0	1	0	0	-	0	0	0	0	1	0	0	0	0	0	0	0	0	-	0	0	0	0	0	0	0	0	0	0	0	0	0	0
6206333|F|0-25:G>C-25:G>C	1	26664644	0	0	0	0	0	0	0	0	0	0	0	0	0	0	0	0	0	0	0	0	0	0	-	0	0	0	0	0	0	0	0	0	0	0	0	0	0	0	0	0	-	0	0	0	0	0	0
15688012|F|0-45:G>A-45:G>A	1	26943410	0	0	0	0	0	0	0	0	0	0	0	0	0	0	0	0	0	0	0	0	0	0	0	0	0	0	0	0	0	0	0	0	0	0	0	0	0	0	0	0	0	0	0	0	0	0	0
15688012|F|0-56:C>T-56:C>T	1	26943410	0	0	0	0	0	0	0	0	0	0	0	0	0	0	0	0	0	0	0	0	0	0	0	0	0	0	0	0	0	0	0	0	0	0	0	0	0	0	0	0	0	0	0	0	0	0	0
6161096|F|0-10:C>A-10:C>A	1	26943757	0	0	0	0	0	-	-	0	0	0	0	0	0	0	0	0	0	0	0	-	0	0	0	0	0	0	-	-	0	0	-	0	0	0	-	-	0	0	-	0	0	0	-	0	0	-	0
6161096|F|0-66:G>T-66:G>T	1	26943757	0	0	0	0	0	-	-	0	0	0	0	0	0	0	0	0	0	0	0	-	0	0	0	0	0	0	-	-	0	0	-	0	0	0	-	-	0	0	-	0	0	0	-	0	0	-	0
6206833|F|0-6:G>A-6:G>A	1	26943823	0	0	-	-	0	0	0	-	-	0	0	-	-	-	-	-	-	-	-	0	-	-	-	-	0	0	0	0	-	0	0	0	-	-	0	0	-	0	0	0	-	-	0	-	0	0	-
6206833|F|0-38:T>A-38:T>A	1	26943823	0	0	-	-	0	0	0	-	-	0	0	-	-	-	-	-	-	-	-	0	-	-	-	-	0	0	0	0	-	0	0	0	-	-	0	0	-	0	0	0	-	-	0	-	0	0	-
6206833|F|0-39:T>C-39:T>C	1	26943823	0	0	1	1	-	0	0	1	1	0	0	1	1	1	1	1	1	1	1	0	1	1	1	1	0	0	0	0	1	0	0	0	1	1	0	0	1	0	0	0	1	1	0	1	0	0	1
6182262|F|0-6:A>G-6:A>G	1	27159166	0	0	0	0	0	1	1	0	0	0	0	0	0	0	0	0	0	0	0	1	0	0	0	0	0	1	1	1	0	0	1	0	0	0	1	1	0	0	1	0	0	0	1	0	0	1	0
6155740|F|0-26:A>G-26:A>G	1	27159232	0	-	-	1	-	0	0	1	1	0	0	1	1	1	1	1	1	1	-	0	1	1	1	1	0	0	0	0	1	0	0	0	1	1	0	0	1	0	0	0	1	1	0	1	0	0	1
6181230|F|0-28:A>C-28:A>C	1	27166949	0	0	0	0	0	1	1	-	0	-	0	0	-	0	0	0	0	-	0	1	0	0	0	0	0	1	1	1	0	0	1	-	0	0	-	1	0	0	1	0	0	0	1	0	-	1	0
6176162|F|0-5:C>T-5:C>T	1	27167015	0	0	0	0	0	1	1	0	0	0	0	0	0	0	0	0	0	0	0	1	0	0	0	0	0	1	1	1	0	0	1	0	0	0	1	-	0	0	1	0	0	0	1	0	0	1	0
6183516|F|0-62:T>G-62:T>G	1	27332558	1	-	0	-	0	1	1	0	0	-	-	0	0	0	0	0	0	0	0	1	0	0	0	0	-	1	1	1	0	-	1	-	0	0	1	1	0	-	1	-	0	1	1	0	-	1	0
6208827|F|0-39:T>C-39:T>C	1	27640221	-	1	1	1	1	-	1	-	-	1	1	1	-	-	-	1	-	-	1	-	-	-	1	1	1	-	-	-	-	1	-	1	1	-	-	-	-	1	-	1	-	-	-	-	1	-	-
6203729|F|0-64:C>T-64:C>T	1	27640221	-	0	1	-	-	-	0	1	1	0	0	0	1	1	1	0	1	1	0	-	1	1	0	0	0	-	-	-	1	0	-	0	0	1	-	-	1	0	-	0	1	-	-	1	0	-	1
6203729|F|0-67:A>G-67:A>G	1	27640221	0	0	-	0	0	0	0	-	-	0	0	0	-	-	-	-	-	-	-	0	-	-	0	-	0	-	0	-	-	0	0	0	-	-	-	0	-	0	-	0	-	0	1	-	0	0	0
6201893|F|0-31:G>A-31:G>A	1	27648596	1	0	0	0	0	1	1	-	-	-	0	0	-	-	-	-	-	-	-	1	-	-	0	-	0	-	1	0	-	0	1	0	0	-	0	1	-	0	0	0	0	1	0	-	0	1	0
15689676|F|0-23:G>A-23:G>A	1	27694437	-	-	1	1	1	1	-	-	1	-	1	1	-	-	-	1	1	-	1	-	1	1	1	1	1	1	1	1	-	1	1	1	1	1	1	1	1	1	1	1	1	1	1	-	-	-	-
6203063|F|0-15:C>T-15:C>T	1	27756041	1	-	1	-	-	-	-	-	1	1	1	-	1	1	-	1	-	-	1	-	1	1	-	-	-	1	1	1	1	-	-	-	-	-	-	-	1	1	1	-	1	-	1	1	-	1	1
15689089|F|0-35:A>G-35:A>G	1	27756041	1	-	1	-	-	-	-	-	1	1	1	-	1	1	-	1	-	-	1	-	1	1	-	-	-	1	1	1	1	-	-	-	-	-	-	-	1	1	1	-	1	-	1	1	-	1	1
6182518|F|0-32:C>G-32:C>G	1	27918784	-	0	0	0	0	-	-	0	0	0	0	0	-	0	0	-	0	0	-	-	0	0	0	-	0	1	-	1	0	0	-	0	0	0	1	-	0	0	1	0	0	-	1	0	0	-	-
6182518|F|0-34:G>A-34:G>A	1	27918784	-	0	0	0	0	-	-	0	0	0	0	0	-	0	0	-	0	0	-	-	0	0	0	-	0	-	-	-	0	0	-	0	0	0	-	-	0	0	-	0	0	-	-	0	0	-	-
6204181|F|0-15:A>C-15:A>C	1	28002997	1	-	-	-	-	1	1	-	-	-	-	-	-	-	-	-	-	-	-	1	-	-	-	-	-	0	1	-	-	-	1	-	-	-	0	1	-	-	0	-	-	1	0	-	-	1	-
6205618|F|0-7:A>G-7:A>G	1	28003044	-	0	0	0	0	-	0	0	0	0	0	0	0	0	0	0	0	0	0	-	0	0	0	0	0	1	-	1	0	0	-	0	0	0	1	-	0	0	1	0	0	-	1	0	0	-	0
6186690|F|0-8:C>T-8:C>T	1	28103358	-	1	1	1	1	-	1	1	1	1	1	1	1	1	1	1	1	1	1	1	1	1	-	1	1	-	1	1	1	1	1	-	1	1	1	1	1	1	-	1	1	1	1	1	1	1	1
6178070|F|0-41:A>T-41:A>T	1	28103504	0	0	0	0	0	0	0	0	0	0	0	0	0	0	0	0	0	0	0	0	0	0	0	0	0	0	0	0	0	0	0	0	0	0	0	0	0	0	0	0	0	0	0	0	0	0	0
15681039|F|0-30:G>A-30:G>A	1	28104028	0	0	0	0	0	0	0	0	0	0	0	0	0	0	0	0	0	0	0	0	0	0	0	0	0	0	0	0	0	0	0	0	0	0	0	0	0	0	0	0	0	0	0	0	0	0	0
6178067|F|0-18:T>C-18:T>C	1	28105370	-	0	0	0	0	0	-	-	0	0	0	0	-	-	0	0	0	-	0	-	0	0	0	-	0	-	0	0	-	0	0	0	-	0	-	-	0	0	-	0	0	-	0	-	0	-	-
6178067|F|0-42:T>A-42:T>A	1	28105370	0	1	1	1	1	1	0	0	1	1	1	1	0	0	1	1	1	0	1	0	1	1	1	0	1	0	1	1	0	1	1	1	0	1	0	0	1	1	0	1	1	0	1	0	1	0	0
6164733|F|0-24:C>A-24:C>A	1	28114132	1	-	-	-	-	-	1	1	-	-	-	1	1	1	-	-	-	1	-	1	-	-	-	1	-	1	-	-	1	-	-	-	1	-	1	1	-	-	1	-	-	1	-	1	-	1	1
6207175|F|0-36:T>G-36:T>G	1	28260571	0	1	1	1	1	-	0	0	1	1	1	1	0	0	-	-	-	0	1	-	1	1	-	0	1	0	-	-	0	1	-	1	0	1	0	0	1	1	0	1	1	0	-	-	1	0	0
6179059|F|0-16:C>A-16:C>A	1	28347856	0	-	1	1	1	0	0	-	1	1	1	1	-	0	0	0	1	-	1	0	1	1	1	0	1	0	0	0	-	1	1	1	0	1	0	0	1	1	0	-	1	0	0	0	1	0	1
6205660|F|0-54:A>G-54:A>G	1	28439925	1	-	1	-	1	1	1	1	1	-	-	-	1	1	-	1	1	1	-	1	-	1	1	1	1	1	1	1	1	-	1	1	1	-	1	1	-	1	1	-	-	1	1	-	-	1	1
15689102|F|0-5:A>T-5:A>T	1	28527835	0	0	0	0	0	0	0	-	0	0	0	0	0	0	0	0	0	-	0	0	0	0	0	0	0	0	0	0	-	0	0	0	0	0	0	0	0	0	0	0	0	0	0	0	0	0	0
6159667|F|0-33:T>C-33:T>C	1	28618349	0	1	1	1	1	0	0	0	1	1	1	1	0	0	0	0	1	0	1	0	1	1	1	0	1	0	0	0	0	1	1	1	-	1	0	0	1	1	0	1	1	0	0	0	1	0	0
6189429|F|0-35:C>T-35:C>T	1	28868080	0	0	0	0	-	0	0	1	0	0	0	0	1	0	1	0	0	1	0	0	0	0	0	0	0	0	0	0	1	0	0	0	0	1	0	0	0	0	0	0	1	0	0	1	0	0	-
6189429|F|0-45:C>T-45:C>T	1	28868080	0	0	0	0	0	0	0	-	0	0	0	0	-	0	-	0	0	-	0	0	0	0	0	0	0	0	0	0	0	0	0	0	0	-	0	0	0	0	0	0	0	0	0	-	0	0	0
6203659|F|0-39:A>G-39:A>G	1	29015061	0	0	0	0	0	-	0	0	0	0	-	0	0	0	0	-	0	0	-	0	0	-	-	0	0	-	-	-	-	-	0	0	0	-	-	-	0	0	-	0	-	-	0	-	-	0	0
6203659|F|0-48:A>G-48:A>G	1	29015061	0	0	0	0	0	-	0	0	0	0	1	0	0	0	0	-	0	0	1	0	0	-	1	0	0	-	-	-	1	1	0	0	0	1	-	-	0	0	-	0	1	-	0	1	1	0	0
6191869|F|0-11:G>A-11:G>A	1	29180034	0	0	0	0	0	0	0	-	0	0	0	0	-	0	-	-	0	-	-	0	0	0	0	-	0	0	0	0	-	0	0	0	0	-	0	0	0	0	0	0	-	-	0	-	0	0	0
6199056|F|0-25:G>T-25:G>T	1	29260585	1	0	-	0	0	1	1	0	0	0	0	0	0	0	0	0	0	0	0	1	0	0	0	0	0	1	1	1	0	0	1	0	0	0	1	0	0	0	1	0	0	1	1	0	0	1	0
6199056|F|0-65:G>C-65:G>C	1	29260585	1	0	0	0	0	1	1	0	0	0	0	0	0	0	0	0	0	0	0	1	0	0	0	0	0	-	1	-	0	0	1	0	0	0	-	0	0	0	-	0	0	-	-	0	0	1	0
6200629|F|0-12:G>C-12:G>C	1	29304470	-	1	1	1	1	-	1	1	-	1	1	1	1	-	1	-	-	1	-	1	-	-	1	1	1	1	-	1	1	1	-	1	1	1	1	-	-	1	1	1	1	1	1	1	1	-	1
6200630|F|0-20:C>T-20:C>T	1	29304470	1	-	0	0	0	1	-	0	-	0	0	0	0	-	0	-	-	0	-	1	-	-	0	0	0	0	1	0	0	0	1	0	0	0	0	-	-	0	0	0	0	0	0	0	0	1	0
15688616|F|0-20:A>G-20:A>G	1	29304521	1	1	-	1	1	-	1	1	-	1	1	1	1	-	1	-	-	1	-	1	-	-	1	-	1	1	1	1	1	1	1	-	-	1	1	-	-	-	1	1	1	1	1	1	1	1	1
6195039|F|0-23:A>C-23:A>C	1	29304521	1	1	0	-	1	-	1	1	0	1	1	1	1	0	1	-	0	1	-	1	0	0	1	-	1	1	1	1	1	1	1	-	-	1	1	0	0	-	1	1	1	1	1	1	1	1	1
6201338|F|0-9:C>T-9:C>T	1	29361325	-	-	0	-	1	-	-	-	0	1	1	1	-	0	-	0	0	-	0	-	0	0	1	0	1	-	-	-	-	1	-	1	0	-	-	-	0	1	-	1	-	-	-	-	-	-	-
15679844|F|0-34:T>C-34:T>C	1	29576068	0	0	0	0	0	0	0	0	0	0	0	0	0	0	0	0	0	0	0	0	0	0	0	0	0	0	0	0	0	0	0	0	0	0	0	0	0	0	0	0	0	0	0	0	0	0	0
15675887|F|0-66:C>T-66:C>T	1	29576553	0	0	0	0	0	0	0	0	0	0	0	0	0	0	0	0	0	0	0	0	0	0	0	0	-	0	0	0	0	0	0	0	0	0	0	0	0	0	0	0	0	0	0	0	0	0	0
6199573|F|0-31:G>A-31:G>A	1	30013548	0	-	0	0	-	0	0	-	0	-	-	-	-	0	0	-	0	-	-	0	0	0	-	-	-	0	0	0	-	-	0	-	-	-	0	0	0	-	0	-	-	0	0	-	-	0	-
6154060|F|0-20:A>C-20:A>C	1	30037492	-	0	0	0	0	-	-	-	0	0	0	0	-	0	-	-	0	-	0	-	0	0	-	-	0	0	-	0	-	0	-	0	-	-	0	0	0	0	0	0	-	-	0	-	0	-	0
6201954|F|0-25:T>A-25:T>A	1	30098362	-	0	0	0	0	1	1	0	0	0	0	0	0	0	0	0	0	0	0	1	0	0	0	0	0	0	1	0	0	0	1	0	0	0	0	0	0	0	0	0	0	0	0	0	0	1	0
6181485|F|0-52:T>A-52:T>A	1	30170201	0	0	0	0	0	-	-	0	0	0	0	0	0	0	-	0	0	0	0	-	0	0	0	0	0	0	-	0	0	0	-	0	0	-	0	0	0	-	0	0	-	-	0	-	0	-	0
6203984|F|0-65:A>T-65:A>T	1	30297993	-	1	-	1	1	0	0	-	-	1	1	-	-	-	-	-	-	-	-	0	-	-	-	-	1	0	-	0	-	1	0	-	-	-	-	-	-	1	0	1	-	-	0	-	1	0	-
6198443|F|0-7:G>C-7:G>C	1	30339150	1	-	1	-	1	1	1	1	-	-	-	-	1	-	1	-	1	1	1	-	-	-	1	-	-	1	1	1	1	-	-	-	-	1	-	1	-	-	1	1	1	0	1	1	-	1	1
6214075|F|0-8:T>C-8:T>C	1	30339150	1	-	1	0	1	1	1	1	-	-	-	-	1	-	1	-	1	1	1	-	-	-	1	-	-	1	1	1	1	-	-	-	-	1	-	1	-	-	1	1	1	-	1	1	-	1	1
6214074|F|0-50:T>C-50:T>C	1	30339150	1	0	1	0	-	1	1	1	-	0	0	0	1	-	1	0	1	1	0	-	-	-	1	0	0	1	1	1	1	0	-	0	0	1	-	1	-	0	1	0	1	-	1	1	0	1	1
6198440|F|0-64:A>T-64:A>T	1	30339150	-	1	-	-	1	-	1	-	0	1	1	1	-	0	-	1	-	-	1	-	0	0	-	1	1	-	-	-	-	1	-	1	1	-	0	-	0	1	-	1	-	-	-	-	1	-	-
6184890|F|0-34:T>C-34:T>C	1	30339216	1	0	0	0	0	1	1	0	0	0	0	0	-	0	0	0	0	0	0	1	0	0	0	0	-	1	-	1	0	-	1	-	0	0	0	0	-	0	1	0	0	0	1	0	0	1	0
15676640|F|0-47:G>A-47:G>A	1	30353816	0	0	0	0	0	0	0	0	0	0	0	0	0	0	0	0	0	0	0	0	0	0	0	0	0	0	0	0	0	0	0	0	0	0	0	0	0	0	0	0	0	1	0	0	0	0	0
15688432|F|0-39:A>G-39:A>G	1	30536180	1	1	1	1	-	1	1	-	1	-	-	1	-	1	-	1	1	-	1	1	1	1	1	1	-	1	-	1	-	1	1	-	1	-	1	-	1	-	1	-	-	-	1	-	-	1	1
6155005|F|0-68:G>A-68:G>A	1	30585266	1	0	1	0	0	1	1	0	-	0	0	0	0	-	0	1	1	0	-	1	-	-	0	1	0	1	0	1	0	0	1	0	1	0	-	0	-	0	1	0	0	-	1	0	0	1	0
6196171|F|0-30:T>A-30:T>A	1	30586892	0	0	0	0	0	0	0	0	-	0	0	0	0	-	0	-	0	0	0	0	-	-	-	0	0	0	0	0	0	0	0	0	0	0	-	0	-	0	0	0	0	0	0	0	0	0	0
6196171|F|0-43:C>T-43:C>T	1	30586892	0	0	0	0	0	0	0	0	-	0	0	0	0	-	0	0	0	0	0	0	-	-	-	0	0	0	0	0	0	0	0	0	0	0	-	0	-	0	0	0	0	0	0	0	0	0	0
6198937|F|0-18:G>A-18:G>A	1	30586958	1	1	1	-	1	1	1	-	0	1	1	1	-	0	-	1	1	-	1	1	0	0	0	1	1	1	1	1	-	1	1	1	1	-	0	1	0	1	1	1	-	1	1	-	1	1	-
15688639|F|0-50:A>C-50:A>C	1	30586958	1	1	1	1	1	1	1	0	-	1	1	1	0	-	0	1	1	0	1	1	-	-	-	1	1	1	1	1	0	1	1	1	1	0	-	1	-	1	1	1	0	1	1	0	1	1	0
15681669|F|0-65:C>T-65:C>T	1	30590361	1	1	1	1	1	1	1	-	-	1	1	1	-	-	-	1	1	-	1	1	-	-	-	1	1	1	1	1	-	1	1	1	1	-	-	1	-	1	1	1	-	1	1	-	1	1	-
6185616|F|0-22:C>G-22:C>G	1	30604732	0	0	-	0	0	0	0	0	0	0	0	0	0	0	0	0	0	0	0	0	0	0	0	0	0	0	0	0	0	0	0	0	0	0	0	0	0	0	0	0	0	0	0	0	0	0	0
6178488|F|0-30:A>G-30:A>G	1	30637197	1	1	1	1	1	1	1	1	-	1	1	1	1	-	1	1	1	1	1	1	-	-	-	1	1	1	-	1	1	1	1	1	1	1	-	-	-	1	1	1	1	-	1	1	1	1	1
6178488|F|0-31:T>A-31:T>A	1	30637197	1	1	1	-	1	1	1	1	0	1	1	1	1	0	1	1	1	1	1	1	0	0	0	1	1	1	0	1	1	1	1	1	1	1	0	0	0	1	1	1	1	0	1	1	1	1	1
6202613|F|0-18:T>A-18:T>A	1	30637455	0	0	0	0	0	0	0	0	0	0	0	0	0	0	0	0	0	0	-	0	0	0	0	0	0	0	0	0	0	0	0	0	0	0	0	0	0	0	0	0	0	0	0	0	0	0	0
6202613|F|0-38:C>T-38:C>T	1	30637455	0	0	0	0	0	0	0	0	0	0	0	0	0	0	0	0	0	0	0	0	0	0	0	0	0	0	0	0	0	0	0	0	0	0	0	0	0	0	0	0	0	0	0	0	0	0	0
6154659|F|0-14:T>C-14:T>C	1	30654566	0	0	0	-	-	0	0	1	1	0	0	0	1	0	1	0	0	1	0	0	1	1	0	0	0	1	0	1	1	0	0	0	0	1	1	0	1	0	1	0	1	0	1	1	0	0	1
6186705|F|0-17:T>C-17:T>C	1	30686409	0	-	0	-	-	0	0	-	0	-	-	0	-	0	-	0	0	-	0	0	0	0	0	0	-	0	0	0	-	-	0	-	0	-	0	0	0	-	0	-	-	-	0	-	-	0	0
6196675|F|0-46:T>C-46:T>C	1	30686458	1	-	-	1	-	1	1	-	1	-	-	-	-	1	-	1	-	-	1	1	1	1	-	1	-	1	-	1	-	-	1	-	1	-	1	-	1	-	1	-	-	-	1	-	-	1	-
6196674|F|0-47:G>T-47:G>T	1	30686458	0	1	1	0	-	0	0	-	0	-	-	-	-	0	-	0	1	-	0	0	0	0	1	0	-	0	1	0	-	-	0	-	0	-	0	1	0	-	0	-	-	1	0	-	-	0	-
6156267|F|0-42:G>A-42:G>A	1	30687036	0	0	0	0	0	0	0	-	-	0	0	0	-	0	-	0	0	-	0	0	-	-	-	0	0	-	-	-	-	0	0	0	0	-	-	-	-	0	-	0	-	-	-	-	0	0	-
6186398|F|0-31:G>C-31:G>C	1	30687102	0	0	0	0	0	0	0	-	-	0	0	0	-	0	-	0	0	0	0	0	-	-	-	0	0	-	-	-	-	0	0	-	0	-	-	-	-	0	-	0	-	-	-	-	0	0	-
6130086|F|0-48:A>C-48:A>C	1	30701333	0	0	0	0	0	0	0	-	-	0	0	0	-	0	-	0	0	-	0	0	-	-	-	0	0	0	-	0	-	0	0	0	0	-	-	-	-	0	0	0	-	-	-	-	0	0	0
6204645|F|0-32:C>T-32:C>T	1	30925602	-	0	0	0	0	-	-	-	-	0	0	0	-	-	-	-	1	-	-	-	-	-	-	-	0	1	-	-	-	0	0	0	0	-	-	-	-	0	-	0	-	-	-	-	0	-	-
6190410|F|0-14:T>C-14:T>C	1	31272273	-	1	-	1	1	-	-	-	-	1	1	1	-	-	-	-	-	-	-	-	-	-	0	1	1	1	-	-	-	1	1	1	-	-	-	-	-	1	-	1	-	-	-	-	1	-	-
6192009|F|0-25:A>C-25:A>C	1	31357716	-	1	-	1	1	1	-	-	-	1	1	1	-	-	-	-	-	-	-	-	-	-	-	-	-	0	-	0	-	1	1	1	-	-	-	-	-	1	0	1	-	-	-	-	1	-	-
6205342|F|0-41:G>T-41:G>T	1	31383895	0	0	0	0	0	-	-	-	0	0	0	0	-	-	-	-	0	-	0	-	0	0	-	0	0	0	-	0	-	0	0	0	0	-	0	-	0	0	0	0	-	0	-	-	0	0	-
6203949|F|0-7:G>A-7:G>A	1	31425058	0	1	1	-	1	1	1	1	0	1	1	1	1	1	1	1	1	1	1	1	-	0	1	1	1	-	1	0	1	1	1	1	1	1	0	1	0	1	0	1	1	-	-	1	1	1	-
15689839|F|0-30:T>C-30:T>C	1	31425058	-	1	-	1	1	-	-	1	-	1	1	1	1	1	1	1	-	1	1	-	-	-	-	1	1	1	-	-	1	1	-	1	1	-	-	-	-	1	-	1	1	-	-	1	1	-	1
6161584|F|0-63:A>C-63:A>C	1	31472619	1	0	1	-	0	-	-	1	1	0	0	0	1	-	1	-	-	1	-	-	1	1	1	-	0	1	1	1	1	0	0	0	-	1	1	-	1	0	1	0	1	1	1	1	0	1	1
6205017|F|0-39:G>T-39:G>T	1	31558431	0	0	0	0	0	0	0	-	0	0	0	0	0	0	0	1	0	0	1	-	0	0	0	1	0	0	0	0	0	0	-	0	1	0	0	0	0	0	0	0	0	0	0	0	0	0	-
6166024|F|0-10:C>G-10:C>G	1	31794789	0	0	0	0	0	0	0	0	0	0	0	0	0	0	0	0	0	0	0	0	0	0	0	0	0	0	0	0	0	0	0	0	0	0	0	0	0	0	0	0	0	0	0	0	0	0	0
6196714|F|0-43:G>C-43:G>C	1	31794855	0	-	0	1	-	0	0	-	-	-	-	0	-	0	-	0	0	-	0	0	-	-	0	0	-	0	0	0	-	-	0	-	0	-	-	0	-	-	0	-	-	-	0	-	-	0	0
6201659|F|0-6:T>A-6:T>A	1	31850379	0	0	-	-	0	0	0	0	1	0	0	0	0	0	0	0	-	0	0	0	1	1	0	0	0	-	-	-	0	0	0	0	0	0	1	0	1	0	-	0	0	1	-	-	0	0	0
6201659|F|0-38:T>C-38:T>C	1	31850379	-	0	0	-	0	-	-	0	1	0	0	0	0	-	0	-	0	0	-	-	1	1	-	-	0	0	0	0	-	0	0	0	-	0	1	-	1	0	0	0	0	1	0	0	0	-	0
6201660|F|0-41:C>G-41:C>G	1	31850379	-	1	-	1	1	-	-	1	-	1	1	1	1	-	1	-	-	1	-	-	-	-	-	-	1	1	1	1	1	1	-	1	-	1	-	-	-	1	1	1	1	1	-	1	1	-	1
6167752|F|0-56:G>A-56:G>A	1	31850379	-	1	-	-	1	-	-	1	-	1	1	1	1	-	1	-	-	1	-	-	-	-	-	-	1	1	1	1	1	1	-	1	-	1	-	-	-	1	1	1	1	1	-	1	1	-	1
6193756|F|0-13:G>T-13:G>T	1	31947508	-	0	-	0	0	0	0	0	-	0	0	0	-	0	0	0	-	-	0	0	-	-	-	0	0	0	-	0	-	0	0	0	0	-	-	0	-	0	-	0	-	-	-	-	0	-	0
6180596|F|0-50:T>A-50:T>A	1	31964919	1	0	0	0	0	1	1	0	0	0	0	0	0	1	0	1	0	0	1	1	0	0	1	1	0	0	0	0	0	0	1	0	1	0	0	1	0	0	0	0	0	0	0	0	0	1	0
6196540|F|0-31:T>C-31:T>C	1	31964985	-	1	-	-	1	-	-	1	0	1	1	1	1	-	1	-	0	1	-	1	0	0	-	-	1	1	1	1	1	1	-	1	1	1	0	-	0	1	1	1	1	1	0	1	1	-	1
6196538|F|0-68:A>C-68:A>C	1	31964985	1	0	0	0	0	1	1	0	-	0	0	0	0	1	0	1	-	0	1	1	-	-	1	1	0	0	0	0	0	0	1	0	1	0	-	1	-	0	0	0	0	0	-	0	0	1	-
6181254|F|0-21:G>C-21:G>C	1	32091888	0	0	0	0	0	0	0	0	-	0	0	0	0	0	0	0	-	0	0	0	-	-	-	0	0	0	0	0	0	0	0	0	0	0	-	0	-	0	0	0	0	0	-	0	0	0	0
6181254|F|0-37:A>G-37:A>G	1	32091888	0	0	0	0	0	0	0	0	-	0	0	0	0	0	0	0	-	0	0	0	-	-	-	0	0	0	0	0	0	0	0	0	0	0	-	0	-	0	0	0	0	0	-	0	0	0	0
6201638|F|0-25:C>G-25:C>G	1	32172702	-	1	1	1	1	-	-	-	-	1	-	1	0	-	-	-	-	-	-	-	-	-	-	-	1	0	0	0	-	1	1	1	1	-	-	-	-	1	0	1	-	0	-	-	1	-	-
6214050|F|0-23:G>A-23:G>A	1	32173201	1	1	1	1	-	1	1	-	1	1	-	-	-	1	0	1	1	-	1	1	1	1	-	1	-	0	0	0	-	-	1	-	1	-	1	1	1	-	0	-	-	0	1	-	-	1	-
6131490|F|0-7:G>T-7:G>T	1	32210040	0	-	0	0	0	0	0	0	0	-	-	-	0	0	0	0	0	0	0	0	0	0	0	0	-	-	-	-	0	-	0	-	-	0	0	0	0	-	-	-	0	-	0	0	-	0	0
15688984|F|0-35:C>T-35:C>T	1	32334190	1	1	1	-	1	-	-	1	-	1	1	1	-	-	-	-	1	-	-	-	-	-	-	-	1	0	-	-	-	1	1	-	-	-	-	-	-	-	0	1	-	-	-	-	-	-	-
6214027|F|0-14:A>C-14:A>C	1	32334235	0	0	1	1	1	1	1	1	1	0	1	1	1	1	1	1	-	1	1	1	1	1	1	1	1	0	1	0	1	0	0	1	1	1	1	1	1	0	0	0	1	1	1	1	0	1	1
6164309|F|0-39:C>G-39:C>G	1	32335811	0	0	0	0	0	0	0	0	0	0	0	0	0	0	0	0	0	0	0	0	0	0	0	0	0	0	0	0	0	0	0	0	0	0	0	0	0	0	0	0	0	0	0	0	0	0	0
6180074|F|0-16:C>G-16:C>G	1	32335877	1	0	-	0	0	0	0	0	0	0	0	0	0	0	0	0	1	0	0	0	0	0	0	0	0	0	0	0	0	0	0	0	0	0	0	0	0	0	0	0	0	0	0	0	0	0	0
6180074|F|0-65:G>T-65:G>T	1	32335877	-	0	0	0	0	0	0	0	0	0	0	0	0	0	0	0	-	0	0	0	0	0	0	0	0	0	0	0	0	0	0	0	0	0	0	0	0	0	0	0	0	0	0	0	0	0	0
6204421|F|0-6:G>A-6:G>A	1	32386946	0	0	0	0	0	-	-	-	-	0	0	0	-	-	0	-	0	-	-	-	-	-	0	0	0	0	-	0	-	0	0	0	-	-	-	-	-	0	0	0	-	0	0	-	0	-	0
6204421|F|0-11:A>C-11:A>C	1	32386946	0	-	0	0	0	1	1	-	-	0	0	0	-	1	0	1	0	-	1	1	-	-	0	-	0	0	-	0	-	0	0	0	1	-	1	1	-	0	0	0	-	1	0	-	0	-	0
6204421|F|0-32:G>A-32:G>A	1	32386946	0	0	0	0	0	-	-	-	-	0	0	0	-	-	0	-	0	-	-	-	-	-	0	0	0	0	-	0	-	0	0	0	-	-	-	-	-	0	0	0	-	0	0	-	0	-	0
6204421|F|0-48:A>G-48:A>G	1	32386946	0	0	0	0	0	-	-	-	-	0	0	0	-	-	0	-	0	-	-	-	-	-	0	0	0	0	-	0	-	0	0	0	-	-	-	-	-	0	0	0	-	0	0	-	0	-	0
6204421|F|0-56:T>A-56:T>A	1	32386946	0	0	0	0	0	-	-	-	-	0	0	0	-	-	0	-	0	-	-	-	-	-	0	0	0	0	-	0	-	0	0	0	-	-	-	-	-	0	0	0	-	0	0	-	0	-	0
6200949|F|0-27:C>A-27:C>A	1	32387012	0	-	0	-	1	0	0	-	-	1	1	1	-	0	0	0	0	-	-	0	-	-	0	0	1	0	0	0	-	1	1	1	-	-	0	0	-	1	0	1	-	0	0	-	1	-	-
6208445|F|0-28:C>G-28:C>G	1	32387012	-	1	-	1	1	-	-	-	-	1	1	1	-	-	-	-	-	-	1	-	-	-	1	1	1	-	-	-	-	1	1	1	1	-	-	-	-	1	-	1	-	-	-	-	1	-	1
6161593|F|0-52:A>G-52:A>G	1	32430853	0	0	0	-	-	0	0	1	1	0	0	0	1	0	0	0	0	1	0	0	1	1	1	-	0	1	1	1	1	0	0	0	0	0	0	0	1	0	1	0	0	0	1	1	0	1	1
6189229|F|0-14:A>G-14:A>G	1	32431346	1	0	-	0	0	-	-	-	-	0	0	0	-	-	-	-	-	-	0	-	-	-	-	-	0	-	-	-	-	0	0	0	0	-	-	-	-	0	-	0	-	-	-	-	0	-	-
6189232|F|0-30:T>G-30:T>G	1	32431346	1	1	1	1	1	1	1	1	1	-	-	-	1	1	1	1	1	1	1	1	1	1	1	1	-	0	1	0	1	-	-	-	1	1	1	1	1	-	0	-	1	1	1	1	-	1	1
6189229|F|0-51:G>T-51:G>T	1	32431346	1	-	1	-	-	1	1	1	1	0	0	0	1	1	1	1	1	1	1	1	1	1	1	1	0	-	1	1	1	0	0	0	1	1	1	1	1	0	-	0	1	1	1	1	0	1	1
6178346|F|0-40:C>A-40:C>A	1	32431412	1	1	1	-	-	1	1	0	0	1	1	1	0	1	1	1	1	0	1	1	0	0	0	-	1	0	0	0	0	1	1	1	1	1	1	1	0	1	0	1	1	1	0	0	1	0	0
6178346|F|0-53:G>A-53:G>A	1	32431412	0	0	0	0	0	0	0	-	-	0	0	0	-	0	0	0	0	0	0	0	-	-	-	0	0	-	-	-	-	0	0	0	0	0	0	0	-	0	-	0	0	0	-	-	0	0	-
15687651|F|0-21:G>C-21:G>C	1	32443267	0	0	0	0	0	0	0	0	0	0	0	0	-	0	0	0	0	0	0	0	0	-	0	0	0	0	0	0	0	0	0	0	0	0	0	0	-	0	0	0	0	0	0	0	0	0	0
6190594|F|0-6:A>T-6:A>T	1	32443333	0	0	0	0	0	0	0	-	-	0	0	0	-	0	-	0	0	-	0	0	-	-	-	0	0	-	-	-	-	0	0	0	0	-	0	0	-	0	-	0	-	0	1	-	0	-	-
6190594|F|0-32:T>C-32:T>C	1	32443333	0	0	0	0	0	0	0	-	-	0	0	0	-	0	-	0	0	-	0	0	-	-	1	0	0	-	1	-	-	0	0	0	0	-	0	0	-	0	-	0	-	0	-	-	0	-	-
6209605|F|0-31:T>C-31:T>C	1	32615708	1	-	1	-	1	-	1	1	1	1	1	-	1	1	1	1	1	1	1	1	-	1	-	1	1	1	1	1	1	-	-	1	1	1	1	1	-	1	-	-	1	1	1	1	-	1	1
6195574|F|0-15:T>C-15:T>C	1	32880735	-	1	0	-	1	0	0	1	-	1	1	1	1	-	-	0	0	1	0	0	-	-	-	0	1	0	0	0	-	1	0	-	0	1	0	-	-	1	0	1	1	0	0	1	-	0	-
6177133|F|0-50:G>A-50:G>A	1	32880801	1	-	0	0	-	1	1	-	0	-	-	-	0	1	-	1	0	-	1	1	0	0	-	1	-	0	0	0	-	-	1	-	1	0	0	1	0	-	0	-	-	0	0	-	-	1	1
6201314|F|0-27:C>T-27:C>T	1	32941208	1	0	1	1	1	1	1	1	1	0	1	1	1	1	1	1	1	1	1	1	1	1	1	1	1	1	1	1	1	1	0	1	1	1	1	1	1	0	1	0	1	1	1	1	0	1	1
6195977|F|0-67:G>T-67:G>T	1	32970113	0	1	0	0	0	0	0	0	0	1	0	0	0	0	0	0	0	0	0	0	0	0	0	0	0	0	0	0	0	0	1	0	0	0	0	0	0	1	0	1	0	0	0	0	1	0	0
15680344|F|0-30:A>G-30:A>G	1	32989408	0	0	0	0	0	0	0	0	0	0	0	0	0	0	0	0	0	0	0	0	0	0	0	0	0	0	0	0	1	0	0	0	0	0	0	0	0	0	0	0	0	0	0	0	0	0	0
6186608|F|0-9:C>T-9:C>T	1	32989742	0	-	0	-	0	0	0	0	0	-	1	1	0	0	0	0	0	0	0	0	0	0	0	0	1	0	1	0	-	0	-	1	0	0	1	0	0	-	0	-	0	0	0	0	1	0	-
6186608|F|0-11:T>A-11:T>A	1	32989742	0	-	0	0	0	0	0	0	0	-	-	-	0	0	0	0	0	0	0	0	0	0	0	0	-	0	-	0	1	0	-	-	0	0	-	0	0	-	0	-	0	0	0	0	-	0	0
6178557|F|0-37:C>A-37:C>A	1	33046216	0	0	-	0	0	0	-	0	0	0	0	0	0	-	0	-	-	0	1	-	0	0	0	1	0	-	0	-	0	0	0	0	1	-	0	-	0	0	-	0	-	-	-	0	0	-	0
6178557|F|0-41:G>C-41:G>C	1	33046216	0	0	-	0	0	0	-	0	0	0	0	0	0	-	0	0	-	0	-	-	0	0	0	-	0	-	0	-	0	0	0	0	-	1	0	-	0	0	-	0	1	-	-	0	0	-	0
6196512|F|0-17:C>T-17:C>T	1	33066282	-	0	1	0	-	-	1	-	-	0	0	0	-	1	-	-	1	-	1	1	-	-	1	1	0	1	0	1	0	-	0	0	1	0	0	1	-	0	1	0	0	1	-	-	0	1	-
6196512|F|0-40:C>A-40:C>A	1	33066282	1	0	-	-	1	1	1	1	1	0	0	0	1	-	1	1	-	1	-	-	1	1	-	-	0	-	0	-	0	1	0	0	-	0	0	-	1	0	-	0	0	0	1	1	0	-	1
6192414|F|0-26:T>A-26:T>A	1	33088781	1	-	1	1	1	1	-	1	1	-	1	1	1	-	1	1	-	1	-	-	1	1	-	-	1	-	1	-	-	1	-	1	-	-	1	-	1	-	-	-	-	-	1	1	-	-	1
6192415|F|0-34:G>T-34:G>T	1	33088781	0	1	-	0	0	0	1	0	0	1	0	0	0	1	0	0	1	0	1	1	0	0	1	1	0	1	0	1	1	0	1	0	1	1	0	1	0	1	1	1	1	1	0	0	1	1	0
6192414|F|0-48:A>G-48:A>G	1	33088781	-	0	0	-	-	-	0	-	-	0	-	-	-	0	-	-	0	-	0	0	-	-	0	0	-	0	-	0	0	-	0	-	0	0	-	0	-	0	0	0	0	0	-	-	0	0	-
6131137|F|0-60:C>G-60:C>G	1	33193519	-	-	-	0	-	1	-	1	-	-	0	0	-	-	-	-	-	-	-	-	-	-	-	-	0	-	0	-	-	0	-	0	-	-	0	-	-	-	-	-	-	-	0	-	-	-	-
6196731|F|0-19:G>A-19:G>A	1	33193519	0	1	0	0	0	0	0	0	0	1	-	-	0	0	1	0	0	0	0	0	0	0	1	0	-	0	-	0	1	0	1	-	0	1	-	0	0	1	0	1	1	1	-	1	1	0	0
6194716|F|0-11:A>C-11:A>C	1	33207128	0	0	0	-	0	0	0	0	0	0	1	1	0	0	-	0	0	0	0	0	0	0	-	0	1	0	-	0	-	0	0	1	0	-	-	0	0	0	0	0	1	0	0	0	0	0	-
6194716|F|0-60:C>T-60:C>T	1	33207128	0	0	0	0	0	0	0	0	0	0	-	-	0	0	1	0	0	0	0	0	0	0	1	0	-	0	-	0	1	0	0	-	0	1	-	0	0	0	0	0	1	0	0	0	0	0	0
6181862|F|0-40:C>A-40:C>A	1	33215070	0	0	-	0	0	0	0	0	0	0	0	0	0	0	0	0	-	0	0	0	0	0	0	0	0	0	0	0	0	0	0	0	0	0	0	0	0	0	0	0	0	0	-	0	0	0	0
6181862|F|0-53:A>C-53:A>C	1	33215070	1	1	0	1	1	1	1	1	1	1	1	1	1	1	1	1	0	1	1	1	1	1	1	1	1	1	1	1	1	1	1	1	1	1	1	1	1	1	1	1	1	1	0	1	1	1	1
6183194|F|0-10:C>A-10:C>A	1	33282310	0	0	-	0	0	0	0	0	0	0	0	0	0	0	0	0	1	0	0	0	0	0	1	0	0	0	1	0	0	0	0	0	0	0	0	0	0	0	0	0	0	0	1	0	0	0	0
6181593|F|0-40:A>G-40:A>G	1	33282966	0	1	0	0	0	0	-	0	0	1	0	0	0	0	0	0	0	0	0	0	0	0	0	0	0	0	0	0	0	0	1	0	0	0	0	0	0	1	0	1	0	1	0	0	1	0	0
6159900|F|0-58:A>G-58:A>G	1	33286626	0	1	0	0	0	0	0	0	0	1	0	0	0	0	0	0	0	0	0	0	0	0	0	0	0	0	0	0	0	0	1	0	0	0	0	0	0	1	0	1	0	1	0	0	1	0	0
6197583|F|0-12:T>C-12:T>C	1	33286692	0	-	0	0	-	0	0	0	0	0	0	0	0	0	1	0	0	0	0	0	0	0	0	0	0	0	0	0	0	0	-	0	0	0	0	0	0	-	0	-	0	-	0	0	-	0	0
6197583|F|0-45:A>T-45:A>T	1	33286692	0	1	0	0	0	0	0	0	0	1	0	0	0	0	-	0	0	0	0	0	0	0	0	0	0	0	0	0	0	0	1	0	0	0	0	0	0	1	0	1	0	1	0	0	1	0	0
6180160|F|0-59:C>T-59:C>T	1	33286809	0	1	0	0	0	0	0	0	0	1	0	0	0	0	0	0	0	0	0	0	0	0	0	0	0	0	0	0	0	0	1	0	0	0	0	0	0	1	0	1	0	1	0	0	1	0	0
6202310|F|0-9:G>A-9:G>A	1	33317408	0	-	0	0	0	0	0	0	0	-	0	0	0	0	0	0	0	0	0	0	0	0	-	0	0	0	0	0	0	0	-	0	0	0	-	0	0	0	0	-	0	0	0	0	-	0	0
6202310|F|0-41:A>G-41:A>G	1	33317408	0	-	0	0	0	0	0	0	0	-	0	0	0	0	0	0	0	0	0	0	0	0	-	0	0	0	0	0	0	0	-	0	0	0	1	0	0	0	0	-	0	0	0	0	-	0	0
6202310|F|0-56:A>T-56:A>T	1	33317408	0	1	0	0	0	0	0	0	0	1	0	0	0	0	0	0	0	0	0	0	0	0	-	0	0	0	0	0	0	0	1	0	0	0	-	0	0	1	0	1	0	1	0	0	1	0	0
6202311|F|0-65:C>G-65:C>G	1	33317408	1	-	1	1	1	1	1	1	1	-	1	1	1	1	1	1	1	1	1	1	1	1	0	1	1	1	1	1	1	1	-	1	1	1	-	1	1	1	1	-	1	1	1	1	-	1	1
6200601|F|0-6:G>A-6:G>A	1	33322201	0	0	1	0	0	0	0	0	0	0	0	0	0	0	0	0	1	0	0	0	0	0	0	0	0	0	1	0	0	0	0	0	0	0	-	0	0	0	0	0	0	0	1	0	0	-	0
6200601|F|0-31:C>T-31:C>T	1	33322201	0	0	-	0	0	0	0	0	0	0	0	0	0	0	0	0	0	0	0	0	0	0	0	0	0	0	-	0	0	0	0	0	0	0	-	0	0	0	0	0	0	0	-	0	0	0	0
6162087|F|0-22:A>T-22:A>T	1	33345731	0	0	0	0	0	0	0	0	0	0	0	0	0	0	0	0	0	0	0	0	0	0	0	0	0	0	0	0	0	0	0	0	0	0	1	0	0	0	0	0	0	0	0	0	0	0	0
6187844|F|0-21:T>C-21:T>C	1	33345939	0	1	1	-	0	0	0	0	0	1	0	0	0	0	1	0	1	0	0	0	0	0	1	0	0	0	1	0	-	0	1	0	0	0	1	0	0	1	0	1	0	0	1	0	1	0	0
6185973|F|0-24:C>T-24:C>T	1	33346005	0	0	0	0	0	0	0	0	0	0	0	0	0	0	0	0	0	0	0	0	0	0	0	0	0	0	0	0	0	0	0	0	0	0	0	0	0	0	0	0	0	0	0	0	0	0	0
6161698|F|0-37:C>A-37:C>A	1	33346720	0	1	1	0	-	0	0	0	0	1	0	0	0	0	0	0	-	0	0	0	0	0	1	0	0	0	1	0	0	0	1	0	0	0	1	0	0	1	0	1	0	0	1	0	1	0	0
15687611|F|0-37:G>C-37:G>C	1	33346786	1	1	1	1	1	1	1	1	1	1	1	1	1	1	1	1	1	1	1	1	1	1	0	1	1	1	1	1	1	1	1	1	1	1	1	1	1	1	1	1	1	1	1	1	1	1	1
6179533|F|0-16:A>G-16:A>G	1	33351157	-	-	0	-	0	-	-	-	0	0	0	0	0	0	0	-	-	0	0	-	0	-	0	-	0	-	0	0	-	-	-	-	0	0	-	0	0	0	0	0	0	0	0	0	0	0	0
6195038|F|0-16:A>G-16:A>G	1	33351164	0	0	0	-	0	0	0	0	0	0	0	0	0	0	0	0	0	0	0	0	0	0	0	0	0	0	0	0	0	0	0	0	0	0	0	0	0	0	0	0	0	-	-	0	0	0	0
6204532|F|0-38:A>G-38:A>G	1	33371130	0	-	0	0	0	-	0	0	0	-	0	0	0	0	-	0	0	0	0	0	0	0	0	0	0	0	0	0	0	0	-	0	0	0	0	0	-	-	0	-	0	-	0	0	-	0	0
6202829|F|0-7:C>T-7:C>T	1	33371196	0	-	-	0	0	0	0	0	0	-	0	0	0	0	-	0	-	0	0	0	0	0	1	0	0	0	-	0	0	0	-	0	0	0	-	0	0	-	0	-	0	0	-	0	-	0	0
6202829|F|0-13:C>T-13:C>T	1	33371196	0	1	-	0	0	0	0	0	0	1	0	0	0	0	-	0	-	0	0	0	0	0	-	0	0	0	-	0	0	0	1	0	0	0	-	0	0	1	0	1	0	0	-	0	1	0	0
6202829|F|0-30:T>C-30:T>C	1	33371196	0	1	1	0	0	0	0	0	0	-	0	0	0	0	1	0	1	0	0	0	0	0	1	0	0	0	1	0	0	0	-	0	0	0	1	0	0	-	0	-	0	0	1	0	-	0	0
6180870|F|0-66:T>C-66:T>C	1	33446389	0	1	1	-	-	0	0	0	0	1	1	1	0	0	1	0	1	0	-	0	0	0	1	0	1	0	1	0	0	-	1	1	0	0	1	0	0	1	0	1	0	0	1	0	1	0	0
6178030|F|0-13:C>G-13:C>G	1	33446455	0	1	1	-	-	0	0	0	0	1	1	1	0	0	1	0	1	0	0	0	0	0	1	0	1	-	1	0	0	0	1	1	-	0	1	0	-	1	0	1	0	0	1	0	1	0	-
6201643|F|0-46:G>A-46:G>A	1	33468095	0	0	0	0	0	0	0	0	0	0	0	0	0	0	0	0	0	0	0	0	0	0	1	0	0	0	0	0	0	0	0	0	0	0	0	0	0	0	0	0	0	0	0	0	0	0	0
15688655|F|0-52:A>T-52:A>T	1	33468095	1	1	1	1	1	1	1	1	1	1	1	1	1	1	1	1	1	1	1	1	1	1	-	1	1	1	1	1	1	1	1	1	1	1	1	1	1	1	1	1	1	1	1	1	1	1	1
6201643|F|0-68:A>T-68:A>T	1	33468095	1	1	1	1	1	1	1	1	1	1	1	1	1	1	1	1	1	1	1	1	1	1	-	1	1	1	1	1	1	1	1	1	1	1	1	1	1	1	1	1	1	1	1	1	1	1	1
6201296|F|0-5:A>C-5:A>C	1	33468161	0	0	0	0	0	0	0	0	0	0	0	0	0	0	0	0	0	0	0	0	0	0	0	0	0	0	0	0	0	0	0	0	0	0	0	0	0	0	0	0	0	0	0	0	0	0	0
6201297|F|0-18:C>G-18:C>G	1	33468161	1	1	1	1	1	1	1	1	1	1	1	1	1	1	1	1	1	1	1	1	1	1	1	1	1	1	1	1	1	1	1	1	1	1	1	1	1	1	1	1	1	1	1	1	1	1	1
6185478|F|0-34:T>C-34:T>C	1	33490856	1	-	1	-	0	1	1	1	0	-	0	-	1	-	0	0	1	1	-	1	-	0	-	1	0	1	1	-	0	0	-	0	1	0	-	1	0	-	1	-	0	-	1	0	-	1	1
6181438|F|0-53:T>C-53:T>C	1	33528449	0	0	0	-	0	0	0	0	1	0	0	0	0	0	0	1	0	0	0	0	1	1	0	0	0	0	0	0	-	1	0	0	0	1	0	0	1	0	0	0	1	0	0	1	0	0	0
6180763|F|0-13:T>A-13:T>A	1	33528581	1	1	1	-	-	1	1	1	1	1	0	0	1	1	0	1	1	1	1	1	1	1	-	1	0	1	1	1	1	1	1	0	1	1	1	1	1	1	1	1	1	1	1	1	1	1	1
6183145|F|0-20:A>T-20:A>T	1	33584510	1	0	0	0	-	1	1	1	0	0	0	0	1	1	0	0	-	1	1	1	0	0	-	1	0	1	-	1	0	0	0	0	1	0	-	1	0	0	1	0	0	1	-	0	0	1	1
6203122|F|0-12:T>C-12:T>C	1	33584576	-	0	0	-	0	-	0	-	0	0	0	0	-	0	0	0	-	-	-	0	0	0	-	0	0	-	0	-	0	0	0	0	-	0	-	-	0	0	-	0	0	-	-	0	0	-	0
6203122|F|0-26:C>A-26:C>A	1	33584576	1	0	0	0	-	1	-	1	0	0	0	0	1	1	0	0	-	1	1	-	0	0	-	-	0	1	0	1	0	0	0	0	1	0	-	1	0	0	1	0	0	1	-	0	0	1	1
6203122|F|0-37:C>G-37:C>G	1	33584576	-	0	0	0	0	-	0	-	0	0	0	0	-	0	0	0	-	-	-	0	0	0	-	0	0	-	0	-	0	0	0	0	-	0	1	-	0	0	-	0	0	-	-	0	0	-	0
6203122|F|0-67:T>C-67:T>C	1	33584576	-	0	-	0	0	-	-	-	0	0	0	0	-	0	0	0	1	-	-	0	0	0	1	0	0	-	1	-	0	0	0	0	-	0	-	-	0	0	-	0	0	-	1	0	0	-	0
6153515|F|0-41:T>A-41:T>A	1	33585621	0	1	-	1	-	0	0	0	1	1	1	-	0	0	1	-	-	0	0	0	1	-	-	0	-	0	-	0	1	1	1	1	0	1	-	0	1	1	0	1	1	0	-	1	1	0	0
6194863|F|0-9:A>G-9:A>G	1	33611225	0	0	0	0	0	0	0	0	-	0	0	0	0	0	0	-	0	0	0	0	-	-	0	0	0	0	0	0	-	-	0	0	0	-	0	0	-	0	0	0	-	0	0	-	0	0	0
6194864|F|0-33:A>T-33:A>T	1	33611225	1	1	1	-	1	1	1	1	0	1	1	1	1	1	1	0	1	1	1	1	0	0	1	1	1	1	1	1	0	0	1	1	1	0	1	1	0	1	1	1	0	1	1	0	1	1	1
6186066|F|0-34:T>A-34:T>A	1	33611684	0	-	-	0	0	0	0	0	-	-	0	0	-	0	0	-	1	0	0	0	-	-	1	0	0	0	1	0	0	-	-	0	0	-	0	0	-	-	0	-	-	0	1	-	-	0	0
6186066|F|0-36:G>A-36:G>A	1	33611684	0	-	0	0	0	0	0	0	-	-	0	0	0	0	0	-	-	0	0	0	-	-	-	0	0	0	-	0	0	-	-	0	0	-	0	0	-	-	0	-	-	0	-	-	-	0	0
6158362|F|0-40:C>T-40:C>T	1	33654271	0	-	-	0	0	0	0	0	-	-	0	0	0	0	0	-	-	0	0	0	-	-	0	0	0	0	-	0	-	-	-	0	0	-	-	0	-	-	0	-	-	0	-	-	-	1	0
6214198|F|0-14:A>T-14:A>T	1	33681304	1	0	0	-	-	1	1	-	-	0	-	-	-	1	1	-	0	1	1	1	1	-	-	1	-	1	0	1	1	1	-	-	1	1	1	1	-	0	1	0	1	1	0	-	0	1	1
6196689|F|0-29:A>T-29:A>T	1	33756506	1	-	-	0	1	1	1	1	0	-	-	-	1	1	0	1	-	1	1	1	0	0	-	1	-	0	-	-	0	0	-	-	1	0	-	1	0	-	0	-	0	1	-	0	-	0	1
6180569|F|0-26:C>T-26:C>T	1	33832200	1	1	1	1	-	1	1	1	1	1	0	0	1	1	1	1	1	1	-	1	1	1	1	1	0	1	1	1	1	1	1	0	1	1	1	1	1	-	1	1	1	1	1	1	1	1	1
15687650|F|0-56:T>C-56:T>C	1	33832200	1	1	1	1	1	1	1	1	1	1	-	-	1	1	1	1	1	1	-	1	1	1	1	1	-	1	1	1	1	1	1	-	1	1	1	1	1	-	1	1	1	1	1	1	1	1	1
15677342|F|0-24:C>T-24:C>T	1	33874095	0	0	0	0	0	0	0	0	0	0	0	0	0	0	0	0	0	0	0	0	0	0	0	0	0	0	0	0	0	0	0	0	0	0	1	0	0	0	-	0	0	-	0	-	0	0	0
6153444|F|0-60:G>T-60:G>T	1	33964719	0	1	0	0	0	-	0	0	0	1	0	0	0	0	0	-	0	0	-	0	0	0	0	-	0	0	0	0	0	-	1	0	-	0	0	-	0	1	0	1	0	-	0	0	1	0	0
6192066|F|0-9:G>A-9:G>A	1	33964785	1	0	0	0	0	-	1	-	0	0	0	0	-	1	0	-	0	-	-	1	0	0	1	-	0	0	0	0	0	-	0	0	0	0	-	-	0	0	0	0	0	-	0	-	0	-	-
6192066|F|0-57:C>T-57:C>T	1	33964785	-	0	0	0	0	-	-	0	0	0	0	0	0	-	0	-	0	0	-	-	0	0	-	-	0	0	0	0	0	-	0	0	0	0	1	-	0	0	0	0	0	-	0	0	0	0	0
6199141|F|0-57:T>C-57:T>C	1	33973495	1	1	0	0	0	1	1	0	0	1	0	0	-	1	0	1	0	0	-	1	0	0	1	1	0	0	0	0	0	1	1	0	1	0	1	1	0	1	0	1	0	1	0	0	1	0	0
6201514|F|0-54:G>C-54:G>C	1	33976327	-	-	0	0	0	-	-	0	0	-	0	0	0	-	0	-	0	0	-	-	0	0	-	-	0	0	0	0	0	-	-	0	-	0	-	-	0	-	0	-	0	-	0	0	-	0	0
15688962|F|0-60:T>C-60:T>C	1	33976327	-	1	1	1	1	1	-	-	1	1	1	1	-	-	1	1	1	-	1	-	1	1	-	1	1	1	1	1	-	1	1	1	1	1	1	1	1	1	1	1	1	1	1	-	1	-	-
6201514|F|0-66:T>A-66:T>A	1	33976327	-	-	0	0	0	-	-	0	0	-	0	0	0	-	0	-	0	0	-	-	0	0	-	-	0	0	0	0	0	-	-	0	-	0	-	-	0	-	0	-	0	-	0	0	-	0	0
6130501|F|0-25:C>T-25:C>T	1	33994812	0	0	0	0	0	0	0	0	0	0	0	0	0	0	0	0	0	0	0	0	0	0	1	0	0	0	0	0	0	0	0	0	0	0	-	0	0	0	0	0	0	0	0	0	0	0	0
6213463|F|0-68:G>T-68:G>T	1	33994878	0	0	-	0	-	0	0	0	0	0	0	0	0	0	0	0	0	0	0	0	0	0	1	0	0	0	0	0	0	0	0	0	0	0	-	0	0	0	0	0	0	0	0	0	0	0	0
6191546|F|0-27:A>T-27:A>T	1	34011180	1	-	1	0	0	1	1	0	0	-	0	-	0	1	-	1	1	0	1	1	0	0	1	1	0	0	0	0	0	-	-	0	1	1	1	1	0	-	0	-	1	1	0	0	-	0	0
6191546|F|0-56:A>G-56:A>G	1	34011180	-	0	-	1	1	-	-	1	1	0	1	-	1	-	-	-	-	1	-	-	1	1	-	-	1	1	1	1	1	0	0	1	-	-	-	-	1	0	1	0	-	-	1	1	0	1	1
6167396|F|0-54:C>A-54:C>A	1	34011656	-	-	-	-	0	-	1	-	0	-	-	-	-	-	-	-	-	-	-	-	0	-	-	1	0	0	0	0	0	-	1	-	1	-	-	1	0	1	0	-	1	1	-	0	-	-	-
6155071|F|0-16:A>G-16:A>G	1	34011971	1	0	1	0	0	1	0	0	0	0	0	0	0	0	0	0	1	0	0	0	0	0	0	0	0	0	0	0	0	0	0	0	0	0	-	0	0	0	0	0	0	0	0	0	0	0	0
6183497|F|0-55:T>C-55:T>C	1	34020803	0	1	0	1	-	-	0	1	1	1	1	1	1	0	1	0	0	1	0	0	1	1	0	0	1	-	1	1	1	1	1	1	0	1	0	0	1	1	1	1	1	0	1	1	1	1	1
15688202|F|0-67:T>G-67:T>G	1	34028954	1	1	1	1	1	1	1	1	1	1	1	1	1	1	1	1	1	1	1	1	1	1	1	1	1	1	1	1	1	1	1	1	1	1	0	1	1	1	1	1	1	1	1	1	1	1	1
6178218|F|0-5:A>G-5:A>G	1	34029020	-	0	0	0	0	-	0	0	0	0	0	0	0	0	0	0	-	0	0	0	0	0	0	0	0	0	0	0	0	0	0	0	0	0	0	0	0	0	0	0	0	0	0	0	0	0	0
6178218|F|0-54:G>A-54:G>A	1	34029020	1	0	-	0	0	1	0	0	0	0	0	0	0	0	0	0	1	0	0	0	0	0	0	0	0	0	0	0	0	0	0	0	0	0	0	0	0	0	0	0	0	0	0	0	0	0	0
6184628|F|0-39:T>C-39:T>C	1	34030185	0	0	0	0	0	0	0	0	0	0	0	0	0	0	0	0	0	0	0	0	0	0	0	0	0	0	0	0	0	0	0	0	0	0	-	0	0	0	0	0	0	0	0	0	0	0	0
6134144|F|0-13:C>T-13:C>T	1	34088194	-	1	-	-	0	-	-	-	-	1	0	0	-	-	-	-	-	-	0	-	-	-	-	-	0	1	0	1	-	1	1	0	-	-	-	-	-	1	1	1	-	-	1	-	1	-	-
6214199|F|0-28:G>A-28:G>A	1	34120710	1	-	1	0	-	0	0	0	0	-	1	1	0	0	-	0	1	0	0	0	0	0	0	0	1	1	1	1	0	-	-	1	0	0	-	0	-	-	1	-	0	0	1	0	-	0	0
6214199|F|0-49:T>G-49:T>G	1	34120710	1	-	1	-	-	0	0	0	0	-	1	1	0	0	-	0	1	0	0	0	0	0	0	0	-	1	1	1	0	-	-	-	0	0	-	0	-	-	1	-	0	0	1	0	-	0	0
6200527|F|0-13:C>T-13:C>T	1	34226239	-	-	-	-	-	-	-	1	1	-	0	0	1	-	1	-	-	1	-	-	1	1	-	0	0	0	-	0	1	-	-	0	-	1	-	-	1	-	0	-	1	-	0	1	-	1	1
6201526|F|0-59:T>A-59:T>A	1	34228771	0	-	0	0	0	-	-	-	-	-	0	0	-	-	-	-	0	-	-	-	-	-	-	-	-	0	0	0	-	-	-	-	-	-	-	-	-	-	0	-	-	-	0	-	-	-	-
6162987|F|0-29:C>T-29:C>T	1	34344267	-	1	-	-	-	1	1	1	1	1	-	-	1	1	1	1	-	1	1	1	1	1	1	-	-	-	-	-	1	1	1	-	1	1	1	1	1	1	-	1	-	-	-	1	1	1	1
6214097|F|0-14:T>C-14:T>C	1	34367977	0	-	0	-	-	-	-	1	1	-	0	0	1	-	1	-	0	1	0	-	1	1	-	0	0	0	0	0	1	0	-	0	0	1	-	-	1	-	0	-	1	-	0	1	-	1	1
6198490|F|0-10:T>C-10:T>C	1	34394353	0	0	0	0	0	-	-	-	-	-	0	0	-	-	0	-	0	-	0	-	-	-	0	-	0	1	1	1	-	-	-	0	-	-	-	-	-	-	1	-	-	0	0	-	-	-	-
6207202|F|0-19:C>T-19:C>T	1	34468320	1	1	1	1	1	-	-	-	-	-	1	1	-	-	0	-	1	-	-	-	-	-	0	-	1	1	1	1	-	1	1	1	-	0	-	-	-	-	1	1	0	-	1	-	1	-	-
6171663|F|0-38:C>G-38:C>G	1	34468320	0	0	0	-	-	1	1	1	1	-	0	0	1	1	-	1	0	1	1	1	1	1	1	1	0	0	0	0	1	0	0	0	1	1	-	1	-	-	0	0	1	1	0	1	0	1	1
6189548|F|0-26:T>C-26:T>C	1	34541313	1	0	-	0	0	1	1	0	0	-	0	0	0	1	0	1	1	0	1	1	0	0	-	1	0	0	0	0	0	-	-	0	1	0	1	1	0	-	0	-	0	1	0	0	-	0	0
6166648|F|0-24:A>C-24:A>C	1	34571619	1	0	1	1	1	1	1	1	1	0	1	1	1	1	1	1	1	1	1	1	1	1	1	1	1	1	1	1	1	1	0	1	1	1	1	1	1	0	1	0	1	1	1	1	0	1	1
6199419|F|0-67:C>T-67:C>T	1	34571685	0	1	0	0	0	0	0	0	0	1	0	0	0	0	0	0	0	0	0	0	0	0	-	0	0	0	0	0	0	0	1	0	0	0	0	0	0	1	0	1	0	0	0	0	1	0	0
6192847|F|0-19:C>T-19:C>T	1	34652862	0	1	1	0	0	0	1	0	0	-	-	-	0	1	0	0	1	0	-	-	0	0	-	-	-	1	-	1	1	0	-	-	-	-	-	1	0	-	1	-	-	1	1	0	-	1	0
6156746|F|0-63:A>G-63:A>G	1	34788198	1	0	0	0	1	1	0	1	0	0	0	0	1	0	0	1	0	1	0	0	0	0	0	0	0	0	0	0	0	0	0	0	0	0	0	0	0	0	0	0	0	0	0	0	0	0	1
6200560|F|0-17:C>A-17:C>A	1	34833349	0	0	-	-	0	0	0	0	0	0	1	1	0	0	0	0	0	0	0	0	0	0	0	0	1	0	1	0	0	0	0	1	0	0	1	0	0	0	0	0	0	0	0	0	0	0	-
6180383|F|0-52:G>A-52:G>A	1	34833389	0	1	0	0	0	0	0	0	0	1	0	0	0	0	0	0	0	0	0	0	0	0	0	0	0	0	0	0	0	0	1	0	0	0	0	0	0	1	0	1	0	0	0	0	1	0	0
6180383|F|0-67:G>C-67:G>C	1	34833389	0	-	0	0	0	0	0	0	0	-	0	0	0	0	0	0	0	0	0	0	0	0	0	0	0	0	0	0	0	0	-	0	0	0	0	0	0	-	0	-	0	0	0	0	-	0	0
6165842|F|0-55:A>T-55:A>T	1	34834023	1	1	0	-	-	1	0	1	0	1	1	1	1	0	1	1	0	1	1	0	0	0	-	1	-	0	1	0	-	1	1	1	1	1	-	0	0	1	0	1	1	0	0	1	1	0	1
6178289|F|0-9:G>A-9:G>A	1	34835294	1	0	0	0	1	1	0	1	0	-	0	0	1	0	0	1	0	1	0	0	0	0	0	0	0	0	0	0	0	0	-	0	0	0	0	0	0	-	0	-	0	0	0	0	-	0	1
6178289|F|0-60:T>C-60:T>C	1	34835294	-	-	0	0	-	-	0	-	0	1	0	0	-	0	0	-	0	0	0	0	0	0	0	0	0	0	0	0	0	0	1	0	0	0	0	0	0	1	0	1	0	0	0	0	1	0	0
6170705|F|0-58:G>C-58:G>C	1	34853882	0	1	1	-	0	0	1	0	1	1	0	0	0	1	0	0	1	0	0	1	1	1	1	0	0	1	0	1	1	0	1	0	0	0	0	1	1	1	1	1	0	1	1	0	1	1	0
6162135|F|0-35:A>G-35:A>G	1	34853948	0	1	-	-	0	0	1	0	1	1	0	0	0	1	0	0	1	0	0	1	1	1	1	0	0	1	0	1	-	0	1	0	0	0	0	1	1	1	1	1	0	1	1	0	1	1	0
6162135|F|0-48:T>C-48:T>C	1	34853948	0	-	0	0	0	0	-	0	-	-	0	0	0	-	0	0	-	0	0	-	-	-	-	0	0	-	0	-	0	0	-	0	0	0	0	-	-	-	-	-	0	-	-	0	-	-	0
6161608|F|0-9:T>C-9:T>C	1	34854324	1	0	0	-	1	1	0	1	0	0	1	1	1	0	1	1	0	1	1	0	0	0	0	1	1	0	1	0	0	1	0	-	1	1	1	0	0	0	0	0	1	0	0	1	0	0	1
6201422|F|0-18:G>A-18:G>A	1	34854390	0	-	0	0	0	0	-	0	-	-	0	0	0	-	1	0	-	0	0	-	-	-	-	-	0	-	0	-	-	1	-	0	-	-	0	-	-	-	-	-	-	-	-	1	-	-	0
6201423|F|0-28:G>A-28:G>A	1	34854390	1	0	-	-	1	1	0	1	0	0	1	1	-	0	-	1	0	1	1	0	0	0	0	-	1	0	1	0	0	-	0	1	-	-	1	0	0	0	0	0	-	0	0	-	0	0	1
6162082|F|0-45:A>T-45:A>T	1	34854390	1	-	1	-	1	1	-	1	-	-	1	1	1	-	-	1	-	1	1	-	-	-	-	-	1	-	1	-	-	-	-	1	-	-	1	-	-	-	-	-	-	-	-	-	-	-	1
6201422|F|0-66:C>A-66:C>A	1	34854390	0	-	0	0	0	0	-	0	-	-	0	0	0	-	-	0	-	0	0	-	-	-	-	-	0	-	0	-	-	-	-	0	-	-	0	-	-	-	-	-	-	-	-	-	-	-	0
6164681|F|0-44:G>C-44:G>C	1	34883765	-	0	0	0	-	0	0	-	0	-	-	0	-	0	-	-	0	-	0	0	0	0	-	0	-	0	-	0	1	-	-	-	0	0	-	0	0	-	0	-	0	0	0	-	-	0	-
6185699|F|0-42:A>G-42:A>G	1	34908849	0	-	0	0	0	0	0	0	0	-	0	0	0	0	0	0	0	0	0	0	0	0	0	0	0	0	0	0	0	0	1	0	0	0	0	0	0	-	0	1	0	0	0	0	1	0	0
6160093|F|0-37:T>G-37:T>G	1	34908899	0	-	0	0	0	0	0	0	0	-	0	0	0	0	0	0	0	0	0	0	0	0	0	0	0	0	0	0	0	0	-	0	0	0	0	0	0	-	0	-	0	0	0	0	-	0	0
6160093|F|0-57:A>G-57:A>G	1	34908899	0	1	0	0	0	0	0	0	0	1	0	0	0	0	0	0	0	0	0	0	0	0	0	0	0	0	0	0	0	0	1	0	0	0	0	0	0	1	0	1	0	0	0	0	1	0	0
6203377|F|0-18:C>T-18:C>T	1	34924039	0	0	0	0	-	0	0	0	0	0	0	0	0	0	0	0	0	0	0	0	0	0	0	0	-	-	-	-	0	0	0	-	0	0	-	-	0	0	-	0	0	-	0	0	0	0	0
6203423|F|0-5:A>G-5:A>G	1	34926079	-	0	1	1	-	-	1	-	1	0	1	1	-	1	1	-	1	-	1	1	1	1	1	1	1	1	1	1	-	1	-	-	1	1	1	1	1	-	1	-	1	1	1	-	0	1	1
6203422|F|0-19:A>G-19:A>G	1	34926079	-	-	1	1	-	-	1	-	1	-	1	1	-	1	1	-	1	-	-	1	1	1	1	1	1	1	1	1	-	1	1	-	1	1	1	1	1	1	1	1	1	1	1	-	-	1	1
6173795|F|0-68:T>C-68:T>C	1	34936146	1	1	1	1	1	1	1	1	1	1	1	-	1	1	1	1	1	1	1	1	1	1	1	1	1	1	-	1	1	1	1	-	1	1	-	1	1	1	1	1	1	1	1	1	1	1	1
6176713|F|0-12:G>A-12:G>A	1	34940964	0	-	0	0	0	0	0	0	0	1	0	0	0	0	0	0	0	0	0	0	0	0	0	0	0	0	0	0	0	0	1	0	0	0	0	0	0	1	0	1	0	0	0	0	1	0	0
6199234|F|0-5:G>A-5:G>A	1	34949315	0	0	0	0	0	0	0	0	0	0	0	0	0	0	0	0	0	0	0	0	0	0	0	0	0	0	0	0	0	0	0	0	0	0	0	0	0	0	0	0	0	0	0	0	0	0	0
6208532|F|0-41:G>A-41:G>A	1	34949315	1	1	1	1	1	1	1	1	1	1	1	1	1	1	1	1	1	1	1	1	1	1	1	1	1	1	1	1	1	1	1	1	1	1	1	1	1	1	1	1	1	1	1	1	1	1	1
6199234|F|0-44:A>G-44:A>G	1	34949315	0	0	0	0	0	0	0	0	0	0	0	0	0	0	0	0	0	0	0	0	0	0	0	0	0	0	0	0	1	0	0	0	0	0	0	0	0	0	0	0	0	0	0	0	0	0	0
6192347|F|0-21:T>C-21:T>C	1	34951916	0	-	0	0	0	0	0	0	0	-	0	0	0	0	0	0	0	0	0	0	0	0	0	0	0	0	0	0	0	0	-	0	0	0	0	0	0	-	0	-	0	0	0	0	-	0	0
6178956|F|0-50:G>C-50:G>C	1	34954033	1	1	-	-	1	1	1	1	1	1	0	0	1	1	1	1	1	1	-	1	1	1	1	1	0	1	0	1	1	1	1	0	1	1	0	1	1	1	1	1	1	1	1	1	1	1	-
6192853|F|0-40:C>G-40:C>G	1	35101156	1	0	1	1	1	1	1	1	1	0	0	-	1	1	-	1	1	1	-	1	1	1	-	1	-	1	-	1	-	-	0	-	-	-	-	1	1	0	1	0	-	1	1	-	0	1	1
6154510|F|0-21:A>G-21:A>G	1	35165247	0	0	0	-	0	0	0	0	0	0	1	1	0	0	0	0	0	0	0	0	0	0	0	0	1	0	1	0	0	0	0	1	0	0	1	0	0	0	0	0	0	0	0	0	0	0	0
6177037|F|0-15:C>T-15:C>T	1	35220935	0	-	0	0	0	0	0	0	0	-	-	-	0	0	-	0	0	0	0	0	0	-	-	0	-	0	-	0	-	0	-	-	0	0	-	0	0	-	0	-	0	0	0	-	-	0	0
6162935|F|0-55:G>T-55:G>T	1	35234740	0	-	-	-	0	0	0	0	0	0	1	1	0	0	0	0	0	0	0	0	-	0	1	-	1	0	1	0	0	1	0	1	0	0	1	0	0	0	0	0	0	0	0	0	0	1	-
6163534|F|0-17:A>C-17:A>C	1	35237326	0	-	1	0	0	0	-	0	-	-	0	0	0	-	-	0	1	0	-	0	-	-	-	1	0	-	0	-	-	1	-	0	1	1	0	-	-	-	-	-	1	0	-	-	-	0	-
6199625|F|0-23:C>T-23:C>T	1	35320483	0	0	0	-	-	-	0	0	-	0	1	-	0	0	0	0	0	0	0	0	0	0	-	0	-	-	-	0	0	-	0	1	0	-	1	0	-	-	0	0	1	-	0	0	-	0	0
6202340|F|0-33:A>G-33:A>G	1	35321630	1	-	1	1	1	-	1	1	1	1	-	-	1	1	-	1	1	1	-	1	1	1	-	-	-	1	-	-	1	-	-	-	-	-	-	1	1	-	1	-	-	1	1	-	1	1	1
6202341|F|0-46:A>G-46:A>G	1	35321630	1	-	1	-	1	-	1	1	1	1	0	0	1	1	-	1	1	1	-	1	1	1	-	-	-	1	0	-	1	-	-	-	0	-	0	1	1	-	1	-	0	1	1	-	1	1	1
6189269|F|0-11:G>T-11:G>T	1	35322181	1	1	1	1	1	1	1	1	1	1	1	1	1	1	-	1	1	1	1	1	1	1	-	1	1	1	0	1	-	1	1	1	1	1	0	1	1	1	1	1	1	1	1	-	1	1	1
6189270|F|0-60:A>C-60:A>C	1	35322181	1	1	1	1	1	1	1	1	1	1	1	1	1	1	-	1	1	1	1	1	1	1	0	1	1	1	-	1	-	1	1	1	1	1	-	1	1	1	1	1	1	1	1	-	1	1	1
6201863|F|0-13:A>T-13:A>T	1	35332204	-	-	0	1	0	-	0	0	-	-	-	-	0	0	-	0	-	-	-	0	0	-	1	1	-	-	-	-	1	1	-	1	1	1	-	-	-	-	0	-	1	-	0	-	-	0	-
6156410|F|0-53:C>G-53:C>G	1	35332464	0	0	-	-	0	0	0	0	0	-	1	1	0	0	1	0	0	0	1	0	0	0	1	1	1	0	-	0	1	1	-	1	1	1	-	0	0	-	0	-	1	0	0	1	-	0	0
6195837|F|0-48:C>T-48:C>T	1	35362979	1	-	-	0	1	1	1	1	-	-	0	0	1	-	-	0	-	1	0	1	-	-	-	0	0	-	-	-	-	0	-	0	0	0	-	-	-	-	-	-	0	1	-	-	-	-	1
6213810|F|0-25:C>A-25:C>A	1	35376506	1	1	1	1	1	1	0	1	-	-	1	1	1	1	-	-	-	1	-	1	-	-	-	-	1	-	0	-	1	1	-	1	1	1	0	-	-	-	-	-	1	1	-	-	-	-	1
6183128|F|0-38:T>A-38:T>A	1	35376506	1	1	1	1	1	1	-	1	-	-	1	1	1	1	-	-	-	1	-	1	-	-	-	-	1	-	-	-	-	1	-	1	1	1	-	-	-	-	-	-	1	1	-	0	-	-	1
6175949|F|0-30:A>C-30:A>C	1	35384230	0	0	1	1	0	0	1	0	1	0	1	1	0	1	0	1	-	0	1	0	-	1	1	1	1	-	0	1	0	1	1	-	1	1	0	1	1	0	1	0	1	0	1	0	0	1	0
15688789|F|0-26:T>G-26:T>G	1	35384279	-	-	1	1	-	-	1	-	1	-	1	1	1	1	-	1	1	-	1	-	1	1	1	1	1	1	1	1	-	1	1	1	1	1	1	1	1	-	1	-	1	-	1	-	-	1	1
6197502|F|0-47:G>C-47:G>C	1	35384279	0	0	1	1	0	0	1	0	1	0	-	1	0	1	0	1	1	0	1	0	1	1	1	1	1	1	1	1	0	1	1	1	1	1	1	1	1	0	1	0	1	0	1	0	0	1	0
6154591|F|0-21:C>G-21:C>G	1	35395351	-	0	-	-	0	0	1	-	1	0	0	0	0	1	1	1	1	0	-	0	-	1	1	1	0	1	1	-	0	0	1	0	1	0	1	1	1	0	1	0	0	-	1	0	0	1	0
6160342|F|0-9:T>C-9:T>C	1	35395413	0	0	1	-	0	0	1	0	1	0	0	0	0	1	1	1	1	0	1	0	1	1	1	1	0	1	1	1	0	0	1	0	1	0	1	1	1	0	1	0	0	0	1	0	0	1	0
6198373|F|0-31:T>C-31:T>C	1	35395708	0	-	0	0	0	0	0	0	0	-	0	0	0	0	0	0	0	0	0	0	0	0	0	0	0	0	0	0	0	0	0	0	0	0	0	0	0	-	0	-	0	0	0	-	-	0	0
6198373|F|0-43:G>A-43:G>A	1	35395708	0	-	0	0	0	0	0	0	0	-	0	0	0	0	0	0	0	0	0	0	0	0	0	0	0	0	0	0	1	0	0	0	0	0	0	0	0	-	0	-	0	0	0	1	-	0	0
6177138|F|0-17:C>A-17:C>A	1	35557641	-	-	0	0	1	1	0	-	0	-	-	-	1	0	0	-	-	1	0	1	0	0	0	0	-	0	0	0	0	-	0	-	0	-	0	0	0	-	0	-	-	1	0	0	-	0	-
6178100|F|0-9:T>C-9:T>C	1	35672220	1	0	1	0	1	1	0	1	0	-	-	-	1	0	0	0	-	1	0	1	0	0	0	0	1	0	0	0	0	0	0	-	0	0	0	0	0	-	0	0	0	1	0	0	0	0	1
6178100|F|0-21:T>A-21:T>A	1	35672220	-	0	-	-	-	-	0	-	0	1	1	1	-	0	0	0	1	-	0	-	0	0	0	0	1	0	0	0	0	0	0	1	0	0	0	0	0	1	0	0	0	-	0	0	0	0	-
6178100|F|0-39:G>A-39:G>A	1	35672220	-	0	-	0	-	-	0	-	0	-	-	-	-	0	0	0	-	-	0	-	0	0	0	0	-	0	0	0	0	0	0	-	0	0	0	0	0	-	0	0	0	-	0	0	0	0	-
6204480|F|0-15:G>A-15:G>A	1	35679204	-	0	-	0	-	-	-	-	-	0	0	0	-	-	-	-	0	-	0	-	-	-	-	-	0	-	-	-	-	0	-	0	0	0	-	-	-	0	-	0	0	-	-	-	0	-	0
6204480|F|0-48:G>T-48:G>T	1	35679204	1	0	1	-	1	1	1	1	1	0	0	0	1	1	1	1	0	1	1	1	1	1	1	1	0	1	1	1	1	0	1	0	1	0	1	1	1	0	1	0	0	1	1	1	0	1	-
6165695|F|0-41:C>T-41:C>T	1	35683402	0	0	0	0	0	0	0	0	0	0	0	0	0	0	0	0	0	0	0	0	0	0	0	0	0	0	0	0	0	0	0	0	0	0	0	0	0	0	0	0	0	0	0	0	0	0	0
6178207|F|0-41:G>A-41:G>A	1	35687634	1	-	1	1	1	1	1	1	1	1	1	1	1	1	1	1	1	1	1	1	1	1	0	1	1	1	1	1	1	-	1	1	1	-	1	1	1	1	1	-	-	1	1	1	-	1	1
6178208|F|0-64:T>C-64:T>C	1	35687634	0	1	0	0	0	0	0	0	0	0	0	0	0	0	0	0	0	0	0	0	0	0	-	0	0	0	0	0	0	1	0	0	0	1	0	0	0	0	0	1	1	0	0	0	1	0	0
6177997|F|0-20:C>T-20:C>T	1	35687700	0	0	0	0	0	0	0	0	0	0	0	0	0	0	0	0	0	0	0	0	0	0	1	0	0	0	0	0	0	0	0	0	0	-	0	0	0	0	0	-	-	0	0	0	-	0	0
6177997|F|0-29:G>A-29:G>A	1	35687700	0	1	0	0	0	0	0	0	0	0	0	0	0	0	0	0	0	0	0	0	0	0	-	0	0	0	0	0	0	1	0	0	0	1	0	0	0	0	0	1	1	0	0	0	1	0	0
6203908|F|0-11:G>A-11:G>A	1	35708935	0	-	0	-	0	0	0	0	0	1	1	1	0	0	0	0	1	0	-	0	0	0	-	-	1	0	0	0	0	0	0	1	-	-	0	0	0	0	0	-	1	-	0	0	-	0	0
6206123|F|0-11:T>C-11:T>C	1	35709496	0	-	0	-	0	0	0	0	0	1	1	1	0	0	0	-	1	-	0	0	0	0	-	0	1	0	0	0	0	-	0	1	0	-	0	0	0	0	0	-	-	-	0	0	-	0	0
6206123|F|0-64:T>C-64:T>C	1	35709496	0	-	0	-	0	0	0	0	0	1	1	1	0	0	0	-	1	0	0	0	0	0	-	0	1	0	0	0	0	-	0	1	0	-	0	0	0	0	0	-	-	-	0	0	-	0	0
6182527|F|0-13:T>C-13:T>C	1	35709562	0	0	0	-	0	0	0	0	0	1	1	1	0	0	0	0	1	0	0	0	0	0	-	0	1	0	0	0	0	0	0	1	0	0	0	0	0	0	0	0	0	-	0	0	0	0	0
6179263|F|0-23:G>A-23:G>A	1	35719106	0	1	0	0	1	0	0	0	0	0	0	0	0	0	0	0	0	0	0	0	0	0	1	0	0	0	0	0	0	1	0	0	0	1	0	0	0	0	0	1	1	1	0	0	1	0	0
6179263|F|0-41:G>A-41:G>A	1	35719106	1	-	1	1	-	1	1	1	1	1	1	1	1	1	1	1	1	1	1	1	1	1	-	1	1	1	1	1	1	-	1	1	1	-	1	1	1	1	1	-	-	-	1	1	-	1	1
6196044|F|0-6:G>T-6:G>T	1	35719172	0	-	0	-	-	0	0	0	0	1	1	1	0	0	0	0	1	0	0	0	0	0	1	-	1	0	0	0	0	-	0	1	0	-	0	0	0	0	0	-	-	1	0	0	-	0	0
6214091|F|0-17:A>T-17:A>T	1	35719172	1	-	1	1	-	1	1	1	1	-	-	-	1	1	1	1	-	1	1	1	1	1	-	1	-	1	1	1	1	-	1	-	1	-	1	1	1	1	1	-	-	-	1	1	-	1	1
6196044|F|0-51:A>G-51:A>G	1	35719172	0	1	0	0	1	0	0	0	0	-	-	-	0	0	0	0	-	0	0	0	0	0	-	0	-	0	0	0	0	1	0	-	0	1	0	0	0	0	0	1	1	-	0	0	1	0	0
6201657|F|0-31:T>C-31:T>C	1	35739145	1	-	1	-	-	1	1	1	1	0	0	0	1	1	1	-	0	1	1	1	1	1	-	1	0	1	1	1	1	-	1	0	1	-	1	1	1	1	1	-	-	-	1	1	-	1	1
6201656|F|0-33:C>T-33:C>T	1	35739145	0	-	0	0	-	0	0	0	0	-	-	-	0	0	0	1	-	0	0	0	0	0	-	0	-	0	0	0	0	-	0	-	0	-	0	0	0	0	0	-	-	-	0	0	-	0	0
6201656|F|0-35:A>G-35:A>G	1	35739145	0	-	0	0	-	0	0	0	0	-	-	-	0	0	0	-	-	0	0	0	0	0	-	0	-	0	0	0	0	-	0	-	0	-	0	0	0	0	0	-	-	1	0	0	-	0	0
6160911|F|0-31:T>C-31:T>C	1	35776214	0	1	0	0	0	0	0	0	0	0	0	0	0	0	0	0	0	0	0	0	0	0	-	0	0	0	0	0	-	1	0	0	0	1	0	0	0	0	0	1	1	-	0	-	1	0	0
6209238|F|0-17:T>C-17:T>C	1	35907009	1	1	1	-	-	1	1	1	1	0	0	0	1	1	1	1	0	1	-	1	1	1	0	1	1	1	1	1	1	-	1	0	1	-	1	1	1	1	1	1	-	1	1	1	-	1	-
6205200|F|0-7:C>T-7:C>T	1	36013749	0	0	0	0	0	0	0	0	0	-	-	-	0	0	0	-	-	0	0	0	0	0	0	0	0	0	0	0	0	0	0	-	0	0	0	0	0	0	0	0	0	0	0	0	0	0	0
6205200|F|0-13:T>A-13:T>A	1	36013749	1	1	1	1	1	1	1	1	1	1	1	1	1	1	1	1	1	1	1	1	1	1	1	1	1	1	1	1	1	1	1	1	1	1	1	1	1	1	1	1	1	1	1	1	1	1	1
6205199|F|0-34:G>A-34:G>A	1	36013749	1	1	1	1	1	1	1	1	1	-	-	-	1	1	1	-	-	1	1	1	1	1	1	1	1	1	1	1	1	1	1	-	1	1	1	1	1	1	1	1	1	1	1	1	1	1	1
6205200|F|0-55:G>C-55:G>C	1	36013749	0	0	0	0	-	0	0	0	0	-	-	-	0	0	0	1	-	0	0	0	0	0	0	0	0	0	0	0	0	0	0	-	0	0	0	0	0	0	0	0	0	0	0	0	0	0	0
6202361|F|0-27:C>A-27:C>A	1	36016305	-	1	-	1	0	-	1	-	1	1	1	1	1	-	-	1	1	-	-	-	1	1	-	-	1	-	-	-	-	1	-	1	-	1	-	-	1	-	-	1	1	1	-	1	1	-	-
6202362|F|0-29:G>A-29:G>A	1	36016305	-	1	-	1	-	-	1	-	1	1	1	1	1	-	-	1	1	-	-	-	1	1	-	-	1	-	-	-	-	1	-	1	-	1	-	-	1	-	-	1	1	1	-	1	1	-	-
6202361|F|0-47:A>C-47:A>C	1	36016305	0	1	0	1	-	0	-	0	1	1	1	-	-	0	0	1	1	0	0	0	1	1	0	0	1	0	0	0	0	1	0	1	0	1	0	0	1	0	0	1	1	1	0	1	1	0	0
6202361|F|0-63:G>T-63:G>T	1	36016305	-	0	-	0	-	-	0	-	0	0	0	0	0	-	-	0	0	-	-	-	0	0	-	-	0	-	-	-	-	0	-	0	-	0	-	-	0	-	-	0	0	0	-	0	0	-	-
6154980|F|0-39:A>C-39:A>C	1	36016371	1	1	-	-	1	-	-	-	1	0	0	0	-	1	1	1	0	-	1	1	1	1	1	1	-	-	-	1	1	1	1	0	1	1	-	-	1	-	1	1	1	1	-	1	1	1	1
6202360|F|0-10:T>C-10:T>C	1	36020945	0	1	0	1	0	0	-	0	1	1	1	1	-	0	0	-	1	0	0	0	1	1	0	0	1	0	0	0	0	1	0	1	0	1	0	0	1	0	0	1	1	1	0	1	1	0	0
6202360|F|0-32:A>G-32:A>G	1	36020945	0	1	0	1	0	0	0	0	1	-	-	-	0	0	0	0	-	0	0	0	1	1	0	0	1	0	0	0	0	1	0	-	0	1	0	0	1	0	0	-	1	1	0	1	1	0	0
15689315|F|0-59:A>G-59:A>G	1	36047578	0	0	0	0	0	0	0	0	0	0	0	0	0	0	0	0	0	0	0	0	0	0	0	0	0	0	0	0	0	0	0	0	0	0	0	0	0	0	0	0	0	0	0	0	0	0	0
6184850|F|0-11:T>C-11:T>C	1	36125228	1	1	-	0	-	1	1	1	1	0	0	0	1	1	1	1	0	1	1	1	-	-	-	1	1	1	-	1	1	1	1	0	1	1	1	1	1	1	1	-	1	-	1	1	-	1	1
6183004|F|0-18:C>T-18:C>T	1	36215064	1	-	-	1	1	1	1	1	1	1	1	1	1	1	1	1	1	1	-	1	1	1	0	1	1	1	-	1	1	1	1	1	1	1	1	-	1	1	1	0	1	1	1	1	0	1	1
6196529|F|0-14:A>T-14:A>T	1	36241030	1	0	1	-	1	1	1	1	1	0	0	0	1	1	1	1	0	1	1	1	1	1	1	1	1	1	1	1	1	1	1	0	1	1	1	1	1	1	1	0	1	1	1	1	0	1	1
6201431|F|0-7:T>G-7:T>G	1	36241096	0	-	0	-	0	0	0	0	0	1	1	1	0	0	0	0	1	0	0	0	0	0	0	0	0	0	0	0	0	0	0	1	0	0	0	0	0	0	0	1	0	0	0	0	1	0	0
6189349|F|0-34:A>G-34:A>G	1	36255182	0	-	0	0	0	0	0	0	0	-	-	-	0	0	0	1	-	0	0	0	0	0	0	0	0	0	0	0	0	0	0	-	0	0	0	0	0	0	0	-	0	1	0	0	-	0	0
6189349|F|0-50:C>A-50:C>A	1	36255182	0	1	0	0	0	0	0	0	0	-	-	-	0	0	0	-	-	0	0	0	0	0	0	0	0	0	0	0	0	0	0	-	0	0	0	0	0	0	0	1	0	-	0	0	1	0	0
15687704|F|0-29:C>A-29:C>A	1	36263528	1	1	1	1	1	1	1	1	1	1	1	1	1	1	1	1	1	1	1	1	1	1	0	1	1	1	1	1	1	1	1	1	1	1	1	1	1	1	1	1	1	1	1	1	1	1	1
6181870|F|0-63:A>G-63:A>G	1	36263528	1	1	1	1	1	1	1	1	1	1	1	1	1	1	1	1	1	1	1	1	1	1	-	1	1	1	1	1	1	1	1	1	1	1	1	1	1	1	1	1	1	1	1	1	1	1	1
6162873|F|0-67:G>C-67:G>C	1	36405380	0	0	0	0	0	0	0	0	0	0	0	0	0	0	0	0	0	0	0	0	0	0	0	0	0	0	0	0	1	0	0	0	0	0	0	0	0	0	0	0	0	0	0	1	0	0	0
6200301|F|0-43:G>A-43:G>A	1	36423921	0	0	0	0	0	0	0	0	0	0	0	0	0	0	0	0	0	0	0	0	0	0	0	0	0	0	0	0	1	0	0	0	0	0	0	0	0	0	0	0	0	0	0	1	0	0	0
6159689|F|0-27:A>G-27:A>G	1	36424212	1	0	1	-	0	1	1	0	1	1	0	0	0	1	1	0	1	0	1	1	1	1	0	1	1	1	1	1	0	0	1	0	1	0	1	1	1	1	1	0	0	0	1	0	1	1	0
6156164|F|0-34:G>C-34:G>C	1	36424534	0	0	0	-	0	0	0	0	0	-	1	1	0	0	0	0	0	0	0	0	0	0	0	0	0	0	0	0	0	0	0	1	-	0	0	0	0	0	0	0	0	0	0	0	0	0	0
6176054|F|0-5:C>T-5:C>T	1	36461502	0	0	0	0	0	0	0	0	0	0	0	0	0	0	0	0	0	0	0	0	0	0	0	0	0	0	0	0	0	0	0	0	0	0	0	0	0	0	0	0	0	0	0	0	0	0	0
6180947|F|0-66:A>G-66:A>G	1	36465918	0	0	0	-	0	0	0	0	0	-	1	1	0	0	0	0	0	0	0	0	0	0	0	0	0	0	0	0	0	0	0	1	0	0	0	0	0	0	0	0	0	0	0	0	0	0	0
6182816|F|0-19:T>C-19:T>C	1	36472599	0	0	-	-	0	0	0	0	0	-	1	1	0	0	0	0	0	0	0	0	0	0	0	0	0	-	0	0	0	0	0	1	0	0	0	0	0	0	0	0	0	0	0	0	0	0	0
6182816|F|0-32:G>A-32:G>A	1	36472599	0	0	0	-	0	0	0	0	0	0	-	-	0	0	0	0	0	0	0	0	0	0	0	0	0	0	0	0	0	0	0	-	0	0	0	0	0	0	0	0	0	0	0	0	0	0	0
6178184|F|0-27:G>A-27:G>A	1	36483079	0	0	0	-	-	0	0	0	0	0	1	1	0	0	0	-	0	0	0	0	0	0	1	0	0	0	0	0	0	-	0	1	0	-	0	0	0	0	0	0	-	0	0	0	0	0	-
6178184|F|0-30:T>C-30:T>C	1	36483079	0	1	0	0	1	0	0	0	0	0	-	-	0	0	0	1	0	0	0	0	0	0	-	0	0	0	0	0	0	1	0	-	0	1	0	0	0	0	0	0	1	0	0	0	0	0	0
6161570|F|0-7:A>T-7:A>T	1	36484575	1	1	-	-	1	1	1	1	1	1	0	0	-	1	1	1	1	1	1	1	1	1	1	-	1	1	1	-	1	1	1	0	1	1	1	1	-	1	1	1	1	1	1	1	1	1	1
6153220|F|0-48:G>C-48:G>C	1	36490127	0	0	0	0	0	0	0	0	0	0	0	0	0	0	0	0	0	0	0	0	0	0	0	0	0	0	0	0	0	0	0	0	0	0	0	0	0	0	0	0	0	0	0	0	0	0	0
6153220|F|0-59:T>G-59:T>G	1	36490127	0	0	0	0	0	0	0	0	0	-	0	0	0	0	0	0	0	0	0	0	0	0	0	0	0	0	0	0	0	0	0	0	0	0	0	0	0	0	0	0	0	0	0	0	0	0	0
6190965|F|0-33:G>C-33:G>C	1	36490193	1	1	1	1	1	1	1	1	1	1	1	1	1	1	1	1	1	1	1	1	1	1	1	1	1	1	1	1	1	1	1	1	1	1	1	1	1	1	1	1	1	1	1	1	1	1	1
6208242|F|0-13:T>C-13:T>C	2	99796	0	0	0	0	0	0	0	0	0	0	0	0	0	0	0	0	0	0	0	0	0	0	0	0	0	0	0	0	0	0	0	0	0	0	0	0	0	0	0	0	0	0	0	0	0	0	0
6186746|F|0-7:G>A-7:G>A	2	124640	-	0	0	-	0	0	0	0	0	0	0	0	0	0	0	0	0	0	0	0	0	0	0	0	0	0	0	-	0	0	0	-	0	0	0	0	-	0	-	0	0	0	0	0	0	0	0
6153790|F|0-34:G>A-34:G>A	2	124692	-	0	0	0	0	0	0	0	0	0	0	0	0	0	0	-	0	0	0	0	0	0	0	0	0	0	0	-	0	0	0	-	0	0	0	0	-	0	-	0	0	0	0	0	0	0	0
6185853|F|0-50:T>C-50:T>C	2	137157	1	1	1	1	1	1	1	1	1	1	1	-	-	1	1	1	1	1	1	1	-	1	1	1	1	1	1	1	1	1	1	-	1	1	1	1	1	-	1	1	1	1	1	1	1	1	1
6182913|F|0-27:T>C-27:T>C	2	147497	1	1	1	1	1	1	1	1	1	1	0	1	1	1	1	0	1	1	1	1	1	1	1	1	1	1	0	1	1	1	1	1	1	1	0	0	1	1	1	1	1	0	1	1	1	-	1
6196357|F|0-43:G>T-43:G>T	2	147563	0	0	0	0	0	0	0	0	0	0	0	0	0	0	0	0	0	0	0	0	0	0	0	0	0	0	0	0	0	0	0	0	0	0	0	0	0	0	0	0	0	0	0	0	0	0	0
6187276|F|0-19:T>C-19:T>C	2	185210	0	0	0	0	0	0	0	0	0	0	0	0	0	0	0	0	0	0	0	0	0	0	0	0	0	0	0	0	0	0	0	0	0	0	0	0	0	0	0	0	0	0	0	0	0	0	0
15680394|F|0-39:G>A-39:G>A	2	241044	1	1	1	1	1	1	1	1	1	1	1	1	1	1	1	1	-	1	1	1	-	1	1	1	1	1	1	-	1	1	1	-	1	1	1	1	1	1	-	1	1	1	1	1	1	1	1
6163029|F|0-66:C>G-66:C>G	2	254011	0	0	0	0	0	0	0	0	0	-	0	0	0	0	0	0	0	0	0	0	0	0	0	0	0	0	0	0	0	0	0	0	0	0	0	0	0	0	0	0	0	0	0	0	0	0	0
6192387|F|0-33:T>C-33:T>C	2	254077	0	0	0	0	0	0	0	0	0	0	0	0	0	0	0	0	0	0	0	0	0	0	0	0	0	0	0	0	0	0	0	0	0	0	0	0	0	0	0	0	0	0	0	0	0	0	0
6192387|F|0-48:T>G-48:T>G	2	254077	0	0	0	0	0	0	0	0	0	0	0	0	0	0	0	0	0	0	0	0	0	0	0	0	0	0	0	0	0	0	0	0	0	0	0	0	0	0	0	0	0	0	0	0	0	0	0
6179187|F|0-61:C>T-61:C>T	2	254227	0	0	0	0	0	0	0	0	0	0	0	0	0	0	0	0	0	0	0	0	0	0	0	0	0	0	0	0	0	0	0	0	0	0	0	0	0	0	0	0	0	0	0	0	0	0	0
6199931|F|0-61:G>A-61:G>A	2	286135	0	0	0	0	0	0	0	0	0	0	0	0	0	0	0	0	0	0	0	0	0	0	0	0	0	0	0	0	0	0	0	0	0	0	0	0	0	0	0	0	0	0	0	0	0	0	0
6168872|F|0-54:G>A-54:G>A	2	286906	0	0	0	0	0	0	0	0	0	0	0	0	0	0	0	0	0	0	0	0	0	0	0	0	0	0	0	0	0	0	0	0	0	0	0	0	0	0	0	0	0	0	0	0	0	0	0
15675725|F|0-39:A>C-39:A>C	2	290195	1	1	1	1	1	1	1	1	1	1	1	-	-	1	1	1	1	1	1	1	1	1	1	1	1	1	1	1	1	1	1	1	1	1	1	1	1	1	1	1	1	1	1	1	1	1	1
6154017|F|0-65:C>T-65:C>T	2	290947	0	0	0	0	0	0	0	0	0	0	0	0	0	0	0	0	0	0	0	0	0	0	0	0	0	0	0	0	0	0	0	0	0	0	0	0	0	0	0	0	0	0	0	0	0	0	0
6190368|F|0-20:T>C-20:T>C	2	323162	0	0	0	0	0	0	0	0	0	0	0	0	0	0	0	0	0	0	0	0	0	0	0	0	0	0	0	0	0	0	0	0	0	0	0	0	0	0	0	0	0	0	0	0	0	0	0
6180009|F|0-34:T>A-34:T>A	2	346662	0	0	0	0	0	0	0	0	0	0	0	0	0	0	0	0	0	0	0	0	0	0	0	0	0	0	0	0	0	0	0	0	0	0	0	0	0	0	0	0	0	0	0	0	0	0	0
6190193|F|0-43:A>T-43:A>T	2	361225	0	0	0	0	0	0	0	0	0	0	0	0	0	0	0	0	0	0	0	0	0	0	0	0	0	0	0	0	0	0	0	0	0	0	0	0	0	0	0	0	0	0	0	0	0	0	0
6209278|F|0-20:G>T-20:G>T	2	400739	0	0	0	0	0	0	0	0	0	0	-	0	0	0	0	0	0	0	0	0	0	0	0	0	0	0	-	0	0	0	0	0	0	0	-	0	0	0	0	0	0	-	0	0	0	0	0
6209278|F|0-21:G>A-21:G>A	2	400739	0	-	-	0	0	0	0	0	0	0	1	0	-	0	0	0	0	0	-	0	0	0	0	0	-	0	1	0	0	0	0	0	0	0	1	-	0	0	0	0	0	1	0	0	0	0	0
6157545|F|0-5:A>C-5:A>C	2	401815	1	1	1	1	1	1	1	1	1	1	1	1	1	1	1	1	1	1	1	1	1	1	1	1	1	1	1	1	1	1	1	1	1	1	1	1	1	1	1	1	1	1	1	1	1	1	1
6188220|F|0-24:T>C-24:T>C	2	408493	0	0	0	0	0	0	0	0	0	0	0	0	0	0	0	0	0	0	0	0	0	0	0	0	0	0	0	0	0	0	0	0	0	0	0	0	0	0	0	0	0	0	0	0	0	0	0
6188220|F|0-65:T>C-65:T>C	2	408493	0	0	0	0	0	0	0	0	0	0	0	0	0	0	0	0	0	0	0	0	0	0	0	0	0	0	0	0	0	0	0	0	0	0	0	0	0	0	0	0	0	0	0	0	0	0	0
6156772|F|0-51:C>T-51:C>T	2	415723	1	1	1	1	1	1	1	1	1	-	1	1	1	1	1	1	1	1	1	1	1	1	1	1	1	1	1	1	1	1	1	1	1	1	1	1	1	1	1	1	1	1	1	1	1	1	1
6184758|F|0-41:A>C-41:A>C	2	438099	0	0	0	0	0	0	0	0	0	0	0	0	0	0	0	0	0	0	0	0	0	0	0	0	0	0	0	0	0	0	0	0	0	0	0	0	0	0	0	0	0	0	0	0	0	0	0
6213913|F|0-12:G>A-12:G>A	2	441131	0	0	0	0	0	0	0	0	0	0	0	0	0	0	0	0	0	0	0	0	0	0	0	0	0	0	0	0	0	0	0	0	0	0	0	0	0	0	0	0	0	0	0	0	0	0	0
6178235|F|0-31:C>T-31:C>T	2	455648	0	0	0	0	0	0	0	1	0	-	-	0	1	0	0	0	0	-	0	0	0	0	0	0	0	0	1	0	0	0	1	0	0	0	1	1	0	0	0	0	0	1	0	0	0	0	-
6182366|F|0-24:G>T-24:G>T	2	455714	0	0	0	0	0	0	0	-	0	0	-	0	-	0	0	0	0	-	0	0	0	0	0	0	0	0	-	0	0	0	-	0	0	0	-	-	0	0	0	0	0	-	0	0	0	0	-
6182366|F|0-38:G>C-38:G>C	2	455714	0	0	0	0	0	0	0	1	0	0	1	0	1	0	0	0	0	1	0	0	0	0	0	0	0	0	1	0	0	0	1	0	0	0	1	1	0	0	0	0	0	1	0	0	0	0	1
6154998|F|0-52:A>G-52:A>G	2	505706	0	0	0	0	-	0	0	1	0	0	1	0	1	0	0	0	0	1	0	0	0	0	0	0	0	0	1	0	1	1	1	0	0	1	1	1	0	0	0	0	0	1	0	1	0	0	1
6187846|F|0-20:C>T-20:C>T	2	526375	1	1	1	1	1	1	1	-	1	1	-	1	-	1	1	1	1	-	1	1	1	1	1	1	1	1	-	1	-	-	-	1	1	-	0	-	1	1	1	1	1	-	1	-	1	1	1
6187846|F|0-65:T>C-65:T>C	2	526375	1	1	1	1	1	1	1	0	1	1	0	1	0	1	1	1	1	0	1	1	1	1	1	1	1	1	0	1	0	0	0	1	1	0	0	0	1	1	1	1	1	0	1	0	1	1	0
6192545|F|0-14:T>C-14:T>C	2	552265	1	-	1	1	1	1	1	0	1	1	0	0	0	1	1	1	1	0	1	1	1	1	1	-	1	1	0	1	0	0	0	1	1	0	0	0	1	1	1	1	1	0	1	0	0	1	-
6188784|F|0-58:A>G-58:A>G	2	553347	0	-	0	0	0	-	0	1	0	0	1	1	1	0	0	0	0	1	0	0	0	0	0	-	0	0	1	0	1	1	1	0	0	-	1	1	0	0	0	0	0	1	0	1	1	0	-
6207079|F|0-58:G>A-58:G>A	2	553347	-	-	-	1	1	-	-	0	1	1	0	0	-	-	-	1	-	-	1	-	-	-	1	1	1	1	-	-	0	0	-	-	1	-	-	0	1	-	-	1	1	-	-	0	0	-	0
6203750|F|0-63:A>T-63:A>T	2	554733	-	0	-	0	-	0	-	0	-	-	0	0	0	-	0	-	0	0	-	-	-	-	-	0	-	0	0	-	0	0	0	-	-	0	0	0	0	-	0	-	-	0	-	0	0	-	0
6200108|F|0-42:C>G-42:C>G	2	556720	0	0	0	0	0	0	0	0	0	0	0	0	0	0	0	0	0	0	0	0	0	0	0	0	0	0	0	0	0	0	0	0	0	0	0	0	0	0	0	0	0	0	0	0	0	0	0
6200108|F|0-47:T>A-47:T>A	2	556720	0	0	0	0	0	0	0	0	0	0	0	0	0	0	0	0	0	0	0	0	0	0	0	0	0	0	0	0	0	0	0	0	0	0	0	0	0	0	0	0	0	0	0	0	0	0	0
6162279|F|0-41:A>G-41:A>G	2	573643	0	0	0	0	0	0	0	0	0	0	0	0	0	0	0	0	0	0	0	0	0	0	0	0	0	0	0	0	0	0	0	0	0	0	0	0	0	0	0	0	0	0	0	0	0	0	0
6153881|F|0-33:T>A-33:T>A	2	577781	0	0	0	0	0	0	0	-	0	0	-	-	-	0	0	0	0	-	0	0	0	0	0	0	0	0	-	0	-	-	-	0	0	-	-	-	0	0	0	0	0	-	0	-	-	0	0
6153879|F|0-41:G>A-41:G>A	2	577781	1	1	1	1	1	1	1	0	1	1	0	0	0	1	1	1	1	0	1	1	1	1	1	1	1	1	0	1	0	0	0	1	1	0	0	0	1	1	1	1	1	0	1	0	0	1	0
6179153|F|0-12:G>A-12:G>A	2	582606	0	0	0	0	0	0	0	0	0	0	0	0	0	0	0	0	0	0	0	0	0	0	0	0	0	0	0	0	0	0	0	0	0	0	0	0	0	0	0	0	0	0	0	0	0	0	0
6162321|F|0-54:T>C-54:T>C	2	582639	1	1	-	1	1	1	1	0	1	1	0	0	-	1	1	-	1	0	1	1	1	1	1	1	-	1	0	1	0	0	0	1	1	0	0	0	1	1	1	1	1	0	1	0	0	1	0
6192011|F|0-40:C>G-40:C>G	2	585740	0	0	0	0	0	0	0	0	0	0	0	0	0	0	0	0	0	0	0	0	0	0	0	0	0	0	0	0	0	0	0	0	0	0	0	0	0	0	0	0	0	0	0	0	0	0	0
6192643|F|0-48:C>T-48:C>T	2	585806	0	0	0	0	0	0	0	-	0	0	-	-	-	0	0	0	0	-	0	0	0	0	0	0	0	0	-	0	0	0	-	0	0	-	-	-	0	0	0	0	0	-	0	0	-	0	-
6161306|F|0-33:C>T-33:C>T	2	588581	0	0	0	0	0	0	0	-	0	0	0	-	-	0	0	0	0	-	0	0	0	0	0	0	0	0	-	0	-	-	-	0	0	-	-	-	0	0	0	0	0	-	0	-	-	0	-
6161306|F|0-39:G>T-39:G>T	2	588581	0	0	0	0	0	0	0	1	0	0	1	1	1	0	0	0	0	1	0	0	0	0	0	0	0	0	1	0	1	1	1	0	0	1	1	1	0	0	0	0	0	1	0	1	1	0	1
6194172|F|0-17:C>T-17:C>T	2	588647	0	-	0	0	0	0	0	1	0	0	1	1	1	0	0	0	0	1	0	0	0	0	0	0	0	0	1	0	1	-	1	0	0	1	1	1	0	0	0	0	0	1	0	1	1	0	-
6158987|F|0-19:A>T-19:A>T	2	590960	0	0	0	0	0	0	0	1	0	0	1	1	1	0	0	0	0	1	0	0	0	-	0	0	0	0	1	0	1	1	1	0	0	1	1	1	0	0	0	0	0	1	0	1	1	0	1
6158987|F|0-54:G>A-54:G>A	2	590960	0	0	0	0	0	0	0	-	0	0	-	-	-	0	0	0	0	-	0	0	0	0	0	0	0	0	-	0	-	-	-	0	0	-	-	-	0	0	0	0	0	-	0	-	-	0	-
6166045|F|0-32:C>T-32:C>T	2	593071	-	-	-	-	-	-	0	-	-	0	1	1	-	-	-	0	-	1	0	0	-	-	-	0	-	0	1	-	1	1	1	-	0	1	-	1	0	0	-	-	0	-	0	1	1	-	1
6161711|F|0-32:A>T-32:A>T	2	594019	-	-	-	-	-	-	-	1	-	1	1	1	1	-	-	-	-	1	-	-	1	-	1	-	1	-	1	1	1	1	1	-	-	1	1	1	-	1	1	-	1	1	-	1	1	-	1
6198571|F|0-55:C>T-55:C>T	2	621390	0	0	0	0	0	0	0	-	0	0	-	-	-	0	0	0	0	-	0	0	0	0	0	0	0	0	-	0	-	-	-	0	0	-	-	-	0	0	0	0	0	-	0	0	-	0	-
6178562|F|0-12:T>C-12:T>C	2	622973	-	-	-	-	-	-	-	1	-	-	1	1	1	-	-	-	-	1	-	-	-	-	-	-	-	-	1	-	1	1	1	-	-	1	1	1	-	-	-	-	-	1	-	1	1	-	1
6178561|F|0-38:T>C-38:T>C	2	622973	0	0	0	0	0	0	0	1	0	0	1	1	1	0	0	0	0	1	0	0	0	0	0	0	0	0	1	0	1	1	1	0	0	1	1	1	0	0	0	0	0	1	0	1	1	0	1
6153461|F|0-31:A>G-31:A>G	2	625107	0	0	0	0	0	0	0	1	0	0	1	1	1	0	0	0	0	1	0	0	0	0	0	0	0	0	1	0	1	1	1	0	0	1	1	1	0	0	0	0	0	1	0	1	1	-	1
6188213|F|0-6:G>A-6:G>A	2	639601	0	0	0	0	0	0	0	0	0	0	0	0	0	0	0	0	0	0	0	0	0	0	0	0	0	0	0	0	0	0	0	0	0	0	0	0	0	0	0	0	0	0	0	0	0	0	0
6206607|F|0-12:G>T-12:G>T	2	649223	0	-	0	0	0	-	0	-	0	0	-	0	-	-	0	0	0	0	0	0	0	0	-	-	0	0	-	0	-	-	-	0	-	-	-	-	0	0	0	-	-	-	0	0	-	0	0
6206607|F|0-43:A>G-43:A>G	2	649223	0	1	0	-	0	1	0	1	0	0	1	-	1	1	0	0	0	1	-	0	0	0	1	1	0	0	1	0	1	1	1	0	1	1	1	1	0	0	0	1	1	1	0	1	1	0	1
6156880|F|0-61:G>C-61:G>C	2	649289	0	0	0	0	0	1	0	0	0	0	0	0	0	1	0	0	0	0	1	0	0	0	0	1	0	0	0	0	0	0	0	0	1	0	0	0	0	0	0	0	0	0	0	0	0	0	-
15680721|F|0-6:A>G-6:A>G	2	652136	-	1	1	-	-	-	-	-	-	-	-	-	-	-	1	-	-	-	1	-	-	1	1	1	1	-	-	1	-	-	-	1	1	-	-	-	-	-	-	1	1	-	-	1	-	-	-
6185989|F|0-6:G>A-6:G>A	2	652136	0	0	0	0	0	0	0	0	0	0	0	0	0	0	0	0	0	0	0	0	0	0	0	0	0	0	-	0	0	0	0	0	0	0	0	0	0	0	0	0	0	0	0	0	0	0	0
15687699|F|0-56:G>C-56:G>C	2	692330	1	1	1	1	1	-	1	-	1	1	-	-	-	-	1	1	1	-	0	1	1	1	1	0	1	1	-	1	-	-	-	-	0	-	-	-	-	1	1	1	1	-	1	-	-	1	-
6208742|F|0-10:G>A-10:G>A	2	692396	0	0	0	0	0	-	0	-	0	0	0	-	-	-	0	0	0	-	-	0	0	0	0	-	0	0	-	0	0	-	-	0	0	-	-	-	0	0	0	0	0	-	0	-	0	0	0
6208742|F|0-34:C>T-34:C>T	2	692396	0	0	0	0	0	-	0	-	0	0	0	-	-	-	0	0	0	-	-	0	0	0	0	-	0	0	-	0	0	-	-	0	0	-	-	-	0	0	0	0	0	-	0	-	0	0	0
6192190|F|0-22:A>G-22:A>G	2	713455	0	1	0	-	0	0	0	1	0	0	1	1	-	0	0	0	0	1	-	0	0	0	0	-	0	0	0	0	1	1	1	0	-	1	0	1	0	0	0	1	1	1	0	1	1	0	1
6162920|F|0-13:T>A-13:T>A	2	713521	0	0	0	0	0	0	0	-	0	0	0	-	-	0	0	0	0	-	0	0	0	0	0	-	0	0	0	0	-	-	-	0	0	-	0	-	0	0	0	-	-	-	0	-	0	0	0
6162920|F|0-31:A>G-31:A>G	2	713521	0	1	0	-	0	0	0	1	0	0	-	1	1	0	0	0	0	1	1	0	0	0	0	1	0	0	0	0	1	1	1	0	-	1	0	1	0	0	0	1	1	1	0	1	-	0	1
6162334|F|0-39:T>C-39:T>C	2	714550	0	0	0	-	0	0	0	-	0	0	-	-	-	0	0	0	0	-	-	0	0	0	0	-	0	0	0	0	-	-	-	0	-	-	0	-	0	0	0	-	-	-	0	-	-	0	-
6181624|F|0-18:A>T-18:A>T	2	714616	0	-	0	0	0	0	0	-	0	0	-	-	-	0	0	0	0	-	1	0	0	0	0	1	0	0	0	0	-	-	-	0	1	-	0	-	0	0	0	-	-	-	0	-	-	0	0
6181624|F|0-22:A>T-22:A>T	2	714616	0	-	0	0	0	0	0	-	0	0	-	-	-	0	0	0	0	-	-	0	0	0	0	-	0	0	0	0	-	-	-	0	-	-	0	-	0	0	0	-	-	-	0	-	-	0	0
6198352|F|0-48:T>A-48:T>A	2	715932	1	1	1	1	1	1	1	1	1	1	1	1	1	1	1	1	1	1	-	1	1	1	1	-	1	1	1	1	1	1	1	1	1	1	1	1	1	1	1	1	1	1	1	1	1	1	1
6186101|F|0-48:T>C-48:T>C	2	750239	0	0	0	0	0	0	0	0	0	0	0	0	0	0	0	0	0	0	0	0	0	0	0	0	0	0	0	0	0	0	0	0	0	0	0	0	0	0	0	0	0	0	0	0	0	0	0
6187937|F|0-54:C>T-54:C>T	2	750305	0	1	0	-	0	0	0	1	0	0	1	1	1	0	0	0	0	1	0	0	0	0	0	0	-	0	0	0	1	1	1	0	0	1	0	1	0	0	0	1	1	1	0	1	1	-	1
6200430|F|0-33:C>T-33:C>T	2	756115	0	0	0	0	0	0	0	0	0	0	0	0	0	0	0	0	0	0	0	0	0	0	0	0	0	0	0	0	0	0	0	0	0	0	0	0	0	0	0	0	0	0	0	0	0	0	0
6178641|F|0-10:T>C-10:T>C	2	780374	0	0	0	0	0	0	0	0	0	0	0	0	0	0	0	0	0	0	0	0	0	0	0	0	0	0	0	0	0	0	0	0	0	0	0	0	0	0	0	0	0	0	0	0	0	0	0
6178641|F|0-41:G>C-41:G>C	2	780374	0	0	0	0	0	0	0	0	0	0	0	0	0	0	0	0	0	0	0	0	0	0	0	0	0	0	0	0	0	0	0	0	0	0	0	0	0	0	0	0	0	0	0	0	0	0	0
6180978|F|0-38:T>C-38:T>C	2	806883	0	0	0	0	0	0	0	0	0	0	0	0	0	0	0	0	0	0	0	0	0	0	0	0	0	0	0	0	0	0	0	0	0	0	0	0	0	0	0	0	0	0	0	0	0	0	0
6200531|F|0-40:C>T-40:C>T	2	809433	0	-	0	0	0	0	0	-	0	0	0	-	-	0	0	0	0	-	0	0	0	0	0	0	0	0	0	0	-	-	-	0	0	-	0	-	0	0	0	-	-	-	0	0	-	0	0
6191725|F|0-37:G>A-37:G>A	2	809532	0	0	0	0	0	0	0	0	0	0	0	0	0	0	0	0	0	-	1	0	0	0	0	1	0	0	0	0	0	0	0	0	1	0	0	0	0	0	0	0	0	0	0	0	0	0	0
6191725|F|0-49:C>T-49:C>T	2	809532	0	0	0	0	0	0	0	0	0	0	0	0	0	0	0	0	0	0	-	0	0	0	0	-	0	0	0	0	0	0	0	0	-	0	0	0	0	0	0	0	0	0	0	0	0	0	0
6158633|F|0-53:C>T-53:C>T	2	809598	0	1	0	-	0	0	0	1	0	0	1	1	1	0	0	0	0	1	1	0	0	0	0	1	0	0	0	0	1	1	1	0	1	1	0	1	0	0	0	1	1	-	0	1	1	0	1
6189309|F|0-31:A>G-31:A>G	2	813032	0	0	0	0	0	0	0	0	0	0	0	0	0	0	0	0	0	0	0	0	0	0	0	0	0	0	0	0	0	0	0	0	0	0	0	0	0	0	0	0	0	0	0	0	0	0	0
6156864|F|0-58:A>C-58:A>C	2	830381	0	1	0	-	0	0	0	1	0	0	1	1	1	0	0	0	0	1	0	0	0	0	0	0	0	0	0	0	1	1	1	0	0	1	-	1	0	0	0	1	1	1	0	1	1	0	1
6182842|F|0-14:G>A-14:G>A	2	830447	0	-	0	0	0	0	0	-	0	0	-	-	-	0	0	0	0	-	0	0	0	0	0	0	0	0	0	0	-	-	-	0	0	-	0	-	0	0	0	-	-	-	0	-	-	0	0
6182842|F|0-29:G>C-29:G>C	2	830447	0	1	0	-	0	0	0	1	0	0	1	1	1	0	0	0	0	1	0	0	0	0	0	0	0	0	0	0	1	1	1	0	0	1	0	1	0	0	0	1	1	1	0	1	1	0	-
6158027|F|0-55:G>C-55:G>C	2	848043	1	-	1	1	1	1	1	-	1	1	-	-	-	1	1	1	1	-	0	1	1	1	1	0	1	1	1	1	-	-	-	1	0	-	-	-	1	-	1	-	-	-	1	-	-	1	-
6197386|F|0-9:A>T-9:A>T	2	848814	0	-	0	0	0	0	0	-	0	0	-	-	-	0	0	0	0	-	0	0	0	0	0	0	0	0	0	0	-	-	-	0	0	-	0	-	0	-	0	-	-	-	0	-	-	0	0
6197386|F|0-43:G>C-43:G>C	2	848814	0	1	0	-	0	0	0	1	0	0	1	1	1	0	0	0	0	1	0	0	0	0	0	0	0	0	0	0	1	1	1	0	0	1	0	1	0	1	0	1	1	1	0	1	1	0	-
6198887|F|0-43:A>G-43:A>G	2	852657	0	-	0	0	0	0	0	-	0	-	-	-	-	0	0	0	-	-	0	0	0	0	0	0	0	0	0	0	-	-	-	0	0	-	0	-	0	-	0	-	-	-	0	-	-	0	-
6198887|F|0-46:C>G-46:C>G	2	852657	0	-	0	0	0	0	0	-	0	-	-	-	-	0	0	0	-	-	0	0	0	0	0	0	0	0	0	0	-	-	-	0	0	-	0	-	0	-	0	-	-	-	0	-	-	0	-
6198887|F|0-61:G>A-61:G>A	2	852657	0	1	0	-	0	0	0	1	0	1	1	1	1	0	0	0	-	1	0	0	0	0	0	0	0	0	-	0	1	1	1	0	0	1	0	1	0	1	0	1	1	1	0	1	1	0	1
15676496|F|0-8:T>A-8:T>A	2	875643	0	0	0	0	0	0	0	0	0	0	0	0	0	0	0	0	0	0	0	0	0	0	0	0	0	0	0	0	0	0	0	0	0	0	0	0	0	0	-	0	0	0	-	0	0	0	0
6185821|F|0-5:G>C-5:G>C	2	880009	0	0	0	0	0	0	0	0	0	0	0	0	0	0	0	0	0	0	0	0	0	0	0	0	0	0	0	0	0	0	0	0	0	0	0	0	0	0	0	0	0	0	0	0	0	0	0
6185821|F|0-7:C>A-7:C>A	2	880009	0	0	0	0	0	0	0	0	0	0	0	0	0	0	0	0	0	0	0	0	0	0	0	0	0	0	0	0	0	0	0	0	0	0	0	0	0	0	0	0	0	0	0	0	0	0	0
6156647|F|0-23:T>C-23:T>C	2	899770	0	0	0	0	0	0	0	0	0	0	0	0	0	0	0	0	0	0	0	0	0	0	0	0	0	0	0	0	0	0	0	0	0	0	0	0	0	0	0	0	0	0	0	0	0	0	0
6156833|F|0-18:A>G-18:A>G	2	910695	1	1	1	-	1	0	1	1	0	1	1	1	1	0	0	1	1	1	0	1	0	0	0	0	1	1	1	1	1	1	1	1	0	1	1	1	0	1	1	1	1	1	1	1	1	1	1
6190854|F|0-13:A>G-13:A>G	2	924126	0	0	0	-	0	-	0	0	1	0	0	0	0	1	1	0	0	0	1	0	1	1	1	1	0	0	0	0	0	0	0	0	1	0	0	0	1	0	0	0	0	0	0	0	0	0	-
6195106|F|0-5:A>G-5:A>G	2	924192	0	0	0	-	0	1	0	0	1	0	0	0	0	1	1	0	0	0	1	0	1	1	1	1	0	0	0	0	0	0	0	0	1	0	0	0	1	0	0	0	0	0	0	0	0	0	0
6160876|F|0-18:T>C-18:T>C	2	947383	0	0	-	-	0	1	0	-	-	0	0	0	0	1	1	0	0	0	1	0	1	1	1	1	0	0	0	0	0	0	0	0	-	0	0	0	1	0	0	0	0	0	0	0	0	0	0
6181556|F|0-15:T>A-15:T>A	2	958029	0	0	0	0	0	0	0	0	0	0	0	0	0	0	0	0	0	0	0	0	0	0	0	0	0	0	0	0	0	0	0	0	0	0	0	0	0	0	0	0	0	0	0	0	0	0	0
6181556|F|0-16:T>C-16:T>C	2	958029	0	0	0	0	0	0	0	0	0	0	0	0	0	0	0	0	0	0	0	0	0	0	0	0	0	0	0	0	0	0	0	0	0	0	0	0	0	0	0	0	0	0	0	0	0	0	0
6157740|F|0-46:C>G-46:C>G	2	960863	0	0	0	-	0	1	0	0	1	0	0	0	0	1	1	0	0	0	1	0	1	1	1	1	0	0	0	0	0	0	0	0	1	0	0	0	1	0	0	0	0	0	0	0	0	0	-
6185855|F|0-21:C>T-21:C>T	2	960929	0	0	0	-	0	-	0	0	1	0	0	0	0	1	1	0	-	0	1	0	1	1	1	1	0	0	0	0	0	0	0	0	-	0	0	0	1	0	0	0	0	0	0	0	0	0	0
6161433|F|0-17:C>G-17:C>G	2	961335	0	0	0	0	0	0	0	0	0	0	0	0	0	0	0	0	0	0	0	0	0	0	0	0	0	0	0	0	0	0	0	0	0	0	0	0	0	0	0	0	0	0	0	0	0	0	0
6199774|F|0-17:T>A-17:T>A	2	971222	0	0	0	0	0	0	0	0	0	0	0	0	0	0	0	0	0	0	-	0	0	0	0	0	0	0	0	0	0	0	0	0	-	0	0	0	0	0	0	0	0	0	0	0	0	0	0
6199774|F|0-67:G>A-67:G>A	2	971222	0	0	0	0	0	0	0	0	0	0	0	0	0	0	0	0	0	0	-	0	0	0	0	0	0	0	0	0	0	0	0	0	-	0	0	0	0	0	0	0	0	0	0	0	0	0	0
15684046|F|0-44:G>C-44:G>C	2	1019655	0	0	0	0	0	0	0	0	0	0	0	0	0	0	0	0	0	0	0	0	0	0	0	0	0	0	0	0	0	0	0	0	0	0	0	0	0	0	0	0	0	0	0	0	0	0	0
6182950|F|0-55:A>G-55:A>G	2	1020970	0	0	0	0	0	0	0	0	-	0	0	0	0	0	0	0	0	0	0	0	-	-	-	0	0	0	0	0	0	0	0	0	0	0	0	0	0	0	0	0	0	0	0	0	0	0	0
6182950|F|0-61:G>A-61:G>A	2	1020970	0	0	0	-	0	0	0	0	1	0	0	0	0	0	0	0	0	0	0	0	1	1	1	0	0	0	0	0	0	0	0	0	0	0	0	0	0	0	0	0	0	0	0	0	0	0	0
6162299|F|0-59:T>C-59:T>C	2	1029376	0	0	0	0	0	0	0	0	0	0	0	0	0	1	1	0	0	0	1	0	0	0	0	1	0	0	0	0	0	0	0	0	1	0	0	0	0	0	0	0	0	0	0	0	0	0	0
6179947|F|0-38:C>T-38:C>T	2	1029442	0	0	0	0	0	0	0	0	0	0	0	0	0	0	0	0	0	0	-	0	0	0	0	-	0	0	0	0	0	0	0	0	-	0	0	0	0	0	0	0	0	0	0	0	0	0	0
6179947|F|0-40:A>G-40:A>G	2	1029442	0	0	0	0	0	0	0	0	0	0	0	0	0	0	0	0	0	0	1	0	0	0	0	1	0	0	0	0	0	0	0	0	1	0	0	0	0	0	0	0	0	0	0	0	0	0	-
6154464|F|0-22:G>C-22:G>C	2	1031614	0	0	0	0	0	0	0	0	0	0	0	0	0	0	0	0	0	0	1	0	0	0	0	1	0	0	0	0	0	0	0	0	1	0	0	0	0	0	0	0	0	0	0	0	0	0	0
6193791|F|0-8:A>T-8:A>T	2	1064053	0	0	0	-	0	0	0	0	1	0	0	0	0	1	1	0	0	0	-	0	1	1	1	-	0	0	0	0	0	0	0	0	-	0	0	0	0	0	0	0	0	0	0	-	0	0	0
6201772|F|0-10:C>T-10:C>T	2	1064085	0	-	0	-	-	1	0	-	1	0	0	-	0	-	-	-	0	-	-	-	-	1	-	0	0	-	0	-	0	-	0	-	0	-	0	-	-	0	-	0	0	0	-	-	0	0	0
6201772|F|0-58:T>G-58:T>G	2	1064085	0	-	0	-	-	-	0	-	-	0	0	-	0	-	-	-	0	-	-	-	-	-	-	0	0	-	0	-	0	-	0	-	0	-	0	-	-	0	-	0	0	0	-	-	0	0	0
6195109|F|0-19:C>T-19:C>T	2	1064243	0	0	0	-	0	-	0	0	1	0	0	0	0	1	1	0	0	0	-	0	1	1	1	-	0	0	0	0	0	0	0	0	-	0	0	0	-	0	0	0	0	0	0	0	0	0	0
6150205|F|0-8:C>T-8:C>T	2	1073438	1	1	1	1	1	1	1	1	1	1	1	1	1	-	-	1	1	1	0	1	1	1	-	0	1	1	1	1	1	1	1	1	0	1	1	1	1	1	1	1	1	-	1	1	1	1	1
6159256|F|0-22:A>G-22:A>G	2	1084958	1	1	1	1	1	1	1	1	1	1	1	1	1	0	0	1	1	1	0	1	1	1	1	0	1	1	1	1	1	1	1	1	0	1	1	1	1	1	1	1	1	1	1	1	1	1	1
6183252|F|0-46:G>T-46:G>T	2	1085024	0	0	0	-	0	0	0	0	1	0	0	0	0	0	0	0	0	0	0	0	1	1	0	0	0	0	0	0	0	0	0	0	0	0	0	0	0	0	0	0	0	0	0	0	0	0	0
6156138|F|0-32:A>G-32:A>G	2	1102747	1	1	1	-	1	1	1	1	0	1	1	1	1	0	0	1	1	1	0	1	0	0	1	0	1	1	1	1	1	1	1	1	0	1	1	1	1	1	1	1	1	1	1	1	1	1	1
6182346|F|0-34:T>C-34:T>C	2	1127947	0	0	0	0	0	0	0	0	0	0	0	0	-	0	0	0	0	0	1	0	0	0	0	1	0	0	0	0	0	0	0	0	1	0	0	0	0	0	0	0	0	0	0	0	0	0	-
6180731|F|0-25:T>C-25:T>C	2	1133258	0	0	0	0	0	0	0	0	-	-	0	0	0	-	-	0	0	0	-	0	-	-	0	-	0	0	0	0	0	0	0	0	0	0	0	0	0	0	0	0	0	0	0	0	0	0	0
6180731|F|0-51:C>G-51:C>G	2	1133258	0	0	0	-	0	0	0	0	1	-	0	0	0	-	-	0	0	0	1	0	1	1	0	1	0	0	0	0	0	-	0	0	-	0	0	0	0	0	0	0	0	0	0	0	0	0	0
6160539|F|0-48:A>G-48:A>G	2	1133324	1	1	1	-	1	1	1	1	0	0	1	-	1	0	0	1	1	1	0	1	0	0	1	0	1	1	1	1	1	0	1	1	0	1	1	1	1	1	-	1	1	1	1	1	1	1	1
6161863|F|0-18:G>A-18:G>A	2	1171847	1	1	1	1	1	1	1	1	1	0	1	1	1	0	1	1	1	1	0	1	1	1	1	0	1	1	1	1	1	1	1	1	0	1	1	1	1	1	1	1	1	1	-	1	1	1	1
6179566|F|0-53:T>C-53:T>C	2	1179127	0	0	0	0	0	0	0	0	0	-	0	0	0	-	0	0	0	0	0	0	0	0	0	0	0	0	0	0	0	0	0	0	0	0	0	0	0	0	0	0	0	0	0	0	0	0	0
6179566|F|0-60:T>C-60:T>C	2	1179127	0	0	0	0	0	0	0	0	0	1	0	0	0	1	0	0	0	0	0	0	0	0	0	0	0	0	0	0	0	0	0	0	0	0	0	0	0	0	0	0	0	0	0	0	0	0	0
6178349|F|0-41:C>G-41:C>G	2	1179193	1	1	1	1	1	1	1	1	1	1	1	1	1	1	1	1	1	1	1	1	1	1	1	1	1	1	1	1	1	1	1	1	1	1	1	1	1	1	1	1	1	1	1	1	1	1	1
6178769|F|0-68:C>A-68:C>A	2	1182610	0	0	0	-	0	0	0	0	1	-	0	-	0	-	0	0	-	0	1	-	1	1	0	1	0	-	-	0	0	1	0	0	1	0	0	0	0	0	0	0	0	0	0	0	1	0	0
6160725|F|0-29:G>A-29:G>A	2	1182676	1	1	1	-	-	1	1	1	0	1	1	1	1	1	1	1	-	1	0	1	0	0	1	-	1	1	1	1	1	0	1	-	0	1	1	1	1	1	1	1	1	1	1	1	0	1	1
6199210|F|0-61:C>G-61:C>G	2	1195249	0	0	0	-	0	0	0	0	1	0	0	0	0	0	0	0	0	0	1	0	1	1	0	-	0	0	0	0	0	1	0	0	1	0	0	0	0	0	0	0	0	0	0	0	1	0	0
6194534|F|0-35:A>C-35:A>C	2	1209155	0	0	0	0	0	0	0	0	0	0	0	0	0	0	0	0	0	0	0	0	0	0	0	0	0	0	0	0	0	0	0	0	0	0	0	0	0	0	0	0	0	0	0	0	0	0	0
6154245|F|0-43:A>G-43:A>G	2	1209331	0	0	0	0	0	0	0	0	0	1	0	0	0	1	0	0	0	0	0	-	0	0	0	0	0	0	0	-	0	0	0	0	0	0	0	0	0	0	0	0	0	0	0	0	0	0	0
6191883|F|0-42:T>A-42:T>A	2	1216992	0	0	0	0	0	0	0	0	0	0	0	-	0	0	0	0	0	0	0	0	0	0	0	0	0	0	0	0	0	0	0	0	0	0	0	0	0	0	0	0	0	0	0	0	0	0	0
6191883|F|0-67:A>G-67:A>G	2	1216992	0	0	0	0	0	0	0	0	0	0	0	0	0	0	0	0	0	0	0	0	0	0	0	0	0	0	0	0	0	0	0	0	0	0	0	0	0	0	0	0	0	0	0	0	0	0	0
6154969|F|0-6:C>G-6:C>G	2	1217058	1	1	1	-	1	1	1	1	0	1	1	1	1	1	1	1	1	1	0	1	0	0	1	0	1	1	1	1	1	0	1	1	0	1	1	1	1	1	1	1	1	1	1	1	0	1	-
6192496|F|0-15:A>C-15:A>C	2	1228597	1	1	1	1	1	1	1	1	1	-	1	1	1	-	1	1	1	1	1	1	1	1	1	1	1	1	1	1	1	1	1	1	1	1	1	1	-	1	1	1	1	1	1	1	1	1	1
6192497|F|0-27:G>T-27:G>T	2	1228597	0	0	0	0	0	0	0	0	0	-	0	0	0	-	0	0	0	0	0	0	0	0	0	0	0	0	0	0	0	0	0	0	0	0	0	0	-	0	0	0	0	0	0	0	0	0	0
6183116|F|0-61:C>T-61:C>T	2	1228663	0	0	0	0	0	0	0	0	0	-	0	0	0	-	0	0	0	0	0	0	0	0	0	0	0	0	0	0	0	0	0	0	0	0	0	0	-	0	0	0	0	0	0	0	0	0	0
6187101|F|0-52:G>T-52:G>T	2	1254576	0	0	0	0	0	0	0	0	0	0	0	0	0	0	0	0	0	0	0	0	0	0	0	0	0	0	0	0	0	0	0	0	0	0	0	0	0	0	0	0	0	0	0	0	0	0	0
6197408|F|0-48:G>A-48:G>A	2	1254642	0	0	0	0	0	0	0	0	0	1	0	0	0	1	0	0	0	0	0	0	0	0	0	0	0	0	0	0	0	0	0	0	0	0	0	0	0	0	0	0	0	0	0	0	0	0	0
6213659|F|0-10:G>A-10:G>A	2	1266700	1	1	1	1	1	1	1	1	1	1	1	1	1	1	1	1	1	1	1	1	1	1	1	1	1	1	1	1	1	1	1	1	1	1	1	1	1	1	1	1	1	1	1	1	1	1	1
6162892|F|0-18:C>A-18:C>A	2	1310488	0	-	0	1	0	0	0	0	1	1	0	0	0	1	0	0	0	0	0	0	1	1	0	0	0	0	0	0	1	1	0	0	0	1	0	0	0	0	0	0	1	0	0	0	0	0	0
6163637|F|0-59:C>A-59:C>A	2	1355305	0	0	0	-	0	0	0	0	0	0	0	0	0	-	0	0	0	0	0	0	0	0	0	0	0	0	0	0	-	0	0	0	0	1	0	0	0	0	0	0	1	0	0	0	0	0	0
6179767|F|0-48:G>A-48:G>A	2	1365614	0	0	0	-	-	0	0	0	0	0	0	0	0	0	0	0	0	0	0	0	0	0	0	0	0	0	0	0	0	0	0	0	0	1	0	0	0	0	0	0	1	0	0	0	0	0	0
15687325|F|0-37:G>T-37:G>T	2	1374071	-	-	-	-	-	-	-	-	-	1	-	-	1	1	1	1	-	-	1	1	-	-	-	-	-	-	1	-	-	-	-	-	1	-	1	-	1	1	1	1	1	1	-	1	-	1	1
6155814|F|0-66:T>C-66:T>C	2	1380441	0	0	0	-	0	0	0	0	0	0	0	0	0	0	0	0	0	0	0	0	0	0	0	0	0	0	0	0	0	0	0	0	0	-	0	0	0	0	0	0	1	0	0	0	0	0	0
6187103|F|0-22:A>T-22:A>T	2	1415077	-	-	-	-	-	1	-	-	-	-	1	-	1	-	-	-	-	-	-	-	-	1	-	1	1	-	-	-	-	-	-	-	1	-	-	-	1	-	-	-	0	-	-	-	-	-	-
6186605|F|0-22:T>A-22:T>A	2	1415091	0	0	0	-	0	0	0	0	0	0	0	0	0	0	0	0	0	0	0	0	0	0	0	0	0	0	0	0	0	0	0	0	0	1	0	0	0	0	0	0	1	0	0	0	0	0	0
6201036|F|0-44:T>C-44:T>C	2	1423194	0	0	0	0	0	0	0	0	0	0	0	0	0	0	0	0	0	0	0	0	0	0	0	0	0	0	0	0	0	0	0	0	0	0	0	0	0	0	0	0	0	0	0	0	0	0	0
6201036|F|0-50:A>C-50:A>C	2	1423194	0	0	0	0	0	0	0	0	0	0	0	0	0	0	0	0	0	0	0	0	0	0	0	0	0	0	0	0	0	0	0	0	0	0	0	0	0	0	0	0	0	0	0	0	0	0	0
6163592|F|0-37:A>T-37:A>T	2	1477831	0	0	0	0	0	0	0	0	0	0	0	0	0	0	0	0	0	0	0	0	0	0	0	0	0	0	0	0	0	0	0	0	0	0	0	0	0	0	0	0	0	0	0	0	0	0	0
6171619|F|0-46:G>T-46:G>T	2	1481694	0	0	0	0	0	0	0	0	0	0	0	0	0	0	0	0	0	0	0	0	0	0	0	0	0	0	0	0	0	0	0	0	0	0	0	0	0	0	0	0	0	0	0	0	0	0	0
6158773|F|0-67:T>A-67:T>A	2	1490696	0	1	0	-	1	0	0	0	1	1	1	1	0	1	0	0	0	0	0	0	1	1	1	0	1	1	0	1	1	1	0	1	0	0	0	0	1	0	1	0	0	0	1	0	0	0	-
6154760|F|0-42:A>T-42:A>T	2	1506807	0	1	0	-	1	0	0	0	1	1	1	1	0	1	0	0	0	0	0	0	1	1	1	0	1	1	0	1	1	1	0	1	0	0	0	0	1	0	1	0	0	0	1	0	0	0	0
6181374|F|0-15:T>G-15:T>G	2	1509722	0	1	0	-	0	0	0	0	1	0	1	0	0	0	0	0	0	0	0	0	1	1	1	0	0	0	0	0	0	1	0	0	0	0	0	0	1	0	0	0	0	0	0	0	0	0	0
6180713|F|0-43:T>G-43:T>G	2	1523495	0	0	0	0	0	0	0	0	0	0	0	0	0	0	0	0	0	0	0	0	0	0	0	0	0	0	0	0	0	0	0	0	0	0	0	0	0	0	0	0	0	0	0	0	0	0	0
6180713|F|0-67:A>C-67:A>C	2	1523495	0	0	0	0	0	0	0	0	0	0	0	0	0	0	0	0	0	0	0	0	0	0	0	0	0	0	0	0	0	0	0	0	0	0	0	0	0	0	0	0	0	0	0	0	0	0	0
6200878|F|0-25:G>C-25:G>C	2	1523561	0	0	0	0	0	0	0	0	0	0	0	0	0	0	0	0	0	0	0	0	0	0	0	0	0	0	0	0	0	0	0	0	0	0	0	0	0	0	0	0	0	0	0	0	0	0	0
6200878|F|0-44:G>A-44:G>A	2	1523561	0	0	0	0	0	0	0	0	0	0	0	0	0	0	0	0	0	0	0	0	0	0	0	0	0	0	0	0	0	0	0	0	0	0	0	0	0	0	0	0	0	0	0	0	0	0	0
6193727|F|0-25:A>C-25:A>C	2	1539348	0	-	0	0	-	0	0	0	-	0	-	-	0	-	0	0	0	0	0	0	-	-	-	0	-	-	0	0	-	-	0	-	0	0	0	0	-	0	0	0	0	0	-	0	0	0	0
6193727|F|0-32:C>T-32:C>T	2	1539348	1	0	1	-	0	1	1	1	0	0	0	0	1	0	1	1	1	1	1	1	0	0	0	1	0	0	1	0	0	0	1	0	1	1	1	-	0	1	0	1	1	1	0	1	1	1	1
6214063|F|0-33:C>T-33:C>T	2	1539348	1	-	1	1	-	1	1	1	-	1	-	0	1	-	1	1	1	1	1	1	-	-	-	1	-	-	1	1	-	-	1	-	1	1	1	1	-	1	1	1	1	1	-	1	1	1	1
6197839|F|0-29:T>A-29:T>A	2	1564041	0	0	0	0	0	0	0	0	0	0	0	0	0	0	0	0	0	0	0	0	0	0	0	0	0	0	0	0	0	0	0	0	0	0	0	0	0	0	0	0	0	0	0	0	0	0	0
6179729|F|0-55:C>A-55:C>A	2	1564503	-	0	1	-	0	-	1	1	0	0	0	0	1	0	1	1	1	1	1	1	-	0	0	1	0	0	1	-	0	0	1	-	1	-	-	1	-	1	0	1	1	1	0	1	1	1	1
6184894|F|0-7:A>G-7:A>G	2	1564569	0	1	0	-	1	0	0	0	1	1	1	1	0	1	0	0	0	0	0	0	1	1	1	0	1	1	0	1	-	1	0	1	0	0	0	0	1	0	1	0	0	0	1	0	0	0	0
6171768|F|0-40:T>G-40:T>G	2	1579042	-	-	-	-	-	-	-	-	-	0	0	0	-	-	0	-	-	-	-	-	-	-	-	0	-	0	-	-	0	0	0	-	-	-	-	-	-	0	0	-	-	-	-	-	0	0	-
6194144|F|0-40:T>G-40:T>G	2	1579059	0	0	0	0	0	0	0	0	0	0	0	0	0	0	0	0	0	0	0	0	0	0	0	0	0	0	0	0	0	0	0	0	0	0	0	0	0	0	0	0	0	0	0	0	0	0	0
6205262|F|0-31:C>G-31:C>G	2	1579552	0	-	0	0	0	0	0	0	0	0	0	0	0	0	0	0	0	0	0	0	-	0	0	0	0	0	0	0	0	0	0	0	0	0	0	0	0	0	0	0	0	0	0	0	0	0	0
6205262|F|0-67:C>G-67:C>G	2	1579552	0	-	0	0	0	0	0	0	0	0	0	0	0	0	0	0	0	0	0	0	-	0	0	0	0	0	0	0	0	0	0	0	0	0	0	0	0	0	0	0	0	0	0	0	0	0	0
6199977|F|0-42:C>A-42:C>A	2	1579696	0	0	0	0	0	0	0	0	0	0	0	0	0	0	0	0	0	0	0	0	0	0	0	0	0	0	0	0	0	0	0	0	0	0	-	0	0	0	0	0	0	0	0	0	0	0	0
6186405|F|0-7:G>A-7:G>A	2	1580418	-	0	0	0	0	-	-	-	0	0	0	0	-	0	0	-	0	-	-	-	0	0	0	0	0	0	-	0	0	0	-	0	0	-	-	-	0	-	0	-	-	-	0	-	0	-	-
6203613|F|0-62:G>A-62:G>A	2	1580452	-	0	0	0	0	-	-	-	0	0	0	0	-	0	-	-	-	-	-	-	0	0	0	0	0	0	-	0	0	0	-	0	0	-	-	-	0	-	0	-	-	-	0	-	0	-	-
6213990|F|0-15:C>G-15:C>G	2	1606507	0	-	0	0	0	0	0	0	-	0	0	0	0	0	0	0	0	0	0	0	-	-	-	0	0	0	0	0	0	-	0	0	0	0	0	0	-	0	0	0	0	0	0	0	-	0	0
6213990|F|0-57:G>A-57:G>A	2	1606507	0	1	0	-	0	0	0	0	1	0	0	0	0	0	0	0	0	0	0	0	1	1	1	0	0	0	0	0	0	1	0	0	0	0	0	0	1	0	0	0	0	0	0	0	1	0	0
6154727|F|0-14:T>A-14:T>A	2	1606573	0	-	0	0	0	0	0	0	-	0	0	0	0	0	0	0	0	0	0	0	-	-	-	0	0	0	0	0	0	-	0	0	0	0	0	0	-	0	0	0	0	0	0	0	-	0	0
6190362|F|0-27:A>T-27:A>T	2	1615293	0	1	0	-	0	0	-	0	1	0	0	0	0	0	0	0	0	0	0	0	1	1	1	0	0	0	0	0	0	1	0	0	0	0	0	0	1	0	0	0	1	0	0	-	1	0	0
6156559|F|0-54:T>C-54:T>C	2	1620304	1	1	1	1	1	1	-	1	1	1	1	1	1	1	1	1	1	1	1	1	1	1	1	1	1	1	1	1	1	1	1	1	1	1	1	1	1	1	1	1	1	1	1	-	1	1	1
6153723|F|0-55:G>A-55:G>A	2	1660333	0	1	0	-	0	0	0	0	1	0	0	-	0	0	0	0	1	0	0	0	1	1	1	0	0	0	0	0	0	1	0	0	0	0	0	0	0	1	0	0	0	0	0	0	0	0	0
6159440|F|0-45:C>A-45:C>A	2	1666594	0	-	0	0	0	0	0	0	-	0	0	0	0	0	0	0	-	0	0	0	-	-	-	0	0	0	0	0	0	-	0	0	0	0	0	0	0	-	0	0	0	0	0	0	0	0	0
15677272|F|0-26:C>A-26:C>A	2	1680344	0	0	0	0	0	0	0	0	0	0	0	0	0	0	0	0	-	0	0	0	0	0	0	0	0	0	0	0	0	0	0	0	0	0	0	0	0	0	0	0	0	0	0	0	0	0	0
6199476|F|0-28:G>A-28:G>A	2	1693342	0	0	0	0	0	0	0	0	0	0	0	0	0	0	0	0	0	0	0	0	0	0	0	0	0	0	0	0	0	0	0	0	0	0	0	0	0	0	0	0	0	0	0	0	0	0	0
6199476|F|0-52:C>T-52:C>T	2	1693342	0	0	0	0	0	0	0	0	0	0	0	0	0	0	0	0	0	0	0	0	0	0	0	0	0	0	0	0	0	0	0	0	0	0	0	0	0	0	0	0	0	0	0	0	0	0	0
6178976|F|0-42:G>A-42:G>A	2	1693408	1	0	1	1	1	1	1	1	0	1	1	1	-	1	1	1	1	1	-	1	0	0	0	1	1	1	1	1	1	0	1	1	1	1	1	1	1	1	-	1	1	1	1	1	1	1	1
6204608|F|0-22:C>A-22:C>A	2	1695521	0	0	0	0	0	0	0	0	0	0	0	0	0	0	0	0	0	0	0	0	0	0	0	0	0	0	0	0	0	0	0	0	0	0	0	0	0	0	0	0	0	0	0	0	0	0	0
6204608|F|0-58:C>G-58:C>G	2	1695521	0	0	0	0	0	0	0	0	0	0	0	0	0	0	0	0	0	0	0	0	0	0	0	0	0	0	0	0	0	0	0	0	0	0	0	0	0	0	0	0	0	0	0	0	0	0	0
6189303|F|0-65:C>A-65:C>A	2	1714079	0	0	0	0	0	0	0	0	0	0	0	0	0	0	0	0	0	0	0	0	0	0	0	0	0	0	0	0	0	0	0	0	0	0	0	0	0	0	0	0	0	0	0	0	0	0	0
6175086|F|0-18:G>A-18:G>A	2	1724565	0	1	0	-	0	0	0	0	-	0	0	0	0	0	0	0	0	0	0	0	1	1	1	0	0	0	0	0	0	1	0	0	0	0	0	0	0	0	0	0	0	0	0	0	0	0	0
6196285|F|0-56:A>T-56:A>T	2	1756672	0	0	-	-	1	0	0	1	0	-	0	1	1	1	0	0	0	1	1	0	0	0	0	1	1	1	0	1	1	0	0	1	1	0	0	0	0	0	1	0	1	0	1	0	0	0	1
6191374|F|0-43:G>T-43:G>T	2	1764976	1	1	1	-	0	1	1	0	1	1	1	0	0	0	1	1	1	0	0	1	1	1	1	0	0	0	1	0	0	1	1	0	0	1	1	1	1	1	0	1	0	1	0	1	1	1	0
6185300|F|0-14:G>A-14:G>A	2	1836418	0	-	0	-	0	-	0	-	-	0	0	0	0	0	0	0	0	-	0	-	-	-	-	0	-	-	-	0	0	-	0	0	0	0	0	-	0	0	0	-	0	0	0	0	0	0	0
6195522|F|0-31:T>G-31:T>G	2	1839431	0	0	0	0	0	0	0	0	0	0	0	0	0	0	0	0	0	0	0	0	0	0	0	0	0	0	0	0	0	0	0	0	0	0	0	0	0	0	0	0	0	0	0	0	0	0	0
6196542|F|0-43:G>A-43:G>A	2	1845338	1	1	1	1	1	1	1	1	-	1	1	1	1	1	1	1	1	1	1	1	1	-	1	1	1	1	1	1	1	-	1	1	1	1	1	1	1	1	1	1	1	1	1	1	1	1	1
6196544|F|0-56:A>G-56:A>G	2	1845338	0	0	0	0	0	0	0	0	-	0	0	0	0	0	0	0	0	0	0	0	0	-	0	0	0	0	0	0	0	-	0	0	0	0	0	0	0	0	0	0	0	0	0	0	0	0	0
6179990|F|0-24:A>G-24:A>G	2	1870485	1	1	1	-	1	1	1	1	0	1	1	1	1	1	1	1	1	1	1	1	0	0	1	1	1	1	1	1	1	0	1	1	1	1	1	1	1	1	1	1	1	1	1	1	1	1	1
6197236|F|0-18:C>A-18:C>A	2	1900096	0	0	0	0	0	0	0	0	-	0	0	0	0	0	0	0	-	0	0	0	-	-	0	0	0	0	0	0	0	-	0	0	0	-	0	0	-	-	0	-	0	0	0	-	0	0	0
6197236|F|0-21:C>T-21:C>T	2	1900096	0	0	0	-	0	0	0	0	1	-	0	0	0	0	0	0	1	0	0	0	1	1	0	0	0	0	0	0	0	1	0	0	0	1	0	0	1	1	0	1	0	0	0	1	1	0	0
15687976|F|0-47:A>T-47:A>T	2	2012155	1	1	1	1	1	1	1	1	1	1	1	1	1	1	1	1	1	1	1	1	1	1	1	1	1	1	1	1	1	1	1	1	1	1	1	1	1	1	1	1	1	1	1	1	1	1	1
6205912|F|0-25:A>T-25:A>T	2	2017514	0	0	0	0	0	0	0	0	0	0	0	0	0	0	0	0	0	0	0	0	0	0	0	0	0	0	0	0	0	0	0	0	0	0	0	0	0	0	0	0	0	0	0	0	0	0	0
15689078|F|0-9:T>C-9:T>C	2	2025043	0	-	0	0	0	0	0	-	0	0	0	0	0	0	0	0	0	0	0	0	0	0	0	-	0	0	0	0	0	0	0	0	0	0	0	0	0	0	0	0	0	0	0	0	0	0	0
6186271|F|0-49:C>A-49:C>A	2	2044588	0	0	0	0	0	0	0	0	0	0	0	0	0	0	0	0	0	0	0	0	0	0	0	0	0	0	0	0	0	0	0	0	0	0	0	0	0	0	0	0	0	0	0	0	0	0	0
6200107|F|0-15:G>A-15:G>A	2	2044999	0	0	0	0	0	0	0	0	0	0	0	0	0	0	0	0	0	0	0	0	0	0	0	0	0	0	0	0	0	0	0	0	0	0	0	0	0	0	0	0	0	0	0	0	0	0	0
6200107|F|0-30:G>A-30:G>A	2	2044999	0	0	0	0	0	0	0	0	0	0	0	0	0	0	0	0	0	0	0	-	0	0	0	0	0	0	0	0	0	0	0	0	0	0	0	0	0	0	0	0	0	0	0	0	0	0	0
6200107|F|0-41:A>G-41:A>G	2	2044999	0	0	0	0	0	0	0	0	0	0	0	0	0	0	0	0	0	0	0	0	0	0	0	0	0	0	0	0	0	0	0	0	0	0	0	0	0	0	0	0	0	0	0	0	0	0	0
15676442|F|0-54:C>T-54:C>T	2	2054730	0	0	0	0	0	0	0	0	0	0	0	0	0	0	0	0	0	0	0	0	0	0	0	0	0	0	-	0	0	0	0	0	0	0	0	0	0	0	0	0	0	0	0	0	0	0	0
6194011|F|0-30:G>A-30:G>A	2	2071837	0	0	0	0	0	0	0	0	0	0	0	0	0	0	0	0	0	0	0	0	0	0	0	0	0	0	0	0	0	0	0	0	0	0	0	0	0	0	0	0	0	0	0	0	0	0	0
6194011|F|0-40:G>A-40:G>A	2	2071837	0	0	0	0	0	0	0	0	0	0	0	0	0	0	0	0	0	0	0	0	0	0	0	0	0	0	0	0	0	0	0	0	0	0	0	0	0	0	0	0	0	0	0	0	0	0	0
6178888|F|0-19:T>C-19:T>C	2	2071890	0	0	0	0	0	0	0	0	0	0	0	0	0	0	0	0	0	0	0	0	0	0	0	0	0	0	0	0	0	0	0	0	0	0	0	0	0	0	0	0	0	0	0	0	0	0	0
15685250|F|0-36:C>T-36:C>T	2	2078360	0	0	0	0	0	0	0	0	0	0	0	0	0	0	0	0	0	0	0	0	0	0	0	0	0	0	0	0	0	0	0	0	0	0	0	0	0	0	0	0	0	0	0	0	0	0	0
6191918|F|0-20:G>A-20:G>A	2	2091531	0	0	0	0	0	0	0	0	0	0	0	0	0	0	0	0	0	0	0	0	0	0	0	0	0	0	0	0	0	0	0	0	0	0	0	0	0	0	0	0	0	0	0	0	0	0	0
6191918|F|0-40:T>C-40:T>C	2	2091531	0	0	0	0	0	0	0	0	0	0	0	0	0	0	0	0	0	0	0	0	0	0	0	0	0	0	0	0	0	0	0	0	0	0	0	0	0	0	0	0	0	0	0	0	0	0	0
6185647|F|0-15:A>G-15:A>G	2	2092022	0	0	0	0	0	0	0	0	0	0	0	0	0	0	0	0	0	0	0	0	0	0	0	0	0	0	0	0	0	0	0	0	0	0	0	0	0	0	0	0	0	0	0	0	0	0	0
6185647|F|0-22:A>G-22:A>G	2	2092022	0	0	0	0	0	0	0	0	0	0	0	0	0	0	0	0	0	0	0	0	0	0	0	0	0	0	0	0	0	0	0	0	0	0	0	0	0	0	0	0	0	0	0	0	0	0	0
6201323|F|0-9:G>A-9:G>A	2	2136210	0	-	0	-	0	0	0	-	-	-	-	-	-	-	0	0	-	-	-	0	-	-	-	-	0	0	0	0	-	-	-	0	-	-	0	0	-	-	0	-	-	0	0	-	-	0	-
6201323|F|0-64:T>A-64:T>A	2	2136210	0	-	0	-	0	0	0	-	-	-	-	-	-	-	0	0	-	-	-	0	-	-	-	-	0	0	0	0	-	-	-	0	-	-	0	0	-	-	0	-	-	0	0	-	-	0	-
6201323|F|0-68:C>T-68:C>T	2	2136210	0	-	0	-	0	0	0	-	-	1	-	-	-	-	0	0	-	-	-	0	-	-	-	-	0	0	0	0	-	-	-	0	-	-	0	0	-	-	0	-	-	0	0	-	-	0	-
6204738|F|0-17:T>C-17:T>C	2	2143655	1	-	-	-	1	1	1	-	-	-	-	-	-	-	-	-	-	-	-	-	-	-	-	-	1	1	-	1	-	-	-	1	-	-	1	1	-	-	1	-	-	-	1	-	1	1	-
6204738|F|0-18:A>G-18:A>G	2	2143655	1	0	0	0	1	1	1	0	0	0	0	0	0	0	0	0	0	0	0	-	0	0	0	0	1	1	0	1	0	0	0	1	0	-	1	1	0	0	1	0	0	0	1	0	0	-	0
6163878|F|0-46:T>C-46:T>C	2	2159988	1	1	1	1	1	1	1	1	1	1	1	1	1	1	1	1	1	1	1	1	1	1	1	1	1	1	1	1	1	1	1	1	1	1	1	1	1	1	1	1	1	1	1	1	1	1	1
6180301|F|0-29:G>A-29:G>A	2	2188077	0	0	0	0	0	0	0	0	0	0	0	0	0	0	0	0	0	0	0	0	0	0	0	0	0	0	0	0	0	0	0	0	0	0	0	0	0	0	0	0	0	0	0	0	0	0	0
6178258|F|0-6:A>G-6:A>G	2	2210280	0	1	0	-	0	0	0	1	1	1	1	1	1	1	0	0	1	1	-	0	1	1	1	1	0	0	0	0	1	1	1	0	1	1	0	0	1	1	0	1	1	0	0	1	1	0	1
6164365|F|0-42:C>T-42:C>T	2	2212046	0	-	0	-	0	0	0	-	-	-	-	-	-	-	0	0	-	-	-	0	-	-	-	-	0	0	0	0	-	-	-	0	-	-	0	0	-	-	0	-	-	0	0	-	-	0	-
6199284|F|0-66:A>T-66:A>T	2	2212112	0	0	0	0	0	0	0	0	0	0	0	0	0	0	0	0	0	0	0	0	0	0	0	0	0	0	0	0	0	0	0	0	0	0	0	-	0	0	0	0	0	0	0	0	0	0	0
6179901|F|0-10:C>A-10:C>A	2	2217571	0	0	0	0	0	0	0	0	0	0	0	0	0	0	0	0	0	0	0	0	0	0	0	0	0	0	0	0	0	0	0	0	0	0	0	-	0	0	0	0	0	0	0	0	0	0	0
6179901|F|0-35:A>C-35:A>C	2	2217571	0	0	0	0	0	0	0	0	0	0	0	0	0	0	0	0	0	0	0	0	0	0	0	0	0	0	0	0	0	0	0	0	0	0	0	-	0	0	0	0	0	0	0	0	0	0	0
6202348|F|0-67:A>C-67:A>C	2	2227878	1	1	1	1	1	1	1	1	1	1	1	1	1	1	1	1	1	1	1	1	1	1	1	1	1	1	1	1	1	1	1	1	1	1	1	1	1	1	1	1	1	1	1	1	1	1	1
6165220|F|0-11:G>C-11:G>C	2	2233881	-	1	-	1	1	-	-	1	1	1	1	1	1	1	-	-	1	1	1	-	1	1	1	1	-	-	-	-	1	1	1	-	1	1	-	-	1	1	-	1	1	-	-	1	1	-	1
6163112|F|0-37:G>C-37:G>C	2	2239099	0	1	0	1	0	0	0	1	1	1	1	1	1	1	0	0	1	1	1	0	1	1	1	1	0	0	0	0	1	1	1	0	1	1	0	0	1	1	0	1	1	0	0	1	1	0	1
6194016|F|0-32:G>T-32:G>T	2	2261974	1	1	1	1	1	1	1	1	1	1	1	1	1	1	1	1	1	1	1	1	1	1	1	1	1	1	1	1	1	1	1	1	1	1	1	1	1	1	1	1	1	1	1	1	1	1	1
6201990|F|0-38:G>A-38:G>A	2	2275307	0	-	0	1	0	0	0	-	-	-	-	-	-	-	0	0	-	-	-	0	-	-	-	-	0	0	0	0	-	-	-	0	0	-	0	0	-	-	0	0	-	0	0	-	-	0	-
6206652|F|0-8:T>A-8:T>A	2	2279884	1	1	1	1	1	1	1	1	1	1	1	1	1	1	1	1	1	1	1	1	1	1	1	1	1	1	-	1	1	1	1	1	1	1	1	1	1	1	1	1	1	1	1	1	1	1	1
6206652|F|0-10:A>T-10:A>T	2	2279884	1	1	1	1	1	1	1	1	1	1	1	1	1	1	1	1	1	1	1	1	1	1	1	1	1	1	1	1	1	1	1	1	1	1	1	1	1	1	1	1	1	1	1	1	1	1	1
6205665|F|0-15:G>T-15:G>T	2	2293315	-	0	-	-	-	-	-	0	0	0	0	0	0	0	0	-	0	0	0	-	0	0	0	0	-	-	-	-	0	0	0	-	0	0	0	-	0	0	-	0	0	-	-	0	0	-	0
6205665|F|0-21:A>G-21:A>G	2	2293315	0	0	0	0	0	0	0	0	0	0	0	0	0	0	0	0	0	0	0	0	0	0	0	0	0	0	0	0	0	0	0	0	0	0	0	0	0	0	0	0	0	0	0	0	0	0	0
6198910|F|0-22:T>A-22:T>A	2	2293369	0	1	0	1	0	0	0	1	1	1	-	1	1	1	0	0	1	1	1	0	1	1	1	1	0	0	0	0	1	1	1	0	1	-	0	0	-	1	0	1	1	0	0	1	1	0	1
6198910|F|0-42:G>A-42:G>A	2	2293369	0	1	0	1	0	0	0	1	1	1	1	1	-	1	0	0	1	1	1	0	1	1	1	1	0	0	0	0	1	1	1	0	1	1	0	0	1	1	0	1	1	0	0	1	1	0	1
15688592|F|0-24:A>G-24:A>G	2	2295397	0	-	0	-	0	-	0	-	0	0	0	0	0	0	0	-	-	-	-	-	0	-	0	0	-	-	0	0	-	0	0	-	0	-	0	0	0	0	0	0	0	0	0	0	-	0	0
15688838|F|0-23:G>T-23:G>T	2	2295440	1	-	1	-	1	1	1	-	-	-	-	-	-	-	1	1	-	-	-	1	-	-	-	-	1	1	1	1	-	-	-	1	1	-	1	1	-	-	1	-	-	-	1	-	-	1	-
6191323|F|0-41:A>T-41:A>T	2	2295440	1	0	1	0	1	1	1	0	0	0	0	0	0	0	1	1	0	0	0	1	0	0	0	0	1	1	1	1	0	0	0	1	-	0	1	1	0	0	1	0	0	-	1	0	0	1	0
6162226|F|0-40:G>A-40:G>A	2	2324170	0	1	0	1	0	0	0	1	1	1	1	1	1	1	0	0	1	1	1	0	1	1	1	1	0	0	0	0	1	1	1	0	1	1	0	0	1	1	0	1	1	0	0	1	1	0	1
6164895|F|0-60:G>T-60:G>T	2	2337327	0	0	0	0	0	0	0	0	0	-	0	0	0	0	0	0	0	0	0	0	0	0	0	0	0	0	0	0	0	0	0	0	0	0	0	0	0	0	0	0	0	0	0	0	0	0	0
6179685|F|0-8:G>A-8:G>A	2	2337393	0	-	0	-	0	0	0	-	-	-	-	-	-	-	0	0	-	-	-	0	-	-	-	-	0	0	0	0	-	-	-	0	-	-	0	0	1	-	0	-	-	0	0	-	-	0	-
6179685|F|0-9:G>A-9:G>A	2	2337393	1	0	1	0	1	1	1	0	0	0	0	0	0	0	1	1	0	0	0	1	0	0	0	0	1	1	1	1	0	0	0	1	0	0	1	1	0	0	1	0	0	-	1	0	0	1	0
6179596|F|0-43:A>C-43:A>C	2	2360771	0	1	0	1	0	0	0	1	1	1	1	1	1	1	0	0	1	1	1	0	1	1	1	-	0	0	0	0	1	1	1	0	-	1	0	0	1	1	0	1	1	0	0	1	1	0	1
6202454|F|0-9:G>T-9:G>T	2	2372349	0	0	0	0	0	0	0	0	0	0	0	0	0	0	0	0	0	0	0	0	0	0	0	0	0	0	0	0	0	0	0	0	0	0	0	0	0	0	0	0	0	0	0	0	0	0	0
6202454|F|0-10:C>T-10:C>T	2	2372349	0	0	0	0	0	0	0	0	0	0	0	0	0	0	0	0	0	0	0	0	0	0	0	0	0	0	0	0	0	0	0	0	0	0	0	0	0	0	0	0	0	0	0	0	0	0	0
15689489|F|0-29:A>C-29:A>C	2	2375442	0	0	0	0	0	0	0	0	0	0	0	0	0	0	0	0	0	0	0	0	0	0	0	0	0	0	0	0	0	0	0	0	0	0	0	0	0	0	0	0	0	0	0	0	0	0	0
15689489|F|0-36:C>G-36:C>G	2	2375442	0	0	0	0	0	0	0	0	0	0	0	0	0	0	0	0	0	0	0	0	0	0	0	0	0	0	0	0	0	0	0	0	0	0	0	0	0	0	0	0	0	0	0	0	0	0	0
6208343|F|0-31:T>G-31:T>G	2	2382756	0	0	0	0	0	0	0	0	0	0	0	0	0	0	0	0	0	0	0	0	0	0	0	0	0	0	0	0	0	0	0	0	0	0	0	0	0	0	0	0	0	0	0	0	0	0	0
6206493|F|0-43:A>C-43:A>C	2	2382822	1	1	1	1	1	1	1	1	1	1	1	1	1	1	1	1	1	1	1	1	1	1	1	1	1	1	-	1	1	1	1	1	1	1	1	1	1	1	1	1	1	-	1	1	1	1	1
15680231|F|0-33:G>T-33:G>T	2	2386878	0	0	0	0	0	0	0	0	0	0	0	0	0	0	0	0	0	0	0	0	0	0	0	0	0	0	0	0	0	0	0	0	0	0	0	0	0	0	0	0	0	0	0	0	0	0	0
15680651|F|0-31:T>A-31:T>A	2	2411732	0	0	0	0	0	0	0	0	0	0	0	0	0	0	0	0	0	0	0	0	0	0	0	0	0	0	0	0	0	0	0	0	0	0	0	0	0	0	0	0	0	0	0	0	0	0	0
6180223|F|0-31:G>A-31:G>A	2	2452269	0	1	0	1	0	0	0	1	1	-	1	1	1	1	0	0	1	1	-	0	1	1	1	-	0	0	0	0	1	1	1	0	1	1	0	0	1	1	0	1	1	0	0	1	1	0	1
6180223|F|0-59:T>C-59:T>C	2	2452269	0	-	0	-	0	0	0	-	0	0	-	-	-	-	0	0	-	-	0	0	-	-	-	0	0	0	0	0	-	0	-	0	-	-	0	0	-	-	0	1	0	0	0	-	-	0	-
6162719|F|0-20:T>C-20:T>C	2	2452335	0	0	0	0	0	0	0	0	0	0	0	0	0	0	0	0	0	0	0	0	0	0	0	0	0	0	0	0	0	0	0	0	0	0	0	0	0	0	0	0	0	0	0	0	0	0	0
15677403|F|0-44:G>A-44:G>A	2	2496394	1	1	1	1	1	1	1	1	1	1	1	1	1	1	1	1	1	1	1	1	1	1	1	1	1	1	1	1	1	1	1	1	1	1	1	-	1	1	1	1	1	1	1	1	1	1	1
6187328|F|0-49:C>A-49:C>A	2	2496460	0	0	0	0	0	0	0	0	0	0	0	0	0	0	0	0	0	0	0	0	0	0	0	0	0	0	0	0	0	0	0	0	0	0	0	0	0	0	0	0	0	0	0	0	0	0	0
15688870|F|0-20:T>A-20:T>A	2	2545738	1	1	1	1	1	1	1	1	1	1	1	1	1	1	1	1	-	1	1	1	1	1	-	1	1	1	1	1	1	1	1	-	1	1	-	1	1	1	-	1	1	-	1	1	1	1	1
6180433|F|0-18:G>A-18:G>A	2	2598647	0	0	0	0	0	0	0	0	0	0	0	0	0	0	0	0	0	0	0	0	0	0	0	0	0	0	0	0	0	0	0	0	0	0	0	0	0	0	0	0	0	0	0	0	0	0	0
6181814|F|0-48:A>C-48:A>C	2	2620611	0	0	0	0	0	0	0	0	0	0	0	0	0	0	0	0	0	0	0	0	0	0	0	0	0	0	0	0	0	0	0	0	0	0	0	0	0	0	0	0	0	0	0	0	0	0	0
6194309|F|0-28:C>T-28:C>T	2	2620677	0	0	0	-	0	0	0	0	0	0	0	0	0	0	0	0	0	0	0	0	0	0	0	0	0	0	0	0	0	0	0	0	0	0	0	0	0	0	0	0	0	0	0	0	0	0	0
6176670|F|0-47:G>T-47:G>T	2	2627581	1	1	1	1	1	1	1	1	1	1	1	1	1	1	1	1	1	1	1	1	1	1	1	1	1	1	1	1	1	1	1	1	1	1	1	1	1	1	1	1	1	1	1	1	1	1	-
6202885|F|0-26:C>G-26:C>G	2	2634514	0	0	0	0	0	0	0	0	0	0	0	0	0	0	0	0	0	0	0	0	0	0	0	0	0	0	0	0	0	0	0	0	0	0	0	0	0	0	0	0	0	0	0	0	0	0	0
6162251|F|0-8:C>A-8:C>A	2	2639682	0	0	0	0	0	0	0	0	0	0	0	0	0	0	0	0	0	0	0	0	0	0	0	0	0	0	0	0	0	0	0	0	0	0	0	0	0	0	0	0	0	0	0	0	0	0	0
15687803|F|0-53:C>G-53:C>G	2	2656732	1	1	1	1	1	1	1	1	1	1	1	1	1	1	1	1	1	1	1	1	1	1	1	1	1	1	1	1	1	1	1	1	1	1	1	1	1	1	1	1	1	1	1	1	1	1	1
15687803|F|0-63:G>T-63:G>T	2	2656732	0	0	0	0	0	0	0	0	0	0	0	0	0	0	0	0	0	0	0	0	0	0	0	0	0	0	0	0	0	0	0	0	0	0	0	0	0	0	0	0	0	0	0	0	0	0	0
6172363|F|0-54:C>G-54:C>G	2	2681328	1	1	1	1	1	1	1	1	1	1	1	1	1	1	1	1	1	1	1	1	1	1	1	1	1	1	1	1	1	1	1	1	1	1	1	1	1	1	1	1	1	1	1	1	1	1	1
15687254|F|0-32:G>T-32:G>T	2	2685632	1	1	1	1	1	1	1	1	1	1	1	1	1	1	1	1	1	1	1	1	1	1	1	1	1	1	1	1	1	1	1	1	1	1	1	1	1	1	1	1	1	1	1	1	1	1	1
15681376|F|0-57:G>A-57:G>A	2	2685673	0	0	0	0	0	0	0	0	0	0	0	0	0	0	0	0	0	0	0	0	0	0	0	0	0	0	0	0	0	0	0	0	0	0	0	0	0	0	0	0	0	0	0	0	0	0	0
15680364|F|0-52:T>A-52:T>A	2	2703029	0	0	0	0	0	0	0	0	0	0	0	0	0	0	0	0	0	0	0	0	0	0	0	0	0	0	0	0	0	0	0	0	0	0	0	0	0	0	0	0	0	0	0	0	0	0	0
6192202|F|0-11:T>C-11:T>C	2	2752926	0	0	0	0	0	0	0	0	0	0	0	0	0	0	0	0	0	0	0	0	0	0	0	0	0	0	0	0	0	0	0	0	0	0	0	0	0	0	0	0	0	0	0	0	0	0	0
6192201|F|0-56:C>T-56:C>T	2	2752926	1	1	1	1	1	1	1	1	1	1	1	1	1	1	1	1	1	1	1	1	1	1	1	1	1	1	1	1	1	1	1	1	1	1	1	1	1	1	1	1	1	1	1	1	1	1	1
6192200|F|0-59:T>C-59:T>C	2	2752926	1	1	1	1	1	1	1	1	1	1	1	1	1	1	1	1	1	1	1	1	1	1	1	1	1	1	1	1	1	1	1	1	1	1	1	1	1	1	1	1	1	1	1	1	1	1	1
6192202|F|0-66:C>T-66:C>T	2	2752926	0	0	0	0	0	0	0	0	0	0	0	0	0	0	0	0	0	0	0	0	0	0	0	0	0	0	0	0	0	0	0	0	0	0	0	0	0	0	0	0	0	0	0	0	0	0	0
6209177|F|0-19:A>T-19:A>T	2	2756021	0	0	0	-	0	0	0	0	0	0	0	0	0	0	0	0	0	0	0	0	0	0	0	0	0	0	0	0	0	0	0	0	0	0	0	0	0	0	0	0	0	0	0	0	0	0	0
6209177|F|0-39:C>T-39:C>T	2	2756021	0	0	0	0	0	0	0	0	0	0	0	0	0	0	0	0	0	0	0	0	0	0	0	0	0	0	0	0	0	0	0	0	0	0	0	0	0	0	0	0	0	0	0	-	0	0	0
6213757|F|0-42:G>C-42:G>C	2	2771358	0	0	0	0	0	0	0	0	0	0	0	0	0	0	0	0	0	0	0	0	0	0	0	0	0	0	0	0	0	0	0	0	0	0	0	0	0	0	0	0	0	0	0	0	0	0	0
6168505|F|0-15:T>A-15:T>A	2	2771424	0	0	0	0	0	0	0	0	0	0	0	0	0	0	0	0	0	0	0	0	0	0	0	0	0	0	0	0	0	0	0	0	0	0	0	0	0	0	0	0	0	0	0	0	0	0	0
15689453|F|0-14:T>C-14:T>C	2	2772739	1	1	-	1	-	1	1	1	1	1	1	1	1	1	1	1	-	1	1	1	1	1	1	1	-	1	1	1	1	1	1	1	1	1	1	1	1	1	1	1	1	-	1	1	1	1	1
6159629|F|0-37:G>T-37:G>T	2	2772805	1	0	1	-	1	1	1	1	0	1	1	1	1	1	1	1	1	1	1	1	0	0	1	1	1	1	1	1	1	1	1	1	1	1	1	1	1	1	1	1	1	1	1	1	1	1	1
6168741|F|0-39:G>T-39:G>T	2	2786593	0	0	0	0	0	0	0	0	0	0	0	0	0	0	0	0	0	0	0	0	0	0	0	0	0	0	0	0	0	0	0	0	0	0	0	0	0	0	0	0	0	0	0	0	0	0	0
6189640|F|0-62:C>T-62:C>T	2	2800201	0	0	0	0	0	0	0	0	0	0	0	0	0	0	0	0	0	0	0	0	0	0	0	0	0	0	0	0	0	0	0	0	0	0	0	0	0	0	0	0	0	0	0	0	0	0	0
6178936|F|0-46:G>A-46:G>A	2	2811934	0	1	0	-	0	0	0	0	1	0	0	0	0	0	0	0	0	0	0	0	1	1	0	0	0	0	0	0	0	0	0	0	0	0	0	0	0	0	0	0	0	0	0	0	0	0	0
6195105|F|0-33:A>C-33:A>C	2	2833638	1	-	1	1	0	1	1	1	-	1	0	1	1	1	1	1	1	1	1	1	-	-	1	1	0	0	0	0	1	-	1	0	1	1	1	1	-	1	0	1	1	0	0	1	1	1	1
6195105|F|0-50:A>G-50:A>G	2	2833638	0	1	0	0	0	0	0	0	-	0	1	0	0	0	0	0	0	0	0	0	-	-	0	0	-	-	-	-	0	1	0	-	0	1	0	0	1	0	-	0	0	-	-	0	0	0	0
6162432|F|0-60:T>A-60:T>A	2	2845427	0	1	0	-	0	0	0	0	1	0	-	0	0	0	0	0	0	0	0	0	-	1	0	0	0	0	0	0	0	-	0	0	0	-	0	0	-	0	0	0	0	0	0	0	0	0	0
6182858|F|0-48:G>T-48:G>T	2	2862338	0	0	0	0	0	0	0	0	0	0	-	0	0	0	0	0	-	0	0	0	0	0	-	0	0	0	0	0	0	-	0	0	0	-	0	0	-	0	0	0	0	0	0	0	0	-	0
6182858|F|0-57:T>A-57:T>A	2	2862338	0	0	0	0	0	0	0	0	0	0	1	0	0	0	0	0	-	0	0	0	0	0	-	0	0	0	0	0	0	1	0	0	0	1	0	0	1	0	0	0	0	0	0	0	0	0	0
6184734|F|0-14:G>C-14:G>C	2	2892457	0	0	0	0	0	0	0	0	0	0	0	0	0	0	0	0	0	0	0	0	0	0	0	0	0	0	0	0	0	0	0	0	0	0	0	0	0	0	0	0	0	0	0	0	0	0	0
6193773|F|0-13:C>G-13:C>G	2	2892493	0	-	-	-	0	0	0	0	1	0	0	0	0	1	0	0	0	0	1	0	1	1	0	-	0	0	0	0	1	0	1	0	1	0	0	-	0	0	0	0	0	0	0	-	0	-	0
6193773|F|0-25:C>G-25:C>G	2	2892493	0	0	0	0	0	0	0	0	-	0	0	0	0	-	0	0	0	0	-	0	-	-	0	0	0	0	0	0	-	0	-	0	0	0	0	0	0	0	0	0	0	0	0	0	0	0	0
6195060|F|0-13:C>G-13:C>G	2	2892532	0	0	0	0	0	0	0	0	0	0	0	0	0	0	0	0	0	0	0	0	0	0	0	0	0	0	0	0	0	0	0	0	0	0	0	0	0	0	0	0	0	0	0	0	0	0	0
15681850|F|0-58:A>G-58:A>G	2	2947302	0	0	0	0	0	0	0	0	0	0	0	0	0	0	0	0	0	0	0	0	0	0	0	0	0	0	0	0	0	0	0	0	0	0	0	0	0	0	0	0	0	0	0	0	0	0	0
6204642|F|0-6:G>A-6:G>A	2	2948896	0	0	0	0	0	0	0	0	0	0	0	0	0	0	0	0	0	0	0	0	0	0	0	0	0	0	0	0	0	0	0	0	0	0	0	0	0	0	0	0	0	0	0	0	0	0	0
6162975|F|0-53:C>A-53:C>A	2	2956506	1	0	0	0	0	-	1	1	0	0	0	0	1	0	0	1	0	1	0	1	0	0	0	0	0	0	0	0	0	0	0	0	0	0	0	0	0	0	0	0	0	0	0	0	0	0	1
6162975|F|0-64:G>C-64:G>C	2	2956506	-	0	0	0	0	0	-	-	0	0	0	-	-	0	0	-	0	-	0	-	0	0	0	0	0	0	0	0	0	0	0	0	0	0	0	0	0	0	0	0	0	0	0	0	0	0	-
6188601|F|0-60:C>T-60:C>T	2	2978670	0	0	0	0	0	0	0	0	0	0	1	0	0	0	0	0	0	0	0	0	0	0	0	0	0	0	0	0	0	0	0	0	0	0	0	0	1	0	0	0	0	0	0	0	0	0	0
6185965|F|0-10:A>T-10:A>T	2	2981556	0	0	0	0	0	0	0	0	0	0	0	0	0	0	0	0	0	0	0	0	0	0	0	0	0	0	0	0	0	0	0	0	0	0	0	0	0	0	0	0	0	0	0	0	0	0	0
6185965|F|0-33:C>T-33:C>T	2	2981556	0	0	0	0	0	0	0	0	0	0	0	0	0	0	0	0	0	0	0	0	0	0	0	0	0	0	0	0	0	0	0	0	0	0	0	0	0	0	0	0	0	0	0	0	0	0	0
6166327|F|0-27:G>C-27:G>C	2	2999939	0	0	0	0	0	0	0	0	0	0	0	0	0	0	0	0	0	0	0	0	0	0	0	0	0	0	0	0	0	0	0	0	0	0	0	0	0	0	0	0	0	0	0	0	0	0	0
6176401|F|0-50:A>G-50:A>G	2	3059050	-	-	0	-	0	-	-	-	-	-	-	-	0	-	0	-	-	-	-	-	-	-	-	-	0	0	0	0	-	-	-	0	-	-	0	-	-	-	0	-	0	0	0	-	-	0	-
6185637|F|0-6:T>C-6:T>C	2	3083713	0	0	0	0	0	0	0	0	0	0	0	0	0	0	0	0	0	0	0	0	0	0	0	0	0	0	0	0	0	0	0	0	0	0	0	0	0	0	0	0	0	0	0	0	0	0	0
6128462|F|0-20:G>T-20:G>T	2	3083890	0	0	0	0	0	0	0	0	0	0	0	0	0	0	0	0	0	0	0	0	0	0	0	0	0	0	0	0	0	0	0	0	0	0	0	0	0	0	0	0	0	0	0	0	0	0	0
6128462|F|0-58:C>T-58:C>T	2	3083890	0	0	0	0	0	0	0	0	0	0	0	0	0	0	0	0	0	0	0	0	0	0	0	0	0	0	0	0	0	0	0	0	0	0	0	0	0	0	0	0	0	0	0	0	0	0	0
6128462|F|0-66:C>G-66:C>G	2	3083890	0	0	0	0	0	0	0	0	0	0	0	0	0	0	0	0	0	0	0	0	0	0	0	0	0	0	0	0	0	0	0	0	0	0	0	0	0	0	0	0	0	0	0	0	0	0	0
6208699|F|0-6:A>C-6:A>C	2	3153616	0	0	0	0	0	0	0	0	0	0	0	0	0	0	0	0	0	0	0	0	0	0	0	0	0	0	0	0	0	0	0	0	0	0	0	0	0	0	0	0	0	0	0	0	0	0	0
6155442|F|0-37:G>C-37:G>C	2	3166146	0	0	0	0	0	0	0	0	0	0	0	0	0	0	0	0	0	0	-	0	-	0	0	0	0	0	0	0	0	0	0	-	0	0	0	0	0	0	0	0	0	0	0	0	0	0	0
6184869|F|0-29:C>A-29:C>A	2	3166212	0	0	0	0	0	0	0	0	0	0	0	-	0	0	0	0	0	0	0	0	0	0	0	0	0	0	0	0	0	0	0	0	0	0	0	0	0	0	0	0	0	0	0	0	0	0	0
15680198|F|0-47:C>A-47:C>A	2	3176696	0	0	0	0	0	0	0	0	0	0	0	0	0	0	0	0	0	0	0	0	0	0	0	0	0	0	0	0	0	0	0	0	0	0	0	0	0	0	0	0	0	0	0	0	0	0	0
6178161|F|0-20:G>A-20:G>A	2	3195387	1	1	1	1	1	1	1	1	1	1	1	1	1	1	1	1	1	1	1	1	1	1	1	1	1	1	1	1	1	0	1	1	1	1	1	1	1	1	1	1	1	1	1	1	1	1	1
15680954|F|0-53:T>C-53:T>C	2	3195993	1	1	1	1	1	1	1	1	1	1	1	1	1	1	1	1	1	1	1	1	1	1	1	1	1	1	1	1	1	1	1	1	1	1	1	1	1	1	1	1	1	1	1	1	1	1	1
6180320|F|0-10:G>A-10:G>A	2	3200302	1	1	1	1	1	1	1	1	1	1	1	1	1	1	1	1	1	1	1	1	1	1	1	1	1	1	1	1	1	1	1	1	1	1	1	1	1	1	1	1	1	1	1	1	1	1	1
6188056|F|0-29:C>T-29:C>T	2	3200302	0	0	0	0	0	0	0	0	0	0	0	0	0	0	0	0	0	0	0	0	0	0	0	0	0	0	0	0	0	0	0	0	0	0	0	0	0	0	0	0	0	0	0	0	0	0	0
6165994|F|0-47:G>T-47:G>T	2	3209407	0	0	0	0	0	0	0	0	0	0	0	0	0	0	0	0	0	0	0	0	0	0	0	0	0	0	0	0	0	0	0	0	0	0	0	0	0	0	0	0	0	0	0	0	0	0	0
6190359|F|0-46:A>T-46:A>T	2	3211578	1	1	1	1	1	1	1	1	1	1	1	1	1	1	1	1	1	1	1	1	1	1	1	1	1	1	1	1	1	1	1	1	1	1	1	1	1	1	1	1	1	1	1	1	1	1	1
15679817|F|0-7:T>G-7:T>G	2	3226096	1	1	1	1	1	1	1	1	1	1	1	1	1	1	1	1	1	1	1	1	1	1	1	1	1	1	1	1	1	1	1	1	1	1	1	1	1	1	1	1	1	1	1	1	1	1	1
6190537|F|0-9:T>C-9:T>C	2	3226444	0	0	0	0	0	0	0	0	0	0	0	0	0	0	0	0	0	0	0	0	0	0	0	0	0	0	0	0	0	0	0	0	0	0	0	0	0	0	0	0	0	0	0	0	0	0	0
6153496|F|0-14:G>A-14:G>A	2	3237277	0	0	0	0	0	0	0	0	0	0	0	-	0	0	0	0	0	0	0	0	0	0	0	0	0	0	0	0	0	0	0	0	0	0	0	0	0	0	0	0	0	0	0	0	0	0	0
6195999|F|0-16:C>T-16:C>T	2	3246609	0	0	0	0	0	0	0	0	0	0	0	0	0	0	0	0	0	0	0	0	0	0	0	0	0	0	0	0	0	0	0	0	0	0	0	0	0	0	0	0	0	0	0	0	0	0	0
15689059|F|0-43:T>C-43:T>C	2	3253906	0	0	0	-	0	0	0	0	0	0	0	0	0	0	0	0	0	0	0	0	0	0	0	0	0	0	0	0	0	0	0	0	0	0	0	0	0	0	0	0	0	0	0	0	0	0	0
6166595|F|0-9:T>A-9:T>A	2	3319808	0	0	0	0	0	0	0	0	0	0	0	0	0	0	0	0	0	0	0	0	0	0	0	0	0	0	0	0	0	0	0	0	0	0	0	0	0	0	0	0	0	0	0	0	0	0	0
6191613|F|0-33:A>C-33:A>C	2	3324734	1	0	1	-	0	0	0	1	0	1	1	1	1	1	1	0	1	1	0	0	0	0	0	1	0	0	1	0	1	0	0	0	1	1	1	0	1	1	0	1	1	0	0	1	1	1	1
6191614|F|0-61:G>A-61:G>A	2	3324734	-	1	-	1	1	1	1	-	1	-	-	-	-	-	-	1	-	-	1	1	1	1	1	-	1	1	-	1	-	1	1	1	-	-	-	1	-	-	1	-	-	1	1	-	-	-	1
15687822|F|0-23:G>C-23:G>C	2	3360854	1	1	1	1	1	1	1	1	1	1	1	1	1	1	1	1	1	1	1	1	1	1	1	1	1	1	1	1	1	1	1	1	1	1	1	1	1	1	1	1	1	1	1	1	1	1	1
15680383|F|0-53:C>A-53:C>A	2	3360854	0	0	0	0	0	0	0	0	0	0	0	0	0	0	0	0	0	0	0	0	0	0	0	0	0	0	0	0	0	-	0	0	0	0	0	0	0	0	0	0	0	0	0	0	0	0	0
6178470|F|0-46:A>T-46:A>T	2	3360920	1	1	1	1	1	1	1	1	1	1	1	-	1	1	1	1	1	1	1	-	1	1	1	1	1	1	1	1	1	1	1	1	1	1	1	1	1	1	1	1	1	1	1	1	1	1	1
15687849|F|0-50:C>T-50:C>T	2	3360920	1	1	1	1	1	1	1	1	1	1	1	-	1	1	1	1	1	1	1	-	1	1	1	1	1	1	1	1	1	1	1	1	1	1	1	1	1	1	1	1	1	1	1	1	1	1	1
6178307|F|0-26:C>G-26:C>G	2	3369284	0	0	0	0	0	0	0	0	0	0	0	0	0	0	0	0	0	0	0	0	0	0	0	0	0	0	0	0	0	0	0	0	0	0	0	0	0	0	0	0	0	0	0	0	0	0	0
6184865|F|0-51:G>A-51:G>A	2	3383680	0	0	0	0	0	0	0	0	0	0	0	0	0	0	0	0	-	0	0	0	0	0	0	0	0	0	0	0	0	0	0	0	0	0	0	0	0	0	0	0	0	0	0	0	0	0	0
6167020|F|0-27:G>A-27:G>A	2	3396674	0	0	0	0	0	0	0	0	0	0	0	0	-	0	0	0	0	0	0	0	0	0	0	0	0	0	0	0	0	0	0	0	0	0	0	0	0	0	0	0	0	0	0	0	0	0	0
6188002|F|0-65:G>A-65:G>A	2	3413229	0	0	0	0	0	0	0	0	0	0	0	0	0	0	0	0	0	0	0	0	0	0	0	0	0	0	0	0	0	0	0	0	0	0	0	0	0	0	0	0	0	0	0	0	0	0	0
15675921|F|0-19:C>A-19:C>A	2	3476667	1	1	1	1	1	1	1	1	1	1	1	1	1	1	1	1	1	1	1	1	1	1	1	1	1	1	1	1	1	1	1	1	1	1	1	1	1	1	1	1	1	1	1	1	1	1	1
6199671|F|0-7:C>G-7:C>G	2	3480944	0	0	0	0	0	0	0	0	0	0	0	0	0	0	0	0	0	0	0	0	0	0	0	0	0	0	0	0	0	0	0	0	0	0	0	0	0	0	0	0	0	0	0	0	0	0	0
15676546|F|0-55:C>G-55:C>G	2	3485581	0	0	0	0	0	0	0	0	0	0	0	0	0	0	0	0	0	0	0	0	0	0	0	0	0	0	0	0	0	0	0	0	0	0	0	0	0	0	0	0	0	0	0	0	0	0	0
6206510|F|0-5:C>T-5:C>T	2	3493209	0	0	0	0	0	0	0	0	0	0	0	0	0	0	0	0	0	0	0	0	0	0	0	0	0	0	0	0	0	0	0	0	0	0	0	0	0	0	0	0	0	0	0	0	0	0	0
6206348|F|0-66:A>G-66:A>G	2	3493540	0	0	0	0	0	0	0	0	0	0	0	0	0	0	0	0	0	0	0	0	0	0	0	0	0	0	0	0	0	0	0	0	0	0	0	0	0	0	0	0	0	0	0	0	0	0	0
6166649|F|0-36:C>T-36:C>T	2	3534471	0	0	0	0	0	0	0	0	0	0	0	0	0	0	0	0	0	0	0	0	0	0	0	0	0	0	0	0	0	0	0	0	0	0	0	0	0	0	0	0	0	0	0	0	0	0	0
6200209|F|0-12:A>C-12:A>C	2	3604094	0	0	0	0	0	0	0	0	0	0	0	0	0	0	0	0	0	0	0	0	0	0	0	0	0	0	0	0	0	0	0	0	0	0	0	0	0	0	0	0	0	0	0	0	0	0	0
6135319|F|0-18:C>G-18:C>G	2	3612454	1	1	-	1	1	1	1	1	1	1	1	1	1	1	-	1	1	1	1	-	-	1	-	1	1	1	1	-	1	1	1	-	1	1	1	-	-	-	-	1	1	1	1	1	1	-	1
6189957|F|0-33:T>A-33:T>A	2	3640967	0	0	0	0	0	0	0	0	0	0	0	0	0	0	0	0	0	0	0	0	0	0	0	0	0	0	0	0	0	0	0	0	0	0	0	0	0	0	0	0	0	0	0	0	0	0	0
6200711|F|0-15:C>T-15:C>T	2	3643809	0	-	-	-	-	-	-	-	0	0	0	0	-	0	-	-	0	-	0	-	-	0	0	0	-	0	-	-	0	-	-	-	0	0	-	-	-	0	0	-	0	0	-	-	0	0	-
6200559|F|0-24:T>A-24:T>A	2	3653953	0	0	0	0	0	0	0	0	0	0	0	0	0	0	0	0	0	0	0	0	0	0	0	0	0	0	0	0	0	0	0	0	0	0	0	0	0	0	0	0	0	0	0	0	0	0	0
6200559|F|0-65:A>G-65:A>G	2	3653953	0	0	0	0	0	0	0	0	0	0	0	0	0	0	0	0	0	0	0	0	0	0	0	0	0	0	0	0	0	0	0	0	0	0	0	0	0	0	0	0	0	0	0	0	0	0	0
6190419|F|0-15:A>T-15:A>T	2	3685022	0	0	0	0	0	0	0	0	0	0	0	0	0	0	0	0	0	0	0	0	0	0	0	0	0	0	0	-	0	0	0	0	0	0	0	0	0	0	0	0	0	0	0	0	0	0	0
6180936|F|0-50:G>A-50:G>A	2	3685088	0	0	0	0	0	0	0	0	0	0	0	0	0	0	0	0	0	0	0	0	0	0	0	0	0	0	0	0	0	0	0	0	0	0	0	0	0	0	0	0	0	0	0	0	0	0	0
6180936|F|0-67:C>T-67:C>T	2	3685088	0	0	0	0	0	0	0	0	0	0	0	0	0	0	0	0	0	0	0	0	0	0	0	0	0	0	0	0	0	0	0	0	0	0	0	0	0	0	0	0	0	0	0	0	0	0	0
6201139|F|0-55:C>T-55:C>T	2	3686566	1	-	1	1	-	1	1	1	1	1	1	1	1	1	1	1	-	1	1	1	1	1	1	1	1	1	1	1	1	1	1	1	1	1	1	1	-	1	1	1	1	1	1	1	-	1	1
15688861|F|0-62:A>T-62:A>T	2	3693539	0	0	0	0	0	0	0	0	0	0	0	0	0	0	0	0	0	0	0	0	0	0	0	0	0	0	0	0	0	0	0	0	0	0	0	0	0	0	0	0	0	0	0	0	0	0	0
6148086|F|0-60:C>G-60:C>G	2	3708070	0	0	0	0	0	0	0	0	0	0	0	0	0	0	0	0	0	0	0	0	0	0	0	0	0	0	0	0	0	0	0	0	0	0	0	0	0	0	0	0	0	0	0	0	0	0	0
6153426|F|0-52:C>G-52:C>G	2	3734800	0	0	0	0	0	0	0	0	0	0	0	0	0	0	0	0	0	0	0	0	0	0	0	0	0	0	0	0	0	0	0	0	0	0	0	0	0	0	0	0	0	0	0	0	0	0	0
6206650|F|0-19:A>T-19:A>T	2	3734866	1	1	1	1	1	1	1	1	1	1	1	1	1	1	1	1	1	1	1	1	1	1	1	1	1	1	1	1	1	1	1	1	1	1	1	1	1	1	1	1	1	1	1	1	1	1	1
[truncated: 20,234 more rows]
[truncated: 435 more columns]
