# Supplementary material for: Characterization of Linkage Disequilibrium and Population Structure in a Mungbean Diversity Panel
Source: Front Plant Sci. 2018 Jan 12;8:2102. doi: 10.3389/fpls.2017.02102 (PMC5770403; doi:10.3389/fpls.2017.02102)
Supplement: Supplementary file 2 [file Table_2.XLSX]

## Sheet: Sheet1
Table S2. Characteristics of mungbean accessions used in this study
Unique ID	Genotype	Species	Country of Origin	Seed CoatColour	50SW	Population	Population %
904314261001_A_10	AGG 324985 MUNG	Vigna Radiata Radiata	NA	green	4.1	2	0.98106
904314261001_A_11	AGG 324851 MUNG	Vigna Radiata Radiata	NA	green	1.9
904314261001_A_12	AGG 325324	Vigna Radiata Radiata	India	green	2.5
904314261001_A_4	324187 (2B)	Vigna Radiata Radiata	India	green	1.4
904314261001_A_6	MAUS12-053	Vigna Radiata Radiata	NA	green	3
904314261001_A_7	Acc41	Vigna Radiata Sublobata	Australia	black	NA
904314261001_A_8	CPI62745	Vigna Radiata Radiata	NA	yellow	2.2
904314261001_A_9	AGG 324917 MUNG	Vigna Radiata Radiata	NA	green	3.9	2	0.911522
904314261001_B_10	AGG 324912 MUNG	Vigna Radiata Radiata	NA	green	2.5
904314261001_B_11	AGG 324976 MUNG	Vigna Radiata Radiata	NA	green	2.3
904314261001_B_12	AGG 325325	Vigna Radiata Radiata	India	green	2.6
904314261001_B_4	AusTRC 324277	Vigna Radiata Radiata	India	green	2
904314261001_B_5	Green Diamond (2A)	Vigna Radiata Radiata	NA	green	2.4
904314261001_B_6	Oaem 58-62	Vigna Radiata Radiata	NA	green	2.6
904314261001_B_7	Acc45	Vigna Radiata Sublobata	Australia	black	NA
904314261001_B_8	4 Var sublobata (2A)	Vigna Radiata Sublobata	Australia	black	NA
904314261001_B_9	AGG 324861 MUNG	Vigna Radiata Radiata	NA	green	2.6
904314261001_C_10	AGG 324887 MUNG	Vigna Radiata Radiata	NA	green	2.1
904314261001_C_11	AGG 324921 MUNG	Vigna Radiata Radiata	NA	green	2.1
904314261001_C_12	AGG 325326	Vigna Radiata Radiata	India	green	2.4
904314261001_C_5	M 773	Vigna Radiata Radiata	NA	green	2.2
904314261001_C_6	Putland	Vigna Radiata Radiata	NA	green	2.3
904314261001_C_7	Acc66	Vigna Radiata Sublobata	Australia	black	NA
904314261001_C_8	4 Var sublobata (3A)	Vigna Radiata Sublobata	Australia	black	NA
904314261001_C_9	AGG 324955 MUNG	Vigna Radiata Radiata	NA	green	3.3
904314261001_D_10	AGG 324945 MUNG	Vigna Radiata Radiata	NA	green	2
904314261001_D_11	AGG 324848 MUNG	Vigna Radiata Radiata	NA	green	2
904314261001_D_12	AGG 325327	Vigna Radiata Radiata	India	green	1.8	4	0.908981
904314261001_D_4	Berken	Vigna Radiata Radiata	Philippines	green	3.7
904314261001_D_5	M08019	Vigna Radiata Radiata	NA	green	4
904314261001_D_6	Satin	Vigna Radiata Radiata	NA	green	3.4
904314261001_D_7	Acc68	Vigna Radiata Sublobata	Australia	black	NA
904314261001_D_8	AGG 324812 MUNG	Vigna Radiata Radiata	NA	yellow	3.4	3	0.967694
904314261001_D_9	AGG 325000 MUNG	Vigna Radiata Radiata	NA	green	4
904314261001_E_10	AGG 324966 MUNG	Vigna Radiata Radiata	NA	brown	1.9	2	0.97557
904314261001_E_11	AGG 325320	Vigna Radiata Radiata	India	green	2.2
904314261001_E_12	AGG 325328	Vigna Radiata Radiata	India	green	2.2
904314261001_E_2	Crystal 8A	Vigna Radiata Radiata	NA	green	4	1	0.966453
904314261001_E_4	Black Berken	Vigna Radiata Radiata	NA	black	3.6
904314261001_E_5	M10403	Vigna Radiata Radiata	NA	green	2.4
904314261001_E_6	ACC1	Vigna Radiata Sublobata	Australia	black	NA
904314261001_E_7	ACC87	Vigna Radiata Sublobata	Australia	black	NA
904314261001_E_8	AGG 324832 MUNG	Vigna Radiata Radiata	NA	green	3.2	3	0.970903
904314261001_E_9	AGG 325004 MUNG	Vigna Radiata Radiata	NA	green	2.9
904314261001_F_10	AGG 324977 MUNG	Vigna Radiata Radiata	NA	green	1.9
904314261001_F_11	AGG 325321	Vigna Radiata Radiata	India	green	2.4
904314261001_F_12	AGG 325329	Vigna Radiata Radiata	Thailand	green	3.8
904314261001_F_3	AusTRC 30757	Vigna Radiata Radiata	NA	green	1.8	4	0.972882
904314261001_F_4	Celera	Vigna Radiata Radiata	NA	green	2.4	4	0.9997
904314261001_F_6	Acc32	Vigna Radiata Sublobata	Australia	black	NA
904314261001_F_7	Acc104	Vigna Radiata Sublobata	Australia	black	NA
904314261001_F_8	K 117	Vigna Radiata Radiata	NA	speckled	2.6	3	0.986675
904314261001_F_9	AGG 325005 MUNG	Vigna Radiata Radiata	NA	green	2.6
904314261001_G_10	AGG 324954 MUNG	Vigna Radiata Radiata	NA	green	1.8	2	0.993021
904314261001_G_11	AGG 325322	Vigna Radiata Radiata	India	green	1.7
904314261001_G_3	AusTRC 321818	Vigna Radiata Radiata	NA	green	3.7
904314261001_G_4	Celera II-AU	Vigna Radiata Radiata	NA	green	2.2
904314261001_G_5	M11238	Vigna Radiata Radiata	NA	green	2.7
904314261001_G_6	Acc35	Vigna Radiata Sublobata	Australia	black	NA
904314261001_G_7	1 Var sublobata (1A)	Vigna Radiata Sublobata	Australia	black	NA
904314261001_G_8	AGG 324841 MUNG	Vigna Radiata Radiata	NA	green	2.5
904314261001_G_9	AGG 324886 MUNG	Vigna Radiata Radiata	NA	green	2.9	2	0.90104
904314261001_H_10	AGG 324969 MUNG	Vigna Radiata Radiata	NA	brown	2.1	2	0.979568
904314261001_H_11	AGG 325323	Vigna Radiata Radiata	Philippines	green	1.8
904314261001_H_3	AusTRC 324134	Vigna Radiata Radiata	NA	green	1.8
904314261001_H_4	CHIH-CO	Vigna Radiata Radiata	NA	green	3.7
904314261001_H_5	M12130	Vigna Radiata Radiata	NA	green	4.2
904314261001_H_6	Acc37	Vigna Radiata Sublobata	Australia	black	NA
904314261001_H_7	3 Var sublobata (1A)	Vigna Radiata Sublobata	Australia	black	NA
904314261001_H_8	AGG 324835 MUNG	Vigna Radiata Radiata	Philippines	green	4
904314261001_H_9	AGG 324943 MUNG	Vigna Radiata Radiata	NA	green	2.8
904314261002_A_1	AGG 325330	Vigna Radiata Radiata	Thailand	green	3.9
904314261002_A_10	AGG 324849 MUNG	Vigna Radiata Radiata	India	green	3.2
904314261002_A_11	AGG 325015 MUNG	Vigna Radiata Radiata	Taiwan	green	3.6
904314261002_A_12	AGG 324922 MUNG	Vigna Radiata Radiata	India	green	3.8
904314261002_A_2	AGG 325338	Vigna Radiata Radiata	Thailand	green	4
904314261002_A_3	AGG 325346	Vigna Radiata Radiata	Thailand	green	3.8
904314261002_A_4	AGG 324928 MUNG	Vigna Radiata Radiata	Iran	green	3.8	3	0.9997
904314261002_A_5	AGG 324829 MUNG	Vigna Radiata Radiata	Taiwan	green	2.7
904314261002_A_6	AGG 324951 MUNG	Vigna Radiata Radiata	Netherlands	green	2
904314261002_A_7	AGG 324833 MUNG	Vigna Radiata Radiata	Philippines	green	4.1
904314261002_A_8	AGG 324889 MUNG	Vigna Radiata Radiata	Afghanistan	green	1.9	2	0.954016
904314261002_A_9	AGG 324879 MUNG	Vigna Radiata Radiata	Korea, Republic of	green	2.5
904314261002_B_1	AGG 325331	Vigna Radiata Radiata	Thailand	green	3.8
904314261002_B_10	AGG 325007 MUNG	Vigna Radiata Radiata	Philippines	green	3.1
904314261002_B_11	AGG 324819 MUNG	Vigna Radiata Radiata	Thailand	green	3.3	3	0.935529
904314261002_B_12	AGG 324915 MUNG	Vigna Radiata Radiata	United States of America	green	4.1
904314261002_B_2	AGG 325339	Vigna Radiata Radiata	Thailand	green	4.1
904314261002_B_3	AGG 325347	Vigna Radiata Radiata	Thailand	green	4.5
904314261002_B_4	AGG 324930 MUNG	Vigna Radiata Radiata	Iran	green	3.4	3	0.949076
904314261002_B_5	AGG 324859 MUNG	Vigna Radiata Radiata	Philippines	green	2.8
904314261002_B_6	AGG 324958 MUNG	Vigna Radiata Radiata	Afghanistan	green	1.9	2	0.992555
904314261002_B_7	AGG 324894 MUNG	Vigna Radiata Radiata	Nigeria	green	3.4
904314261002_B_8	AGG 324892 MUNG	Vigna Radiata Radiata	Afghanistan	brown	2.1	2	0.96072
904314261002_B_9	AGG 324953 MUNG	Vigna Radiata Radiata	China	green	4.1	2	0.954676
904314261002_C_1	AGG 325332	Vigna Radiata Radiata	Thailand	green	3.8
904314261002_C_10	AGG 324904 MUNG	Vigna Radiata Radiata	Thailand	green	3.8	3	0.971612
904314261002_C_11	AGG 324840 MUNG	Vigna Radiata Radiata	NA	green	2.9	3	0.986137
904314261002_C_12	AGG 324856 MUNG	Vigna Radiata Radiata	Turkey	green	3.9	2	0.953816
904314261002_C_2	AGG 325340	Vigna Radiata Radiata	Thailand	green	4.3
904314261002_C_3	AGG 325348	Vigna Radiata Radiata	Thailand	green	3.8
904314261002_C_4	AGG 324970 MUNG	Vigna Radiata Radiata	Iran	green	4.3	3	0.9997
904314261002_C_5	AGG 324877 MUNG	Vigna Radiata Radiata	Korea, Republic of	green	2.3
904314261002_C_6	AGG 324968 MUNG	Vigna Radiata Radiata	Iran	green	1.9
904314261002_C_7	AGG 324997 MUNG	Vigna Radiata Radiata	Taiwan	green	3.8
904314261002_C_8	AGG 324952 MUNG	Vigna Radiata Radiata	Netherlands	green	3.6	2	0.93937
904314261002_C_9	AGG 324827 MUNG	Vigna Radiata Radiata	Iraq	green	2
904314261002_D_1	AGG 325333	Vigna Radiata Radiata	Thailand	green	3.5
904314261002_D_10	AGG 324947 MUNG	Vigna Radiata Radiata	India	green	2.1
904314261002_D_11	AGG 324866 MUNG	Vigna Radiata Radiata	Iran	green	1.8
904314261002_D_12	AGG 324950 MUNG	Vigna Radiata Radiata	India	green	2.5
904314261002_D_2	AGG 325341	Vigna Radiata Radiata	Thailand	green	4
904314261002_D_4	AGG 324974 MUNG	Vigna Radiata Radiata	India	green	4.1	3	0.9997
904314261002_D_5	AGG 324891 MUNG	Vigna Radiata Radiata	Afghanistan	green	2	2	0.973503
904314261002_D_6	AGG 324979 MUNG	Vigna Radiata Radiata	India	green	2.1
904314261002_D_7	AGG 325002 MUNG	Vigna Radiata Radiata	Mali	green	4.1
904314261002_D_8	AGG 324960 MUNG	Vigna Radiata Radiata	India	brown	2	2	0.991184
904314261002_D_9	AGG 324901 MUNG	Vigna Radiata Radiata	Thailand	green	3.3
904314261002_E_1	AGG 325334	Vigna Radiata Radiata	Thailand	green	3.9
904314261002_E_10	AGG 325025 MUNG	Vigna Radiata Radiata	Viet Nam	green	3.4
904314261002_E_11	AGG 324868 MUNG	Vigna Radiata Radiata	India	green	1.8
904314261002_E_12	AGG 325030 MUNG	Vigna Radiata Radiata	Taiwan	green	3.8
904314261002_E_2	AGG 325342	Vigna Radiata Radiata	Thailand	yellow	3.9
904314261002_E_3	AGG 324810 MUNG	Vigna Radiata Radiata	Thailand	green	3.7	3	0.986002
904314261002_E_4	AGG 324959 MUNG	Vigna Radiata Radiata	Madagascar	green	1.8
904314261002_E_5	AGG 324895 MUNG	Vigna Radiata Radiata	Nigeria	green	2.6
904314261002_E_6	AGG 324987 MUNG	Vigna Radiata Radiata	Pakistan	green	1.8
904314261002_E_7	AGG 324993 MUNG	Vigna Radiata Radiata	Taiwan	green	3.3
904314261002_E_8	AGG 324965 MUNG	Vigna Radiata Radiata	Iran	brown	1.9	2	0.954089
904314261002_E_9	AGG 324949 MUNG	Vigna Radiata Radiata	India	green	2.3
904314261002_F_1	AGG 325335	Vigna Radiata Radiata	Thailand	green	3.9
904314261002_F_10	AGG 325008 MUNG	Vigna Radiata Radiata	Philippines	green	4	3	0.923056
904314261002_F_11	AGG 324881 MUNG	Vigna Radiata Radiata	India	green	2.5	4	0.940759
904314261002_F_12	AGG 325029 MUNG	Vigna Radiata Radiata	Taiwan	green	3.7	1	0.961027
904314261002_F_2	AGG 325343	Vigna Radiata Radiata	Thailand	green	4
904314261002_F_3	AGG 324874 MUNG	Vigna Radiata Radiata	Thailand	green	3.9	3	0.9997
904314261002_F_4	AGG 325006 MUNG	Vigna Radiata Radiata	Indonesia	green	3.6
904314261002_F_5	AGG 324931 MUNG	Vigna Radiata Radiata	Iran	brown	2	2	0.997503
904314261002_F_6	AGG 324828 MUNG	Vigna Radiata Radiata	Taiwan	green	4
904314261002_F_7	AGG 324909 MUNG	Vigna Radiata Radiata	Thailand	green	3.7	3	0.9997
904314261002_F_8	AGG 325024 MUNG	Vigna Radiata Radiata	Viet Nam	green	2.9
904314261002_F_9	AGG 325020 MUNG	Vigna Radiata Radiata	Philippines	yellow	2.5	3	0.961786
904314261002_G_1	AGG 325336	Vigna Radiata Radiata	Thailand	green	4
904314261002_G_10	AGG 324910 MUNG	Vigna Radiata Radiata	Hong Kong	green	3.7	3	0.9997
904314261002_G_11	AGG 324900 MUNG	Vigna Radiata Radiata	Thailand	green	3.8	3	0.975472
904314261002_G_2	AGG 325344	Vigna Radiata Radiata	Thailand	green	4.3
904314261002_G_3	AGG 324882 MUNG	Vigna Radiata Radiata	Thailand	green	4.1	3	0.9997
904314261002_G_4	AGG 324817 MUNG	Vigna Radiata Radiata	Thailand	green	3.8	3	0.9997
904314261002_G_5	AGG 324944 MUNG	Vigna Radiata Radiata	India	green	2.6
904314261002_G_6	AGG 324852 MUNG	Vigna Radiata Radiata	India	green	2
904314261002_G_7	AGG 325012 MUNG	Vigna Radiata Radiata	Taiwan	green	3.6
904314261002_G_8	AGG 324956 MUNG	Vigna Radiata Radiata	Afghanistan	green	3.7	2	0.948979
904314261002_G_9	AGG 324850 MUNG	Vigna Radiata Radiata	India	green	1.8
904314261002_H_1	AGG 325337	Vigna Radiata Radiata	Thailand	green	4
904314261002_H_10	AGG 324927 MUNG	Vigna Radiata Radiata	Iran	green	3.9	3	0.9997
904314261002_H_11	AGG 324913 MUNG	Vigna Radiata Radiata	Ethiopia	green	3.4
904314261002_H_2	AGG 325345	Vigna Radiata Radiata	Thailand	green	3.8
904314261002_H_3	AGG 324926 MUNG	Vigna Radiata Radiata	Iran	green	3.7	3	0.9997
904314261002_H_4	AGG 324822 MUNG	Vigna Radiata Radiata	United States of America	green	2.5
904314261002_H_5	AGG 324946 MUNG	Vigna Radiata Radiata	India	green	2
904314261002_H_6	AGG 324939 MUNG	Vigna Radiata Radiata	Iran	green	2.7
904314261002_H_7	AGG 324941 MUNG	Vigna Radiata Radiata	India	green	1.7	4	0.915962
904314261002_H_8	AGG 325026 MUNG	Vigna Radiata Radiata	Viet Nam	green	2.9
904314261002_H_9	AGG 325009 MUNG	Vigna Radiata Radiata	Philippines	green	4	3	0.911259
904314261003_A_1	AGG 324862 MUNG	Vigna Radiata Radiata	Philippines	green	4.3
904314261003_A_10	AusTRC 324222	Vigna Radiata Radiata	Thailand	green	3.8
904314261003_A_11	AusTRC 324316	Vigna Radiata Radiata	Taiwan	green	3
904314261003_A_12	AusTRC 324340	Vigna Radiata Radiata	Taiwan	green	3.2
904314261003_A_2	AGG 324984 MUNG	Vigna Radiata Radiata	Philippines	yellow	3.4
904314261003_A_3	AGG 325003 MUNG	Vigna Radiata Radiata	Mali	green	3.6
904314261003_A_4	AGG 324815 MUNG	Vigna Radiata Radiata	Thailand	green	4.2	3	0.9997
904314261003_A_5	AGG 325018 MUNG	Vigna Radiata Radiata	Taiwan	green	3.5
904314261003_A_6	AusTRC 324159	Vigna Radiata Radiata	Pakistan	green	1.9
904314261003_A_7	AusTRC 324204	Vigna Radiata Radiata	India	green	3.1
904314261003_A_8	AusTRC 324286	Vigna Radiata Radiata	Bangladesh	green	3.8
904314261003_A_9	AusTRC 324331	Vigna Radiata Radiata	Taiwan	green	3
904314261003_B_1	AGG 324914 MUNG	Vigna Radiata Radiata	United States of America	green	3.6
904314261003_B_10	AusTRC 324224	Vigna Radiata Radiata	Indonesia	green	3.9
904314261003_B_11	AusTRC 324335	Vigna Radiata Radiata	Taiwan	green	3.4
904314261003_B_12	AusTRC 324196	Vigna Radiata Radiata	India	green	2.7
904314261003_B_2	AGG 324902 MUNG	Vigna Radiata Radiata	China	green	3	3	0.999275
904314261003_B_3	AGG 324929 MUNG	Vigna Radiata Radiata	Iran	green	4.1	3	0.9997
904314261003_B_5	AGG 324986 MUNG	Vigna Radiata Radiata	United States of America	green	3.6
904314261003_B_6	AusTRC 324206	Vigna Radiata Radiata	India	green	1.8	4	0.982867
904314261003_B_7	AusTRC 324279	Vigna Radiata Radiata	India	green	2.5
904314261003_B_8	AusTRC 324256	Vigna Radiata Radiata	Uzbekistan	green	2.7
904314261003_B_9	AusTRC 324383	Vigna Radiata Radiata	Taiwan	green	3.5	1	0.964494
904314261003_C_1	AGG 325028 MUNG	Vigna Radiata Radiata	Viet Nam	green	3.6
904314261003_C_10	AusTRC 324228	Vigna Radiata Radiata	Philippines	green	3.8
904314261003_C_11	AusTRC 324336	Vigna Radiata Radiata	Taiwan	green	2.9
904314261003_C_12	AusTRC 324243	Vigna Radiata Radiata	Uzbekistan	green	2.7	2	0.981849
904314261003_C_2	AGG 324975 MUNG	Vigna Radiata Radiata	India	green	1.8
904314261003_C_3	AGG 324826 MUNG	Vigna Radiata Radiata	Thailand	green	3.9	3	0.9997
904314261003_C_4	AGG 324854 MUNG	Vigna Radiata Radiata	China	green	3.7
904314261003_C_5	AGG 324843 MUNG	Vigna Radiata Radiata	Sri Lanka	green	3.8
904314261003_C_6	AusTRC 324214	Vigna Radiata Radiata	Philippines	green	4.4	1	0.948691
904314261003_C_7	AusTRC 324288	Vigna Radiata Radiata	Viet Nam	green	4	1	0.916293
904314261003_C_8	AusTRC 324186	Vigna Radiata Radiata	India	green	2.2
904314261003_C_9	AusTRC 324334	Vigna Radiata Radiata	Taiwan	green	2.7
904314261003_D_1	AGG 324996 MUNG	Vigna Radiata Radiata	Taiwan	green	3.6
904314261003_D_10	AusTRC 324268	Vigna Radiata Radiata	Australia	green	3.8
904314261003_D_11	AusTRC 324377	Vigna Radiata Radiata	Taiwan	green	3.5
904314261003_D_2	AGG 324905 MUNG	Vigna Radiata Radiata	Philippines	green	2.8
904314261003_D_3	AGG 325010 MUNG	Vigna Radiata Radiata	Taiwan	green	3.2	1	0.964668
904314261003_D_4	AGG 324998 MUNG	Vigna Radiata Radiata	India	green	2.4
904314261003_D_5	AGG 325011 MUNG	Vigna Radiata Radiata	Taiwan	green	3.2
904314261003_D_6	AusTRC 324232	Vigna Radiata Radiata	Philippines	green	3.1
904314261003_D_7	AusTRC 324227	Vigna Radiata Radiata	Indonesia	green	4	3	0.9997
904314261003_D_8	AusTRC 324352	Vigna Radiata Radiata	Taiwan	green	3.3
904314261003_E_1	AGG 325016 MUNG	Vigna Radiata Radiata	Taiwan	green	3.9
904314261003_E_10	CPI62799	Vigna Radiata Radiata	NA	yellow	2.4
904314261003_E_11	AusTRC 324379	Vigna Radiata Radiata	Taiwan	green	3.3
904314261003_E_12	AusTRC 324246	Vigna Radiata Radiata	Uzbekistan	green	2.9	2	0.991918
904314261003_E_2	AGG 324885 MUNG	Vigna Radiata Radiata	Taiwan	green	2.1	4	0.93306
904314261003_E_3	AGG 324936 MUNG	Vigna Radiata Radiata	Iran	green	3.7
904314261003_E_4	AGG 324933 MUNG	Vigna Radiata Radiata	Iran	green	3.7
904314261003_E_5	AGG 324967 MUNG	Vigna Radiata Radiata	Iran	green	1.8	2	0.992125
904314261003_E_6	AusTRC 324213	Vigna Radiata Radiata	Philippines	green	3.8
904314261003_E_7	AusTRC 324333	Vigna Radiata Radiata	Taiwan	green	4
904314261003_E_8	AusTRC 324231	Vigna Radiata Radiata	Philippines	green	3.2
904314261003_E_9	AusTRC 324257	Vigna Radiata Radiata	Uzbekistan	green	2.1	2	0.99093
904314261003_F_1	AGG 324865 MUNG	Vigna Radiata Radiata	Philippines	green	3.6
904314261003_F_10	AusTRC 324298	Vigna Radiata Radiata	Cambodia	green	2.7	3	0.961054
904314261003_F_11	AusTRC 324370	Vigna Radiata Radiata	Taiwan	green	4.2	1	0.908876
904314261003_F_12	AusTRC 324247	Vigna Radiata Radiata	Uzbekistan	green	3	2	0.97723
904314261003_F_2	AGG 324846 MUNG	Vigna Radiata Radiata	India	green	1.8
904314261003_F_3	AGG 324896 MUNG	Vigna Radiata Radiata	United States of America	green	1.8
904314261003_F_4	AGG 324995 MUNG	Vigna Radiata Radiata	Taiwan	green	3.4
904314261003_F_5	AGG 324978 MUNG	Vigna Radiata Radiata	India	green	2.2
904314261003_F_6	AusTRC 324233	Vigna Radiata Radiata	Philippines	green	3	3	0.954564
904314261003_F_7	AusTRC 324351	Vigna Radiata Radiata	Taiwan	green	3.3
904314261003_F_8	AusTRC 324249	Vigna Radiata Radiata	Tajikistan	green	3.3	2	0.935834
904314261003_F_9	AusTRC 324140	Vigna Radiata Radiata	Pakistan	green	2.9
904314261003_G_1	AGG 324857 MUNG	Vigna Radiata Radiata	Philippines	green	3.4
904314261003_G_10	AusTRC 324311	Vigna Radiata Radiata	Taiwan	green	3.3
904314261003_G_11	AusTRC 324372	Vigna Radiata Radiata	Taiwan	green	3.1
904314261003_G_2	AGG 324983 MUNG	Vigna Radiata Radiata	Philippines	yellow	3.8
904314261003_G_3	AGG 324842 MUNG	Vigna Radiata Radiata	Indonesia	green	3.9
904314261003_G_4	AGG 325017 MUNG	Vigna Radiata Radiata	Taiwan	green	3.6
904314261003_G_5	AusTRC 324137	Vigna Radiata Radiata	India	green	3.6
904314261003_G_6	AusTRC 324332	Vigna Radiata Radiata	Taiwan	green	3.7
904314261003_G_8	AusTRC 324252	Vigna Radiata Radiata	Tajikistan	green	3.3	2	0.978858
904314261003_G_9	AusTRC 324143	Vigna Radiata Radiata	Taiwan	green	3.2
904314261003_H_1	AGG 324991 MUNG	Vigna Radiata Radiata	Taiwan	green	2.9
904314261003_H_11	AusTRC 324193	Vigna Radiata Radiata	Viet Nam	green	4.4	3	0.9997
904314261003_H_2	AGG 324992 MUNG	Vigna Radiata Radiata	Taiwan	green	4
904314261003_H_3	AGG 324853 MUNG	Vigna Radiata Radiata	Philippines	yellow	4.3
904314261003_H_4	AGG 325019 MUNG	Vigna Radiata Radiata	Taiwan	green	3.5
904314261003_H_5	AusTRC 324280	Vigna Radiata Radiata	India	green	2
904314261003_H_6	AusTRC 324386	Vigna Radiata Radiata	China	green	3
904314261003_H_7	AusTRC 324362	Vigna Radiata Radiata	Taiwan	green	3.7
904314261003_H_9	AusTRC 324218	Vigna Radiata Radiata	Indonesia	green	4
904314261004_A_1	AusTRC 324250	Vigna Radiata Radiata	Tajikistan	green	3.2	2	0.942211
904314261004_A_10	ACC 41	Vigna Radiata Sublobata	Australia	black
904314261004_A_2	AusTRC 324337	Vigna Radiata Radiata	Taiwan	green	3.3
904314261004_A_3	AusTRC 324287	Vigna Radiata Radiata	Bangladesh	green	3
904314261004_A_4	AusTRC 324216	Vigna Radiata Radiata	Philippines	green	3.5
904314261004_A_5	AusTRC 324145	Vigna Radiata Radiata	Taiwan	green	3.5
904314261004_A_6	AusTRC 324168	Vigna Radiata Radiata	Pakistan	green	1.9
904314261004_A_7	AusTRC 324251	Vigna Radiata Radiata	Tajikistan	green	2.6
904314261004_A_8	AusTRC 324136	Vigna Radiata Radiata	India	green	1.9
904314261004_B_1	AusTRC 324253	Vigna Radiata Radiata	Uzbekistan	green	3.5
904314261004_B_11	CPI62707	Vigna Radiata Radiata	NA	speckled	2	2	0.988184
904314261004_B_12	Mandalay	Vigna Radiata Radiata	NA	black	1.7
904314261004_B_2	AusTRC 324363	Vigna Radiata Radiata	Taiwan	green	3
904314261004_B_3	AusTRC 324307	Vigna Radiata Radiata	Taiwan	green	3.8
904314261004_B_4	AusTRC 324220	Vigna Radiata Radiata	Thailand	green	4.4	1	0.907173
904314261004_B_5	AusTRC 324282	Vigna Radiata Radiata	Thailand	green	4	1	0.986247
904314261004_B_6	AusTRC 324174	Vigna Radiata Radiata	Pakistan	green	1.9
904314261004_B_7	AusTRC 324264	Vigna Radiata Radiata	India	green	2.1
904314261004_B_8	AusTRC 324192	Vigna Radiata Radiata	India	green	2.2
904314261004_C_1	AusTRC 324254	Vigna Radiata Radiata	Uzbekistan	green	2.9	2	0.954186
904314261004_C_11	CPI62822	Vigna Radiata Radiata	NA	speckled	1.8	2	0.9997
904314261004_C_2	AusTRC 324353	Vigna Radiata Radiata	Taiwan	green	3.6
904314261004_C_3	AusTRC 324317	Vigna Radiata Radiata	Taiwan	green	4.1	1	0.905062
904314261004_C_4	AusTRC 324309	Vigna Radiata Radiata	Taiwan	green	4.2
904314261004_C_5	AusTRC 324191	Vigna Radiata Radiata	Taiwan	green	2.4
904314261004_C_6	AusTRC 324151	Vigna Radiata Radiata	Pakistan	green	1.8
904314261004_C_7	AusTRC 324223	Vigna Radiata Radiata	India	green	2.4
904314261004_C_8	AusTRC 324202	Vigna Radiata Radiata	India	green	1.9
904314261004_D_1	AusTRC 324255	Vigna Radiata Radiata	Uzbekistan	green	3.5	2	0.964279
904314261004_D_11	CPI62823	Vigna Radiata Radiata	NA	speckled	1.8	2	0.9997
904314261004_D_2	AusTRC 324293	Vigna Radiata Radiata	Cambodia	green	3.5	3	0.971038
904314261004_D_3	AusTRC 324146	Vigna Radiata Radiata	Taiwan	green	3.4
904314261004_D_4	AusTRC 324315	Vigna Radiata Radiata	Taiwan	green	4.4
904314261004_D_5	AusTRC 324238	Vigna Radiata Radiata	India	green	2.1
904314261004_D_6	AusTRC 324152	Vigna Radiata Radiata	Pakistan	green	1.8	4	0.908641
904314261004_D_7	AusTRC 324148	Vigna Radiata Radiata	Pakistan	green	2.1	4	0.998362
904314261004_E_1	AusTRC 324258	Vigna Radiata Radiata	Kyrgyzstan	green	3.3	2	0.957889
904314261004_E_11	CPI62824	Vigna Radiata Radiata	NA	brown	1.9	2	0.9997
904314261004_E_3	AusTRC 324273	Vigna Radiata Radiata	Cambodia	green	3.6
904314261004_E_4	AusTRC 324217	Vigna Radiata Radiata	Thailand	green	3.6
904314261004_E_5	AusTRC 324261	Vigna Radiata Radiata	India	green	1.9
904314261004_E_6	AusTRC 324141	Vigna Radiata Radiata	India	green	2.6
904314261004_E_7	AusTRC 324194	Vigna Radiata Radiata	India	green	2.4
904314261004_F_1	AusTRC 324221	Vigna Radiata Radiata	Thailand	green	3.9
904314261004_F_11	CPI62825	Vigna Radiata Radiata	NA	speckled	1.7	2	0.999521
904314261004_F_2	AusTRC 324330	Vigna Radiata Radiata	Taiwan	green	3.6
904314261004_F_3	AusTRC 324305	Vigna Radiata Radiata	Cambodia	green	2.9	3	0.965758
904314261004_F_4	AusTRC 324289	Vigna Radiata Radiata	Viet Nam	green	3.9
904314261004_F_5	AusTRC 324278	Vigna Radiata Radiata	India	green	2
904314261004_F_6	AusTRC 324164	Vigna Radiata Radiata	Pakistan	green	1.8
904314261004_F_7	AusTRC 324302	Vigna Radiata Radiata	Cambodia	yellow	3.5	3	0.987701
904314261004_G_1	AusTRC 324348	Vigna Radiata Radiata	Taiwan	green	3.7
904314261004_G_2	AusTRC 324235	Vigna Radiata Radiata	Philippines	green	4.1
904314261004_G_3	AusTRC 324324	Vigna Radiata Radiata	Taiwan	green	2.7
904314261004_G_4	AusTRC 324299	Vigna Radiata Radiata	Cambodia	green	3.8
904314261004_G_5	AusTRC 324153	Vigna Radiata Radiata	Pakistan	green	1.8
904314261004_G_6	AusTRC 324167	Vigna Radiata Radiata	Pakistan	green	1.9
904314261004_G_7	AusTRC 324183	Vigna Radiata Radiata	Pakistan	green	1.9	4	0.948951
904314261004_H_1	AusTRC 324359	Vigna Radiata Radiata	Taiwan	green	3
904314261004_H_2	AusTRC 324236	Vigna Radiata Radiata	Philippines	green	2.5	3	0.920798
904314261004_H_3	AusTRC 324301	Vigna Radiata Radiata	Cambodia	green	3.7
904314261004_H_4	AusTRC 324356	Vigna Radiata Radiata	Taiwan	green	3.5
904314261004_H_5	AusTRC 324163	Vigna Radiata Radiata	Pakistan	green	1.8
904314261004_H_6	AusTRC 324162	Vigna Radiata Radiata	Pakistan	green	1.8
904314261004_H_7	AusTRC 324197	Vigna Radiata Radiata	India	green	2.6
904314261005_A_1	VC 1640	Vigna Radiata Radiata	NA	speckled	2.6
904314261005_A_10	ATF 2891	Vigna Radiata Radiata	NA	green	3.6
904314261005_A_11	CES 1D-21	Vigna Radiata Radiata	NA	green	3.1
904314261005_A_2	VC 1638	Vigna Radiata Radiata	NA	green	2.3
904314261005_A_3	White Gold	Vigna Radiata Radiata	NA	green	4	1	0.921816
904314261005_A_4	M10361	Vigna Radiata Radiata	NA	green	4.9
904314261005_A_6	101016	Vigna Radiata Radiata	NA	green	2.8
904314261005_A_7	AusTRC 16691	Vigna Radiata Radiata	NA	green	3.7
904314261005_A_8	AusTRC 62734	Vigna Radiata Radiata	NA	green	3.7
904314261005_A_9	CPI62819	Vigna Radiata Radiata	NA	green	2.1
904314261005_B_1	VC 1856	Vigna Radiata Radiata	NA	speckled	2.3
904314261005_B_10	ATF 3640	Vigna Radiata Radiata	NA	green	1.9
904314261005_B_11	Emerald/NM 92-224	Vigna Radiata Radiata	NA	green	4.2
904314261005_B_12	AGG 324870 MUNG	Vigna Radiata Radiata	NA	green	2.6
904314261005_B_2	Delta	Vigna Radiata Radiata	NA	green	3.7
904314261005_B_3	AGG 324831	Vigna Radiata Radiata	NA	green	4.3	3	0.9997
904314261005_B_4	M11236	Vigna Radiata Radiata	NA	green	2.8
904314261005_B_6	318048	Vigna Radiata Radiata	NA	green	3.1
904314261005_B_7	AusTRC 29236	Vigna Radiata Radiata	NA	green	3.2	3	0.985868
904314261005_B_8	AusTRC 62784	Vigna Radiata Radiata	NA	green	3.3	3	0.9997
904314261005_B_9	VC 2720A	Vigna Radiata Radiata	NA	green	2.9
904314261005_C_10	Emerald/NM 92-177	Vigna Radiata Radiata	NA	green	3.6
904314261005_C_12	CPI62670	Vigna Radiata Radiata	NA	green	1.9
904314261005_C_2	Shantung	Vigna Radiata Radiata	NA	green	3.8
904314261005_C_3	CPI62899	Vigna Radiata Radiata	NA	yellow	2.8	2	0.904377
904314261005_C_4	M12123	Vigna Radiata Radiata	NA	green	4
904314261005_C_5	M13078	Vigna Radiata Radiata	NA	green	3.8
904314261005_C_6	15176	Vigna Radiata Radiata	NA	speckled	1.8
904314261005_C_7	AusTRC 30226	Vigna Radiata Radiata	NA	green	3.3	3	0.903102
904314261005_C_8	AusTRC 62788	Vigna Radiata Radiata	NA	green	3
904314261005_C_9	CPI 62750	Vigna Radiata Radiata	NA	green	2.7
904314261005_D_10	Emerald/NM 92-209	Vigna Radiata Radiata	NA	green	4.5
904314261005_D_11	3532-7	Vigna Radiata Radiata	NA	green	4
904314261005_D_12	CPI62677	Vigna Radiata Radiata	NA	green	2	2	0.96671
904314261005_D_2	Kaira 1-2	Vigna Radiata Radiata	NA	speckled	1.9	3	0.959594
904314261005_D_4	M12134	Vigna Radiata Radiata	NA	green	3.4
904314261005_D_5	M13080	Vigna Radiata Radiata	NA	green	4.2
904314261005_D_6	CPI62873	Vigna Radiata Radiata	NA	green	2.1
904314261005_D_7	AusTRC 30759	Vigna Radiata Radiata	NA	speckled	2.2
904314261005_D_9	98/27-9	Vigna Radiata Radiata	NA	green	3.8
904314261005_E_10	ATF 2890	Vigna Radiata Radiata	NA	green	3.3
904314261005_E_11	M10298	Vigna Radiata Radiata	NA	green	3.8
904314261005_E_12	CPI62814	Vigna Radiata Radiata	NA	green	2.2	2	0.974196
904314261005_E_2	Satin II	Vigna Radiata Radiata	NA	green	3.8
904314261005_E_3	AusTRC 324156	Vigna Radiata Radiata	Pakistan	green	1.8
904314261005_E_4	M12140	Vigna Radiata Radiata	NA	green	3.7
904314261005_E_5	M07173	Vigna Radiata Radiata	NA	green	3.7	1	0.943331
904314261005_E_6	AGG 324847	Vigna Radiata Radiata	NA	brown	2.3	2	0.9997
904314261005_E_7	AusTRC 321156	Vigna Radiata Radiata	NA	green	4.1
904314261005_E_9	VC 2764B	Vigna Radiata Radiata	NA	green	3.8	1	0.976648
904314261005_F_10	CPI 60803	Vigna Radiata Radiata	NA	green	2.1	4	0.985019
904314261005_F_11	M11047	Vigna Radiata Radiata	NA	green	4
904314261005_F_12	CPI62871	Vigna Radiata Radiata	NA	green	2
904314261005_F_2	Jade-AU	Vigna Radiata Radiata	NA	green	3.8	1	0.931671
904314261005_F_3	AusTRC 324208	Vigna Radiata Radiata	Fiji	green	3.7
904314261005_F_4	M12148	Vigna Radiata Radiata	NA	green	4.4
904314261005_F_5	AGG 324920	Vigna Radiata Radiata	NA	green	4
904314261005_F_6	AusTRC 105040	Vigna Radiata Radiata	NA	green	4	3	0.9167
904314261005_F_7	AusTRC 321174	Vigna Radiata Radiata	NA	green	3
904314261005_F_8	AusTRC 78152	Vigna Radiata Radiata	NA	green	3.2
904314261005_G_1	Bhalili 2-3-7	Vigna Radiata Radiata	NA	green	2	4	0.951337
904314261005_G_10	VC 4080A	Vigna Radiata Radiata	NA	green	4
904314261005_G_11	M11057	Vigna Radiata Radiata	NA	green	4
904314261005_G_4	M12263	Vigna Radiata Radiata	NA	green	3.2
904314261005_G_5	AusTRC 324195	Vigna Radiata Radiata	India	green	2.1
904314261005_G_6	AusTRC 109462	Vigna Radiata Radiata	NA	green	3.6	3	0.920129
904314261005_G_7	AusTRC 56392	Vigna Radiata Radiata	NA	green	3.1	3	0.92495
904314261005_G_8	AusTRC 85226	Vigna Radiata Radiata	NA	green	1.8	4	0.913608
904314261005_G_9	Emerald/NM 92-227	Vigna Radiata Radiata	NA	green	3.4
904314261005_H_10	SUNDARGARH 1-12	Vigna Radiata Radiata	NA	green	2.4	4	0.982746
904314261005_H_11	CPI 62697	Vigna Radiata Radiata	NA	green	2.4
904314261005_H_2	Emerald	Vigna Radiata Radiata	NA	green	3.8
904314261005_H_4	M12333	Vigna Radiata Radiata	NA	green	3.4
904314261005_H_5	85228	Vigna Radiata Radiata	NA	green	3.8
904314261005_H_6	AusTRC 113492	Vigna Radiata Radiata	NA	yellow	2.7
904314261005_H_7	AusTRC 62451	Vigna Radiata Radiata	NA	green	3.4
904314261005_H_8	CPI 62667	Vigna Radiata Radiata	NA	green	2.2	4	0.9997
904314261005_H_9	VC 1482A	Vigna Radiata Radiata	NA	green	3.6
904314261006_A_10	Golden	Vigna Radiata Radiata	NA	yellow	2.9	3	0.986154
904314261006_A_11	VC 1177-9-5-2B	Vigna Radiata Radiata	NA	yellow	3.6
904314261006_A_2	Q14732	Vigna Radiata Radiata	NA	speckled	2	4	0.967336
904314261006_A_3	CES 2N-4	Vigna Radiata Radiata	NA	green	3.7
904314261006_A_5	MAUS06-117F4BLLX404	Vigna Radiata Radiata	NA	green	3.4
904314261006_A_6	VC 1560-9-B-3-1-3-1-2B	Vigna Radiata Radiata	NA	green	2.6
904314261006_A_7	AusTRC 324259	Vigna Radiata Radiata	Kyrgyzstan	green	3.2	2	0.96172
904314261006_A_8	M09139	Vigna Radiata Radiata	NA	green	3.8
904314261006_A_9	CPI29245	Vigna Radiata Radiata	NA	yellow	2.6
904314261006_B_1	Baisakhi mug	Vigna Radiata Radiata	NA	speckled	2
904314261006_B_10	Golden Ball	Vigna Radiata Radiata	NA	yellow	2.7	3	0.960866
904314261006_B_11	VC 1177B	Vigna Radiata Radiata	NA	yellow	3.5
904314261006_B_12	M12213	Vigna Radiata Radiata	NA	green	3.5	1	0.980219
904314261006_B_2	VC 1846	Vigna Radiata Radiata	NA	black	2.5
904314261006_B_3	CPI 28925	Vigna Radiata Radiata	NA	green	4.5	3	0.9997
904314261006_B_4	M08154	Vigna Radiata Radiata	NA	green	2.6
904314261006_B_5	MAUS06-170F4BLLX406	Vigna Radiata Radiata	NA	green	3.4	1	0.945545
904314261006_B_6	VC 1647A	Vigna Radiata Radiata	NA	green	4
904314261006_B_7	Emerald/NM 92-248	Vigna Radiata Radiata	NA	green	4
904314261006_B_8	M10235	Vigna Radiata Radiata	NA	green	3.4
904314261006_B_9	CPI29644	Vigna Radiata Radiata	NA	yellow	3.3	3	0.940174
904314261006_C_1	CPI62709	Vigna Radiata Radiata	NA	speckled	1.8	4	0.9997
904314261006_C_10	Isaketa Yellow	Vigna Radiata Radiata	NA	yellow	3.3	3	0.97361
904314261006_C_11	VC 1327	Vigna Radiata Radiata	NA	yellow	3.1
904314261006_C_12	Yellow Mongo	Vigna Radiata Radiata	NA	yellow	2.9	3	0.965158
904314261006_C_2	VC 3419	Vigna Radiata Radiata	NA	speckled	1.8
904314261006_C_3	M07032	Vigna Radiata Radiata	NA	green	3.7	1	0.923999
904314261006_C_4	M09031	Vigna Radiata Radiata	NA	green	2.7
904314261006_C_5	ML 10	Vigna Radiata Radiata	NA	green	2
904314261006_C_6	VC 1973-3B-3-B	Vigna Radiata Radiata	NA	green	3.8
904314261006_C_7	VC 1954	Vigna Radiata Radiata	NA	green	2
904314261006_C_8	ATF 2638	Vigna Radiata Radiata	NA	yellow	3.2	3	0.943142
904314261006_C_9	CPI49782	Vigna Radiata Radiata	NA	yellow	2.2	3	0.900226
904314261006_D_1	CPI62748	Vigna Radiata Radiata	NA	speckled	2	2	0.946996
904314261006_D_10	Medium Mandalay	Vigna Radiata Radiata	NA	yellow	1.8
904314261006_D_11	WIR 1805	Vigna Radiata Radiata	NA	yellow	2.6
904314261006_D_12	Yellow Mung	Vigna Radiata Radiata	NA	yellow	2.7	3	0.941029
904314261006_D_2	WIR 1840	Vigna Radiata Radiata	NA	speckled	2.1	2	0.9997
904314261006_D_4	M09094	Vigna Radiata Radiata	NA	green	3.6	1	0.958769
904314261006_D_5	ML 5	Vigna Radiata Radiata	NA	green	2
904314261006_D_6	VC 2106	Vigna Radiata Radiata	NA	green	2.3	4	0.9997
904314261006_D_7	VC 2768A	Vigna Radiata Radiata	NA	green	3.8
904314261006_D_8	AusTRCF 307977	Vigna Radiata Radiata	NA	yellow	3.1	3	0.980352
904314261006_D_9	CPI49796	Vigna Radiata Radiata	NA	yellow	2.2
904314261006_E_1	Gwalior 3	Vigna Radiata Radiata	NA	speckled	1.7	4	0.969104
904314261006_E_10	Moong	Vigna Radiata Radiata	NA	yellow	1.7
904314261006_E_11	Austrc 324321	Vigna Radiata Radiata	Taiwan	green	3.8
904314261006_E_12	Yellow Mungbean	Vigna Radiata Radiata	NA	yellow	3.4	3	0.948532
904314261006_E_2	11/48-3	Vigna Radiata Radiata	NA	green	2.5
904314261006_E_4	M10068	Vigna Radiata Radiata	NA	green	3.6	1	0.921333
904314261006_E_5	ML 9	Vigna Radiata Radiata	NA	green	2
904314261006_E_6	VC 2778A	Vigna Radiata Radiata	NA	green	3.7
904314261006_E_7	CPI 62770	Vigna Radiata Radiata	NA	green	2	4	0.984827
904314261006_E_8	CES 140	Vigna Radiata Radiata	NA	yellow	2.2	3	0.91953
904314261006_E_9	CPI62672	Vigna Radiata Radiata	NA	yellow	1.8
904314261006_F_1	KLALICKHOLE 1-5	Vigna Radiata Radiata	NA	speckled	2.9
904314261006_F_10	P 6712	Vigna Radiata Radiata	NA	yellow	3.3	3	0.973851
904314261006_F_11	King	Vigna Radiata Radiata	NA	green	4.2
904314261006_F_12	Yellow Sun	Vigna Radiata Radiata	NA	yellow	3.3	3	0.948848
904314261006_F_2	11/48-6	Vigna Radiata Radiata	NA	green	2.1
904314261006_F_4	M10229	Vigna Radiata Radiata	NA	green	3.7
904314261006_F_5	Ncaal 5	Vigna Radiata Radiata	NA	green	2	4	0.966215
904314261006_F_6	VC 3902A	Vigna Radiata Radiata	NA	green	4	1	0.913102
904314261006_F_8	CPI101150	Vigna Radiata Radiata	NA	yellow	1.7
904314261006_F_9	CPI62743	Vigna Radiata Radiata	NA	yellow	2.8
904314261006_G_1	Lasatala 2-5	Vigna Radiata Radiata	NA	speckled	2.2
904314261006_G_10	Paec #2	Vigna Radiata Radiata	NA	yellow	3.8	3	0.905562
904314261006_G_11	M11122	Vigna Radiata Radiata	NA	green	4.2	1	0.907038
904314261006_G_2	3511-15	Vigna Radiata Radiata	NA	green	4.1	1	0.9997
904314261006_G_3	M07209	Vigna Radiata Radiata	NA	green	4.2	1	0.91748
904314261006_G_4	M10258	Vigna Radiata Radiata	NA	green	3.7
904314261006_G_5	Q14731	Vigna Radiata Radiata	NA	green	2
904314261006_G_6	VC 6148-16	Vigna Radiata Radiata	NA	green	4	1	0.9997
904314261006_G_7	M09350	Vigna Radiata Radiata	NA	green	2.2
904314261006_G_8	CPI113492	Vigna Radiata Radiata	NA	yellow	2.9
904314261006_G_9	CQ 2959	Vigna Radiata Radiata	NA	yellow	2.8
904314261006_H_1	N 53	Vigna Radiata Radiata	NA	green	3.4
904314261006_H_10	TRC 081430	Vigna Radiata Radiata	NA	yellow	3.3	3	0.971317
904314261006_H_11	M11262	Vigna Radiata Radiata	NA	green	2.7
904314261006_H_2	3511-32	Vigna Radiata Radiata	NA	green	3.6	1	0.969046
904314261006_H_4	M12117	Vigna Radiata Radiata	NA	green	3.8
904314261006_H_5	Sheela	Vigna Radiata Radiata	NA	green	2.6
904314261006_H_6	CPI 30757	Vigna Radiata Radiata	NA	green	2	4	0.97481
904314261006_H_7	M09235	Vigna Radiata Radiata	NA	green	2.8
904314261006_H_8	CPI29217	Vigna Radiata Radiata	NA	yellow	3.1	3	0.928721
904314261006_H_9	EJP 2	Vigna Radiata Radiata	NA	yellow	2.9
904314261004_A_12	IBS 2041	Vigna Radiata Sublobata	NA	black	NA
