# Supplementary material for: Characterization of Linkage Disequilibrium and Population Structure in a Mungbean Diversity Panel
Source: Front Plant Sci. 2018 Jan 12;8:2102. doi: 10.3389/fpls.2017.02102 (PMC5770403; doi:10.3389/fpls.2017.02102)
Supplement: Supplementary file 3 [file Table_3.XLSX]

## Sheet: Sheet1
Table S3. Nine significant SNP Markers associated with seed coat colour
Marker	Chr	Pos	p	R2
6201291|F|0-14:A>C-14:A>C	3	7879148	4.19e-07	0.0834
6182037|F|0-42:G>A-42:G>A	4	17668384	6.27e-07	0.06347
6160964|F|0-12:A>T-12:A>T	4	17673964	1.39e-07	0.0626
6160927|F|0-16:A>G-16:A>G	4	17679978	4.94e-08	0.07772
15676224|F|0-12:T>A-12:T>A	4	17686256	4.2e-07	0.0666
6200936|F|0-29:T>G-29:T>G	4	17690573	3.15e-06	0.05663
6157161|F|0-56:G>A-56:G>A	5	4865594	1.23e-06	0.06391
6175778|F|0-11:C>T-11:C>T	5	32413093	4.64e-06	0.0647
6175622|F|0-14:G>A-14:G>A	7	48894457	1.31e-06	0.06216
