# Supplementary material for: Characterization of Linkage Disequilibrium and Population Structure in a Mungbean Diversity Panel
Source: Front Plant Sci. 2018 Jan 12;8:2102. doi: 10.3389/fpls.2017.02102 (PMC5770403; doi:10.3389/fpls.2017.02102)
Supplement: Supplementary file 4 [file Table_4.XLSX]

## Sheet: Sheet1
Table S4. Seed colour associations for marker 6160927|F|0-16:A>G-16:A>G
	Green	Yellow	Black	Brown	Speckled	Total
0	3		17		14	34
1	364	40	1	6	4	415
